# Supplementary material for: PrEditR: A protein-centric platform for CRISPR-mediated base editor sgRNA design
Source: bioRxiv. 2026 May 16:2026.05.15.725600. Preprint. [Version 1] doi: 10.64898/2026.05.15.725600 (PMC13192865; doi:10.64898/2026.05.15.725600)
Supplement: Supplement 1 [file media-1.xlsx]

## Sheet: Supp. Table Descriptions
Supplementary Table 1	PrEditR Configuration Example: Target specifications (targets.csv)
Supplementary Table 2	PrEditR Configuration Example: Base editors definitions (editors.csv)
Supplementary Table 3	PrEditR Output Example
Supplementary Table 4	RAM Usage and wall-clock runtime (Figure 2 data)
Supplementary Table 5	Use Case: Functional Assessment of BRCA1 Variants
Supplementary Table 6	Use Case: Functional Screening of Phosphorylation Sites
Supplementary Table 7	Validation: Stratified and manually verified test cases

## Sheet: Supp. Table 1
gene_symbol	ensembl_id	uniprot_id	target_aa	target_position	editor	edit_type
BRCA1	ENST00000357654		R	213	BE3	c2t
BRCA1	ENST00000357654		T	161	BE3	c2t
BRCA1	ENST00000357654		A	433	BE3	c2t
BRCA1	ENST00000357654		A	807	BE3	c2t
BRCA1		P38398-1	Y	179	BE3	c2t
BRCA1		P38398-1	P	773	BE3	c2t
BRCA1		P38398-1	P	811	BE3	c2t
BRCA1		P38398-1	S	217	BE3	c2t
BRCA1		P38398-1	G	671	BE3	c2t
BRCA1		P38398-1	G	778	BE3	c2t
BRCA1		P38398-1	S	470	BE3	c2t
BRCA1		P38398-1	S	689	BE3	c2t
BRCA1		P38398-1	R	365	BE3	c2t
BRCA1		P38398-1	D	201	BE3	c2t
BRCA1		P38398-1	C	64	BE3	c2t
	ENST00000357654		V	154	BE3	c2t
	ENST00000357654		E	638	BE3	c2t
	ENST00000357654		S	377	BE3	c2t
	ENST00000357654		T	208	BE3	c2t
	ENST00000357654		G	817	BE3	c2t
	ENST00000357654		R	664	BE3	c2t
	ENST00000357654		H	553	BE3	c2t
	ENST00000357654		T	367	BE3	c2t
	ENST00000357654		T	327	BE3	c2t
	ENST00000357654		A	605	BE3	c2t
	ENST00000357654		V	477	BE3	c2t
	ENST00000357654		E	286	BE3	c2t
	ENST00000357654		T	69	BE3	c2t
		P38398-1	T	478	BE3	c2t
		P38398-1	R	131	BE3	c2t
		P38398-1	S	123	BE3	c2t
		P38398-1	C	712	BE3	c2t
		P38398-1	T	775	BE3	c2t
		P38398-1	V	340	BE3	c2t
		P38398-1	A	92	BE3	c2t
		P38398-1	R	612	BE3	c2t
		P38398-1	G	543	BE3	c2t
		P38398-1	S	316	BE3	c2t
		P38398-1	D	214	BE3	c2t
		P38398-1	G	535	BE3	c2t
		P38398-1	S	592	BE3	c2t
		P38398-1	A	254	BE3	c2t
BRCA1		P38398-1	R	78	BE3	c2t
BRCA1		P38398-1	A	102	BE3	c2t
BRCA1		P38398-1	P	529	BE3	c2t
BRCA1		P38398-1	L	30	BE3	c2t
BRCA1		P38398-1	E	352	BE3	c2t
STAT3		P40763-1	L	240	ABE8e-SpCas9	a2g
	typo_ensembl_id		D	35	ABE8e-SpCas9	a2g
PHLPP1	ENST00000262719	O60346-1	S	118	ABE8e-SpCas9	a2g

## Sheet: Supp. Table 2
editor_name	pam	spacer_length	edit_type	edit_window_min	edit_window_max	addgene_optional	reference_optional
ABE8e-SpCas9	NGG	20	a2g	-13	-17	https://www.addgene.org/138489/	https://doi.org/10.1038/s41587-020-0453-z
ABE8e-nCas9-SpG-HA	NGN	20	a2g	-13	-17	https://www.addgene.org/231109/	https://doi.org/10.1101/2024.11.12.622254
TadA-CDd-nCas9-SpG-UGI-HA	NGN	20	c2t	-13	-17	https://www.addgene.org/231111/	https://doi.org/10.1101/2024.11.12.622254
TadA-CDd-nCas9-SpG-UGI	NGN	20	c2t	-13	-17	https://www.addgene.org/231110/	https://doi.org/10.1101/2024.11.12.622254
BE3	NGG	20	c2t	-13	-17

## Sheet: Supp. Table 3
query_num	gene_symbol	ensembl_id	uniprot_id	target_aa	target_position	editor	edit_type	gene_strand	protospacer_seq	percent_gc	protospacer_strand	pam_seq	chromosome	pam_coordinates	mutation_type	wildtype_sequence	mutant_sequence	edits	warnings	error	EcoRI	KpnI	BsmBI	BsaI	BbsI	PacI	MluI
1	BRCA1	ENST00000357654	P38398	R	213	BE3	c2t	-	TTTCATCCCTGGTTCCTTGA	45	+	GGG	chr17	43095890	missense	QITPQGT|RDE|ISLDS	QITPQGT|RNK|ISLDS	D214N, E215K	Multiple edits. Silent mutation for target aa.		FALSE	FALSE	FALSE	FALSE	FALSE	FALSE	FALSE
1	BRCA1	ENST00000357654	P38398	R	213	BE3	c2t	-	TTCATCCCTGGTTCCTTGAG	50	+	GGG	chr17	43095891	missense	QITPQGT|RD|EISLDS	QITPQGT|KN|EISLDS	R213K, D214N	Multiple edits.		FALSE	FALSE	FALSE	FALSE	FALSE	FALSE	FALSE
2	BRCA1	ENST00000357654	P38398	T	161	BE3	c2t	-	TTGGAACTGTGAGAACTCTG	45	-	AGG	chr17	43099826	missense	VQLSNL|GT|VRTLRTK	VQLSNL|GI|VRTLRTK	T161I			FALSE	FALSE	FALSE	FALSE	FALSE	FALSE	FALSE
3	BRCA1	ENST00000357654	P38398	A	433	BE3	c2t	-	ACTGGCCAGTGATCCTCATG	55	-	AGG	chr17	43094218	missense	SEKIDL|LAS|DPHEAL	SEKIDL|LVS|DPHEAL	A433V			FALSE	FALSE	FALSE	FALSE	FALSE	FALSE	FALSE
4	BRCA1	ENST00000357654	P38398	A	807	BE3	c2t	-	GCAGCATTTGAAAACCCCAA	45	-	GGG	chr17	43093095	missense	KCVSQCA|AF|ENPKGL	KCVSQCA|VF|ENPKGL	A807V			FALSE	FALSE	FALSE	FALSE	FALSE	FALSE	FALSE
4	BRCA1	ENST00000357654	P38398	A	807	BE3	c2t	-	TGCAGCATTTGAAAACCCCA	45	-	AGG	chr17	43093096	missense	KCVSQC|AAF|ENPKGL	KCVSQC|AVF|ENPKGL	A807V			FALSE	FALSE	FALSE	FALSE	FALSE	FALSE	FALSE
5	BRCA1	ENST00000357654	P38398-1	Y	179	BE3	c2t	-	GTCTACATTGAATTGGGTAA	35	-	GGG	chr17	43099770	silent	QPQKTSV|YI|ELGSDS	QPQKTSV|YI|ELGSDS		Silent mutation for target aa.		FALSE	FALSE	FALSE	FALSE	FALSE	FALSE	FALSE
5	BRCA1	ENST00000357654	P38398-1	Y	179	BE3	c2t	-	TGTCTACATTGAATTGGGTA	35	-	AGG	chr17	43099771	silent	QPQKTS|VYI|ELGSDS	QPQKTS|VYI|ELGSDS		Silent mutation for target aa.		FALSE	FALSE	FALSE	FALSE	FALSE	FALSE	FALSE
6	BRCA1	ENST00000357654	P38398-1	P	773	BE3	c2t	-	TTGGTACCTGGTACTGATTA	40	-	TGG	chr17	43093200	missense	SSSISL|VP|GTDYGTQ	SSSISL|VF|GTDYGTQ	P773F			FALSE	TRUE	FALSE	FALSE	FALSE	FALSE	FALSE
7	BRCA1	ENST00000357654	P38398-1	P	811	BE3	c2t	-	AACCCCAAGGGACTAATTCA	45	-	TGG	chr17	43093083	missense	QCAAFEN|PK|GLIHGC	QCAAFEN|FK|GLIHGC	P811F			FALSE	FALSE	FALSE	FALSE	FALSE	FALSE	FALSE
8	BRCA1	ENST00000357654	P38398-1	S	217	BE3	c2t	-	ATCCAAACTGATTTCATCCC	40	+	TGG	chr17	43095879	missense	QGTRDEI|SL|DSAKKA	QGTRDEI|NL|DSAKKA	S217N			FALSE	FALSE	FALSE	FALSE	FALSE	FALSE	FALSE
9	BRCA1	ENST00000357654	P38398-1	G	671	BE3	c2t	-	CTTTACCTTCCATGAGTTGT	40	+	AGG	chr17	43093534	missense	RNLQLM|EGK|EPATGA	RNLQLM|ENK|EPATGA	G671N			FALSE	FALSE	FALSE	FALSE	FALSE	FALSE	FALSE
10	BRCA1	ENST00000357654	P38398-1	G	778	BE3	c2t	-	TGAGTGCCATAATCAGTACC	45	+	AGG	chr17	43093212	missense	LVPGTDY|GT|QESISL	LVPGTDY|NT|QESISL	G778N			FALSE	FALSE	FALSE	FALSE	FALSE	FALSE	FALSE
11	BRCA1	ENST00000357654	P38398-1	S	470	BE3	c2t	-	GAGGCTTGCCTTCTTCCGAT	55	+	AGG	chr17	43094138	missense	KTYRKK|AS|LPNLSHV	KTYRKK|AN|LPNLSHV	S470N			FALSE	FALSE	FALSE	FALSE	FALSE	FALSE	FALSE
12	BRCA1	ENST00000357654	P38398-1	S	689	BE3	c2t	-	CTTTTACTTGTCTGTTCATT	30	+	TGG	chr17	43093479	missense	NKPNEQT|SK|RHDSDT	NKPNEQT|NK|RHDSDT	S689N			FALSE	FALSE	FALSE	FALSE	FALSE	FALSE	FALSE
13	BRCA1	ENST00000357654	P38398-1	R	365	BE3	c2t	-	TCTCTAGGATTCTCTGAGCA	45	+	TGG	chr17	43094454	missense	LPCSEN|PR|DTEDVPW	LPCSEN|PK|DTEDVPW	R365K			FALSE	FALSE	TRUE	FALSE	FALSE	FALSE	FALSE
14	BRCA1	ENST00000357654	P38398-1	D	201	BE3	c2t	-	TCTTGATCTCCCACACTATA	40	+	GGG	chr17	43095928	missense	ATYCSVG|DQ|ELLQIT	ATYCSVG|NQ|ELLQIT	D201N			FALSE	FALSE	FALSE	FALSE	FALSE	FALSE	FALSE
15	BRCA1	ENST00000357654	P38398-1	C	64	BE3	c2t	-	TTACATAAAGGACACTGTGA	35	+	AGG	chr17	43106494	missense	GPSQCP|LC|KNDITKR	GPSQCP|LY|KNDITKR	C64Y			FALSE	FALSE	FALSE	FALSE	FALSE	FALSE	FALSE
16	BRCA1	ENST00000357654	P38398	V	154	BE3	c2t	-	AGTGTCCAACTCTCTAACCT	45	-	TGG	chr17	43099845	nonsense	LQETSLS|VQ|LSNLGT	LQETSLS|V*|LSNLGT	Q155*	Nonsense mutation. Silent mutation for target aa.		FALSE	FALSE	FALSE	FALSE	FALSE	FALSE	FALSE
17	BRCA1	ENST00000357654	P38398	E	638	BE3	c2t	-	TGCAATTCAGTACAATTAGG	35	+	TGG	chr17	43093632	missense	LSPPNCT|EL|QIDSCS	LSPPNCT|KL|QIDSCS	E638K			FALSE	FALSE	FALSE	FALSE	FALSE	FALSE	FALSE
17	BRCA1	ENST00000357654	P38398	E	638	BE3	c2t	-	GCAATTCAGTACAATTAGGT	35	+	GGG	chr17	43093633	missense	LSPPNC|TEL|QIDSCS	LSPPNC|TKL|QIDSCS	E638K			FALSE	FALSE	FALSE	FALSE	FALSE	FALSE	FALSE
18	BRCA1	ENST00000357654	P38398	S	377	BE3	c2t	-	CTGCTATTTAGTGTTATCCA	35	+	AGG	chr17	43094418	missense	VPWITL|NS|SIQKVNE	VPWITL|NN|SIQKVNE	S377N			FALSE	FALSE	FALSE	FALSE	FALSE	FALSE	FALSE
19	BRCA1	ENST00000357654	P38398	T	208	BE3	c2t	-	AATCACCCCTCAAGGAACCA	50	-	GGG	chr17	43095878	missense	DQELLQ|ITP|QGTRDE	DQELLQ|IIS|QGTRDE	T208I, P209S	Multiple edits.		FALSE	FALSE	FALSE	FALSE	FALSE	FALSE	FALSE
19	BRCA1	ENST00000357654	P38398	T	208	BE3	c2t	-	AAATCACCCCTCAAGGAACC	50	-	AGG	chr17	43095879	missense	DQELLQ|IT|PQGTRDE	DQELLQ|II|PQGTRDE	T208I			FALSE	FALSE	FALSE	FALSE	FALSE	FALSE	FALSE
20	BRCA1	ENST00000357654	P38398	G	817	BE3	c2t	-	ACAACCATGAATTAGTCCCT	40	+	TGG	chr17	43093097	missense	NPKGLI|HG|CSKDNRN	NPKGLI|HN|CSKDNRN	G817N			FALSE	FALSE	FALSE	FALSE	FALSE	FALSE	FALSE
20	BRCA1	ENST00000357654	P38398	G	817	BE3	c2t	-	CAACCATGAATTAGTCCCTT	40	+	GGG	chr17	43093098	missense	NPKGLI|HG|CSKDNRN	NPKGLI|HN|CSKDNRN	G817N			FALSE	FALSE	FALSE	FALSE	FALSE	FALSE	FALSE
20	BRCA1	ENST00000357654	P38398	G	817	BE3	c2t	-	AACCATGAATTAGTCCCTTG	40	+	GGG	chr17	43093099	missense	NPKGL|IHG|CSKDNRN	NPKGL|IHS|CSKDNRN	G817S			FALSE	FALSE	FALSE	FALSE	FALSE	FALSE	FALSE
21	BRCA1	ENST00000357654	P38398	R	664	BE3	c2t	-	AGGTTTCTGCTGTGCCTGAC	55	+	TGG	chr17	43093554	missense	QMPVRHS|RN|LQLMEG	QMPVRHS|KN|LQLMEG	R664K			FALSE	FALSE	FALSE	FALSE	FALSE	FALSE	FALSE
22	BRCA1	ENST00000357654	P38398	H	553	BE3	c2t	-	GGTCATGAGAATAAAACAAA	30	-	AGG	chr17	43093857	missense	MNITNSG|HE|NKTKGD	MNITNSG|YE|NKTKGD	H553Y			FALSE	FALSE	FALSE	FALSE	FALSE	FALSE	FALSE
23	BRCA1	ENST00000357654	P38398	T	367	BE3	c2t	-	GAGATACTGAAGATGTTCCT	40	-	TGG	chr17	43094417	missense	CSENPR|DT|EDVPWIT	CSENPR|DI|EDVPWIT	T367I			FALSE	FALSE	FALSE	FALSE	FALSE	FALSE	FALSE
24	BRCA1	ENST00000357654	P38398	T	327	BE3	c2t	-	AGGAAACATGTAATGATAGG	35	-	CGG	chr17	43094537	missense	RWAGSK|ET|CNDRRTP	RWAGSK|EI|CNDRRTP	T327I			FALSE	FALSE	FALSE	FALSE	FALSE	FALSE	FALSE
25	BRCA1	ENST00000357654	P38398	A	605	BE3	c2t	-	CAAAAGCACCTAAAAAGAAT	30	-	AGG	chr17	43093703	missense	LNIHNS|KA|PKKNRLR	LNIHNS|KV|PKKNRLR	A605V			FALSE	FALSE	FALSE	FALSE	FALSE	FALSE	FALSE
26	BRCA1	ENST00000357654	P38398	V	477	BE3	c2t	-	TCAGTTACATGGCTTAAGTT	35	+	GGG	chr17	43094115	missense	SLPNLSH|VT|ENLIIG	SLPNLSH|IT|ENLIIG	V477I			FALSE	FALSE	FALSE	FALSE	FALSE	FALSE	FALSE
26	BRCA1	ENST00000357654	P38398	V	477	BE3	c2t	-	CAGTTACATGGCTTAAGTTG	40	+	GGG	chr17	43094116	missense	SLPNLS|HVT|ENLIIG	SLPNLS|HIT|ENLIIG	V477I			FALSE	FALSE	FALSE	FALSE	FALSE	FALSE	FALSE
26	BRCA1	ENST00000357654	P38398	V	477	BE3	c2t	-	TTACATGGCTTAAGTTGGGG	45	+	AGG	chr17	43094119	missense	SLPNL|SHV|TENLIIG	SLPNL|SHI|TENLIIG	V477I			FALSE	FALSE	FALSE	FALSE	FALSE	FALSE	FALSE
27	BRCA1	ENST00000357654	P38398	E	286	BE3	c2t	-	GTTCTCATGCTGTAATGAGC	45	+	TGG	chr17	43094690	missense	HASSLQ|HE|NSSLLLT	HASSLQ|HK|NSSLLLT	E286K			FALSE	FALSE	FALSE	FALSE	FALSE	FALSE	FALSE
28	BRCA1	ENST00000357654	P38398	T	69	BE3	c2t	-	TAACCAAAAGGTATATAATT	20	-	TGG	chr17	43106445	missense	PLCKNDI|TK|RSLQES	PLCKNDI|IK|RSLQES	T69I			FALSE	FALSE	FALSE	FALSE	FALSE	FALSE	FALSE
29	BRCA1	ENST00000357654	P38398-1	T	478	BE3	c2t	-	GTAACTGAAAATCTAATTAT	20	-	AGG	chr17	43094082	missense	LPNLSHV|TE|NLIIGA	LPNLSHV|IE|NLIIGA	T478I			FALSE	FALSE	FALSE	FALSE	FALSE	FALSE	FALSE
30	BRCA1	ENST00000357654	P38398-1	R	131	BE3	c2t	-	GGTTTCTGTAGCCCATACTT	45	+	TGG	chr17	43104186	missense	IIQSMG|YRN|RAKRLL	IIQSMG|YKN|RAKRLL	R131K			FALSE	FALSE	FALSE	FALSE	FALSE	FALSE	FALSE
31	BRCA1	ENST00000357654	P38398-1	S	123	BE3	c2t	-	GTTTCTATCATCCAAAGTAT	30	-	GGG	chr17	43104179	missense	EHLKDEV|SI|IQSMGY	EHLKDEV|FI|IQSMGY	S123F			FALSE	FALSE	FALSE	FALSE	FALSE	FALSE	FALSE
31	BRCA1	ENST00000357654	P38398-1	S	123	BE3	c2t	-	AGTTTCTATCATCCAAAGTA	30	-	TGG	chr17	43104180	missense	EHLKDE|VSI|IQSMGY	EHLKDE|VFI|IQSMGY	S123F			FALSE	FALSE	FALSE	FALSE	FALSE	FALSE	FALSE
32	BRCA1	ENST00000357654	P38398-1	C	712	BE3	c2t	-	GAACACTTAGTAAAAGAACC	35	+	AGG	chr17	43093413	missense	APGSFT|KC|SNTSELK	APGSFT|KY|SNTSELK	C712Y			FALSE	FALSE	FALSE	FALSE	FALSE	FALSE	FALSE
33	BRCA1	ENST00000357654	P38398-1	T	775	BE3	c2t	-	TGGTACTGATTATGGCACTC	45	-	AGG	chr17	43093192	missense	SISLVP|GTD|YGTQES	SISLVP|GID|YGTQES	T775I			FALSE	FALSE	FALSE	FALSE	FALSE	FALSE	FALSE
34	BRCA1	ENST00000357654	P38398-1	V	340	BE3	c2t	-	ATCTACCTTTTTTTCTGTGC	35	+	TGG	chr17	43094528	missense	TPSTEK|KV|DLNADPL	TPSTEK|KI|DLNADPL	V340I			FALSE	FALSE	FALSE	FALSE	FALSE	FALSE	FALSE
34	BRCA1	ENST00000357654	P38398-1	V	340	BE3	c2t	-	TCTACCTTTTTTTCTGTGCT	35	+	GGG	chr17	43094529	missense	TPSTEK|KV|DLNADPL	TPSTEK|KI|DLNADPL	V340I			FALSE	FALSE	FALSE	FALSE	FALSE	FALSE	FALSE
35	BRCA1	ENST00000357654	P38398-1	A	92	BE3	c2t	-	TGTGCTTTTCAGCTTGACAC	45	-	AGG	chr17	43104878	missense	ELLKIIC|AF|QLDTGL	ELLKIIC|VF|QLDTGL	A92V			FALSE	FALSE	FALSE	FALSE	FALSE	FALSE	FALSE
36	BRCA1	ENST00000357654	P38398-1	R	612	BE3	c2t	-	CTCCTCAGCCTATTCTTTTT	40	+	AGG	chr17	43093713	missense	APKKNR|LR|RKSSTRH	APKKNR|LK|RKSSTRH	R612K			FALSE	FALSE	FALSE	FALSE	FALSE	FALSE	FALSE
37	BRCA1	ENST00000357654	P38398-1	G	543	BE3	c2t	-	CTTGACCATTCTGCTCCGTT	50	+	TGG	chr17	43093918	missense	TNQTEQ|NGQ|VMNITN	TNQTEQ|NNQ|VMNITN	G543N			FALSE	FALSE	FALSE	FALSE	FALSE	FALSE	FALSE
38	BRCA1	ENST00000357654	P38398-1	S	316	BE3	c2t	-	AAGGAGCCAACATAACAGAT	40	-	GGG	chr17	43094569	nonsense	KQPGLA|RSQ|HNRWAG	KQPGLA|RS*|HNRWAG	Q317*	Nonsense mutation. Silent mutation for target aa.		FALSE	FALSE	FALSE	FALSE	FALSE	FALSE	FALSE
38	BRCA1	ENST00000357654	P38398-1	S	316	BE3	c2t	-	CAAGGAGCCAACATAACAGA	45	-	TGG	chr17	43094570	silent	KQPGLA|RS|QHNRWAG	KQPGLA|RS|QHNRWAG		Silent mutation for target aa.		FALSE	FALSE	FALSE	FALSE	FALSE	FALSE	FALSE
38	BRCA1	ENST00000357654	P38398-1	S	316	BE3	c2t	-	TGTTGGCTCCTTGCTAAGCC	55	+	AGG	chr17	43094598	missense	KQPGLAR|SQ|HNRWAG	KQPGLAR|NQ|HNRWAG	S316N			FALSE	FALSE	FALSE	FALSE	FALSE	FALSE	FALSE
39	BRCA1	ENST00000357654	P38398-1	D	214	BE3	c2t	-	ATTTCATCCCTGGTTCCTTG	45	+	AGG	chr17	43095889	missense	ITPQGTR|DE|ISLDSA	ITPQGTR|NK|ISLDSA	D214N, E215K	Multiple edits.		FALSE	FALSE	FALSE	FALSE	FALSE	FALSE	FALSE
39	BRCA1	ENST00000357654	P38398-1	D	214	BE3	c2t	-	TTTCATCCCTGGTTCCTTGA	45	+	GGG	chr17	43095890	missense	ITPQGT|RDE|ISLDSA	ITPQGT|RNK|ISLDSA	D214N, E215K	Multiple edits.		FALSE	FALSE	FALSE	FALSE	FALSE	FALSE	FALSE
39	BRCA1	ENST00000357654	P38398-1	D	214	BE3	c2t	-	TTCATCCCTGGTTCCTTGAG	50	+	GGG	chr17	43095891	missense	ITPQGT|RD|EISLDSA	ITPQGT|KN|EISLDSA	R213K, D214N	Multiple edits.		FALSE	FALSE	FALSE	FALSE	FALSE	FALSE	FALSE
40	BRCA1	ENST00000357654	P38398-1	G	535	BE3	c2t	-	GTTCCCTGATTTATCATTTC	35	+	AGG	chr17	43093944	missense	TPEMIN|QG|TNQTEQN	TPEMIN|QK|TNQTEQN	G535K			FALSE	FALSE	FALSE	FALSE	FALSE	FALSE	FALSE
41	BRCA1	ENST00000357654	P38398-1	S	592	BE3	c2t	-	TTGCTTATACTGCTGCTTAT	35	+	AGG	chr17	43093773	missense	EPISSS|IS|NMELELN	EPISSS|IN|NMELELN	S592N			FALSE	FALSE	FALSE	FALSE	FALSE	FALSE	FALSE
42	BRCA1	ENST00000357654	P38398-1	A	254	BE3	c2t	-	CTCAGCTGCACGCTTCTCAG	60	+	TGG	chr17	43094786	missense	NTTEKR|AA|ERHPEKY	NTTEKR|AT|ERHPEKY	A254T			FALSE	FALSE	FALSE	FALSE	FALSE	FALSE	FALSE
43	BRCA1	ENST00000357654	P38398-1	R	78	BE3	c2t	-	TAAATCTCGTACTTTCTTGT	30	+	AGG	chr17	43104951	missense	RSLQES|TRF|SQLVEE	RSLQES|TKF|SQLVEE	R78K			FALSE	FALSE	FALSE	FALSE	FALSE	FALSE	FALSE
44	BRCA1	ENST00000357654	P38398-1	A	102	BE3	c2t	-	GTTTGCATCTGTAAAATACA	30	+	AGG	chr17	43104274	missense	LDTGLE|YA|NSYNFAK	LDTGLE|YT|NSYNFAK	A102T			FALSE	FALSE	FALSE	FALSE	FALSE	FALSE	FALSE
44	BRCA1	ENST00000357654	P38398-1	A	102	BE3	c2t	-	TTTGCATCTGTAAAATACAA	25	+	GGG	chr17	43104275	missense	LDTGLE|YA|NSYNFAK	LDTGLE|YT|NSYNFAK	A102T			FALSE	FALSE	FALSE	FALSE	FALSE	FALSE	FALSE
45	BRCA1	ENST00000357654	P38398-1	P	529	BE3	c2t	-	ACTCCTGAAATGATAAATCA	30	-	GGG	chr17	43093929	missense	DLAVQKT|PE|MINQGT	DLAVQKT|FE|MINQGT	P529F			FALSE	FALSE	FALSE	FALSE	FALSE	FALSE	FALSE
45	BRCA1	ENST00000357654	P38398-1	P	529	BE3	c2t	-	GACTCCTGAAATGATAAATC	35	-	AGG	chr17	43093930	missense	DLAVQK|TPE|MINQGT	DLAVQK|TFE|MINQGT	P529F			FALSE	FALSE	FALSE	FALSE	FALSE	FALSE	FALSE
46	BRCA1	ENST00000357654	P38398-1	L	30	BE3	c2t	-	TTGATCAACTCCAGACTAGC	45	+	AGG	chr17	43115785	silent	ECPICLE|LI|KEPVST	ECPICLE|LI|KEPVST		Silent mutation for target aa.		FALSE	FALSE	FALSE	FALSE	FALSE	FALSE	FALSE
46	BRCA1	ENST00000357654	P38398-1	L	30	BE3	c2t	-	TGATCAACTCCAGACTAGCA	45	+	GGG	chr17	43115786	silent	ECPICL|ELI|KEPVST	ECPICL|ELI|KEPVST		Silent mutation for target aa.		FALSE	FALSE	FALSE	FALSE	FALSE	FALSE	FALSE
47	BRCA1	ENST00000357654	P38398-1	E	352	BE3	c2t	-	TCCATTCTTTTCTCTCACAC	40	+	AGG	chr17	43094491	missense	DPLCER|KEW|NKQKLP	DPLCER|KKW|NKQKLP	E352K			FALSE	FALSE	FALSE	FALSE	FALSE	FALSE	FALSE
47	BRCA1	ENST00000357654	P38398-1	E	352	BE3	c2t	-	CCATTCTTTTCTCTCACACA	40	+	GGG	chr17	43094492	missense	DPLCER|KE|WNKQKLP	DPLCER|KK|WNKQKLP	E352K			FALSE	FALSE	FALSE	FALSE	FALSE	FALSE	FALSE
47	BRCA1	ENST00000357654	P38398-1	E	352	BE3	c2t	-	CATTCTTTTCTCTCACACAG	40	+	GGG	chr17	43094493	missense	DPLCER|KE|WNKQKLP	DPLCER|KK|WNKQKLP	E352K			FALSE	FALSE	FALSE	FALSE	FALSE	FALSE	FALSE
48	STAT3	ENST00000678906	P40763-1	L	240	ABE8e-SpCas9	a2g		No guides found
49		typo_ensembl_id		D	35	ABE8e-SpCas9	a2g													Amino acid not found or Ensembl ID not in database.
50	PHLPP1	ENST00000262719	O60346-1	S	118	ABE8e-SpCas9	a2g	+	GAGGGAGTTGGCGCCGCCGC	80	-	CGG	chr18	62716020	missense	GAGGGA|NS|LLLRRGR	GAGGGA|NP|LLLRRGR	S118P			FALSE	FALSE	FALSE	FALSE	FALSE	FALSE	FALSE

## Sheet: Supp. Table 4
job_id	threads	run	status	cores_per_node	cpu_efficiency	wall_clock_seconds	memory_utilized_gb	memory_efficiency
19567543	1	1	COMPLETED (exit code 0)	2	49.57	22214	1.93	64.18
19567544	1	2	COMPLETED (exit code 0)	2	49.57	22536	1.93	64.38
19567545	1	3	COMPLETED (exit code 0)	2	49.57	23597	1.93	64.44
19567546	1	4	COMPLETED (exit code 0)	2	49.51	22917	1.94	64.74
19567547	1	5	COMPLETED (exit code 0)	2	49.5	23934	1.93	64.49
19567548	1	6	COMPLETED (exit code 0)	2	49.59	23001	1.94	64.62
19567549	1	7	COMPLETED (exit code 0)	2	49.6	22416	1.93	64.4
19567550	1	8	COMPLETED (exit code 0)	2	49.6	22430	1.93	64.49
19567551	1	9	COMPLETED (exit code 0)	2	49.6	22447	1.93	64.31
19567552	1	10	COMPLETED (exit code 0)	2	49.57	23343	1.94	64.6
19567553	1	11	COMPLETED (exit code 0)	2	49.63	23121	1.93	64.44
19567554	1	12	COMPLETED (exit code 0)	2	49.62	23130	1.93	64.41
19567555	1	13	COMPLETED (exit code 0)	2	49.62	23139	1.93	64.44
19567556	1	14	COMPLETED (exit code 0)	2	49.65	23061	1.93	64.34
19567557	1	15	COMPLETED (exit code 0)	2	49.64	23302	1.93	64.47
19567558	1	16	COMPLETED (exit code 0)	2	49.56	22220	1.95	64.95
19567559	1	17	COMPLETED (exit code 0)	2	49.62	22867	1.93	64.22
19567560	1	18	COMPLETED (exit code 0)	2	49.62	23169	1.93	64.25
19567561	1	19	COMPLETED (exit code 0)	2	49.62	23052	1.93	64.24
19567562	1	20	COMPLETED (exit code 0)	2	49.63	23144	1.93	64.46
19567563	2	1	COMPLETED (exit code 0)	2	98.93	12887	4.29	85.72
19567564	2	2	COMPLETED (exit code 0)	2	99.09	12194	4.2	83.96
19567565	2	3	COMPLETED (exit code 0)	2	99.22	12293	4.15	82.95
19567566	2	4	COMPLETED (exit code 0)	2	98.67	11387	4.29	85.72
19567567	2	5	COMPLETED (exit code 0)	2	98.9	11563	4.27	85.46
19567568	2	6	COMPLETED (exit code 0)	2	99.09	11898	4.29	85.7
19567569	2	7	COMPLETED (exit code 0)	2	99.39	12658	4.26	85.3
19567570	2	8	COMPLETED (exit code 0)	2	99.03	12264	4.3	86.04
19567571	2	9	COMPLETED (exit code 0)	2	99.52	12866	4.8	95.95
19567572	2	10	COMPLETED (exit code 0)	2	98.71	13134	4.27	85.42
19567573	2	11	COMPLETED (exit code 0)	2	99.11	11933	4.27	85.37
19567574	2	12	COMPLETED (exit code 0)	2	98.27	12792	4.78	95.6
19567575	2	13	COMPLETED (exit code 0)	2	99.29	13743	4.57	91.42
19567576	2	14	COMPLETED (exit code 0)	2	99.32	13852	4.21	84.25
19567577	2	15	COMPLETED (exit code 0)	2	99.78	13840	4.27	85.4
19567578	2	16	COMPLETED (exit code 0)	2	99.62	13675	4.26	85.15
19567579	2	17	COMPLETED (exit code 0)	2	99.09	12280	4.13	82.68
19567581	2	18	COMPLETED (exit code 0)	2	99.47	12252	4.15	82.91
19567582	2	19	COMPLETED (exit code 0)	2	99	12407	4.14	82.71
19567583	2	20	COMPLETED (exit code 0)	2	99.29	11979	4.29	85.77
19567584	4	1	COMPLETED (exit code 0)	4	97.19	7314	6.78	67.77
19567585	4	2	COMPLETED (exit code 0)	4	97.86	7442	6.76	67.63
19567586	4	3	COMPLETED (exit code 0)	4	96.82	6244	6.75	67.55
19567587	4	4	COMPLETED (exit code 0)	4	96.92	6490	6.75	67.53
19567588	4	5	COMPLETED (exit code 0)	4	96.99	6129	7.04	70.4
19567591	4	6	COMPLETED (exit code 0)	4	95.84	7474	7.01	70.13
19567593	4	7	COMPLETED (exit code 0)	4	96.38	6372	7.04	70.44
19567596	4	8	COMPLETED (exit code 0)	4	97.93	6631	6.79	67.86
19567597	4	9	COMPLETED (exit code 0)	4	97.25	7731	6.76	67.64
19567598	4	10	COMPLETED (exit code 0)	4	96.88	6039	6.78	67.83
19567599	4	11	COMPLETED (exit code 0)	4	97.48	6599	7	69.98
19567601	4	12	COMPLETED (exit code 0)	4	96.94	6359	6.87	68.69
19567602	4	13	COMPLETED (exit code 0)	4	97.78	6548	6.87	68.75
19567603	4	14	COMPLETED (exit code 0)	4	96.93	5904	6.92	69.19
19567605	4	15	COMPLETED (exit code 0)	4	97.06	7196	6.75	67.54
19567608	4	16	COMPLETED (exit code 0)	4	97.89	6807	6.81	68.11
19567611	4	17	COMPLETED (exit code 0)	4	96.53	8137	6.95	69.54
19567614	4	18	COMPLETED (exit code 0)	4	97.29	7676	6.78	67.82
19567617	4	19	COMPLETED (exit code 0)	4	96.58	6077	7.03	70.26
19567618	4	20	COMPLETED (exit code 0)	4	96.47	7798	6.81	68.11
19567619	8	1	COMPLETED (exit code 0)	8	95.31	4078	12.03	60.14
19567620	8	2	COMPLETED (exit code 0)	8	94.85	4054	12.02	60.1
19567621	8	3	COMPLETED (exit code 0)	8	96.39	3974	12.04	60.2
19567622	8	4	COMPLETED (exit code 0)	8	93.1	5164	12.24	61.2
19567623	8	5	COMPLETED (exit code 0)	8	95.16	3023	12.2	61.02
19567625	8	6	COMPLETED (exit code 0)	8	95.15	5070	12.03	60.17
19567628	8	7	COMPLETED (exit code 0)	8	94.59	4570	12.2	61.02
19567630	8	8	COMPLETED (exit code 0)	8	95.44	3544	12.06	60.29
19567632	8	9	COMPLETED (exit code 0)	8	94.47	4391	12.04	60.21
19567633	8	10	COMPLETED (exit code 0)	8	95.68	3144	12.02	60.12
19567634	8	11	COMPLETED (exit code 0)	8	94.88	3192	12.1	60.5
19567635	8	12	COMPLETED (exit code 0)	8	95.13	3193	12.05	60.26
19567636	8	13	COMPLETED (exit code 0)	8	94.6	3252	12.04	60.21
19567638	8	14	COMPLETED (exit code 0)	8	95.08	3148	12.08	60.38
19567639	8	15	COMPLETED (exit code 0)	8	93.5	5083	12.06	60.28
19567640	8	16	COMPLETED (exit code 0)	8	96.76	4336	12.04	60.22
19567642	8	17	COMPLETED (exit code 0)	8	96.57	3591	12.03	60.16
19567643	8	18	COMPLETED (exit code 0)	8	96.08	3099	12.16	60.79
19567644	8	19	COMPLETED (exit code 0)	8	96.82	3052	12.02	60.09
19567646	8	20	COMPLETED (exit code 0)	8	96.65	4363	12.04	60.2
19567649	16	1	COMPLETED (exit code 0)	16	93.44	1612	22.6	56.49
19567653	16	2	COMPLETED (exit code 0)	16	93.01	1712	22.58	56.44
19567656	16	3	COMPLETED (exit code 0)	16	92.01	2458	22.64	56.6
19567658	16	4	COMPLETED (exit code 0)	16	89.99	2845	22.66	56.65
19567659	16	5	COMPLETED (exit code 0)	16	91.28	2820	22.58	56.45
19567660	16	6	COMPLETED (exit code 0)	16	92.6	2089	22.61	56.52
19567661	16	7	COMPLETED (exit code 0)	16	92.96	1623	22.64	56.61
19567663	16	8	COMPLETED (exit code 0)	16	94.68	1671	22.6	56.51
19567664	16	9	COMPLETED (exit code 0)	16	94.31	2500	22.58	56.46
19567665	16	10	COMPLETED (exit code 0)	16	92.11	2674	22.57	56.43
19567666	16	11	COMPLETED (exit code 0)	16	94.29	1794	22.6	56.5
19567669	16	12	COMPLETED (exit code 0)	16	92.78	1994	22.6	56.51
19567672	16	13	COMPLETED (exit code 0)	16	94.6	1659	22.6	56.5
19567675	16	14	COMPLETED (exit code 0)	16	94.27	1658	22.62	56.54
19567679	16	15	COMPLETED (exit code 0)	16	94.25	1763	22.58	56.44
19567680	16	16	COMPLETED (exit code 0)	16	94.02	2204	22.57	56.42
19567681	16	17	COMPLETED (exit code 0)	16	93.9	2367	22.58	56.45
19567682	16	18	COMPLETED (exit code 0)	16	91.8	2623	22.58	56.45
19567683	16	19	COMPLETED (exit code 0)	16	94.24	2328	22.6	56.49
19567684	16	20	COMPLETED (exit code 0)	16	92.33	1592	22.6	56.5
19567685	24	1	COMPLETED (exit code 0)	24	91.84	1717	33.14	55.24
19567686	24	2	COMPLETED (exit code 0)	24	92.01	1262	33.11	55.19
19567687	24	3	COMPLETED (exit code 0)	24	86.68	2039	33.15	55.25
19567688	24	4	COMPLETED (exit code 0)	24	90.46	1415	33.16	55.27
19567689	24	5	COMPLETED (exit code 0)	24	89.43	1575	33.12	55.2
19567690	24	6	COMPLETED (exit code 0)	24	90.48	1129	33.14	55.23
19567691	24	7	COMPLETED (exit code 0)	24	89.31	1218	33.1	55.16
19567692	24	8	COMPLETED (exit code 0)	24	91.99	1652	33.17	55.29
19567693	24	9	COMPLETED (exit code 0)	24	92.01	1637	33.13	55.21
19567694	24	10	COMPLETED (exit code 0)	24	89.37	1966	33.16	55.27
19567695	24	11	COMPLETED (exit code 0)	24	89.09	1960	33.21	55.35
19567696	24	12	COMPLETED (exit code 0)	24	88.89	1969	33.21	55.35
19567697	24	13	COMPLETED (exit code 0)	24	88.91	1972	33.15	55.26
19567698	24	14	COMPLETED (exit code 0)	24	90.25	1252	33.12	55.2
19567699	24	15	COMPLETED (exit code 0)	24	90.49	1260	33.08	55.13
19567700	24	16	COMPLETED (exit code 0)	24	90.47	1930	33.1	55.17
19567701	24	17	COMPLETED (exit code 0)	24	91.27	1922	33.12	55.19
19567702	24	18	COMPLETED (exit code 0)	24	90.68	1933	33.18	55.31
19567703	24	19	COMPLETED (exit code 0)	24	89.32	1956	33.18	55.29
19567704	24	20	COMPLETED (exit code 0)	24	92.89	1251	33.1	55.17
19567705	32	1	COMPLETED (exit code 0)	32	90.81	1428	43.73	54.66
19567706	32	2	COMPLETED (exit code 0)	32	91.88	1368	43.69	54.61
19567707	32	3	COMPLETED (exit code 0)	32	92.31	1035	43.64	54.54
19567708	32	4	COMPLETED (exit code 0)	32	91.49	953	43.64	54.55
19567709	32	5	COMPLETED (exit code 0)	32	92.19	1276	43.68	54.6
19567710	32	6	COMPLETED (exit code 0)	32	92.33	1073	43.65	54.56
19567711	32	7	COMPLETED (exit code 0)	32	91.08	901	43.63	54.54
19567712	32	8	COMPLETED (exit code 0)	32	91.12	1061	43.8	54.75
19567713	32	9	COMPLETED (exit code 0)	32	92.79	1037	43.63	54.54
19567714	32	10	COMPLETED (exit code 0)	32	91.42	957	43.69	54.62
19567715	32	11	COMPLETED (exit code 0)	32	91.65	1073	43.63	54.54
19567716	32	12	COMPLETED (exit code 0)	32	92.22	1006	43.69	54.61
19567717	32	13	COMPLETED (exit code 0)	32	89.37	1199	43.65	54.57
19567718	32	14	COMPLETED (exit code 0)	32	90.57	950	43.65	54.56
19567719	32	15	COMPLETED (exit code 0)	32	91.07	1051	43.7	54.62
19567720	32	16	COMPLETED (exit code 0)	32	91.13	1072	43.67	54.59
19567721	32	17	COMPLETED (exit code 0)	32	91.52	965	43.66	54.57
19567722	32	18	COMPLETED (exit code 0)	32	90.89	1077	43.64	54.55
19567723	32	19	COMPLETED (exit code 0)	32	92.14	1254	43.69	54.61
19567724	32	20	COMPLETED (exit code 0)	32	91.81	1022	43.7	54.62
19567725	40	1	COMPLETED (exit code 0)	40	92.15	1072	54.19	54.19
19567726	40	2	COMPLETED (exit code 0)	40	91.71	1079	54.19	54.19
19567727	40	3	COMPLETED (exit code 0)	40	91.04	1079	54.18	54.18
19567728	40	4	COMPLETED (exit code 0)	40	90.51	1100	54.26	54.26
19567729	40	5	COMPLETED (exit code 0)	40	91.53	1082	54.18	54.18
19567730	40	6	COMPLETED (exit code 0)	40	91.9	935	54.18	54.18
19567731	40	7	COMPLETED (exit code 0)	40	92.2	887	54.19	54.19
19567732	40	8	COMPLETED (exit code 0)	40	90.72	893	54.17	54.17
19567733	40	9	COMPLETED (exit code 0)	40	90.61	894	54.2	54.2
19567734	40	10	COMPLETED (exit code 0)	40	90.71	891	54.18	54.18
19567735	40	11	COMPLETED (exit code 0)	40	92.13	872	54.19	54.19
19567736	40	12	COMPLETED (exit code 0)	40	91.49	915	54.17	54.17
19567737	40	13	COMPLETED (exit code 0)	40	90.76	931	54.2	54.2
19567738	40	14	COMPLETED (exit code 0)	40	90.85	975	54.19	54.19
19567739	40	15	COMPLETED (exit code 0)	40	90.14	1002	54.18	54.18
19567740	40	16	COMPLETED (exit code 0)	40	91.28	1019	54.3	54.3
19567741	40	17	COMPLETED (exit code 0)	40	91.05	894	54.2	54.2
19567742	40	18	COMPLETED (exit code 0)	40	90.76	985	54.17	54.17
19567743	40	19	COMPLETED (exit code 0)	40	91.54	975	54.19	54.19
19567744	40	20	COMPLETED (exit code 0)	40	91.37	945	54.26	54.26
19567745	48	1	COMPLETED (exit code 0)	48	90.27	849	64.54	53.79
19567746	48	2	COMPLETED (exit code 0)	48	90.77	898	64.52	53.77
19567747	48	3	COMPLETED (exit code 0)	48	90.67	839	64.52	53.77
19567748	48	4	COMPLETED (exit code 0)	48	90.01	915	64.56	53.8
19567749	48	5	COMPLETED (exit code 0)	48	91.04	878	64.55	53.79
19567750	48	6	COMPLETED (exit code 0)	48	90.97	811	64.53	53.78
19567751	48	7	COMPLETED (exit code 0)	48	91.1	889	64.55	53.79
19567752	48	8	COMPLETED (exit code 0)	48	89.86	944	64.6	53.83
19567753	48	9	COMPLETED (exit code 0)	48	88.41	956	64.62	53.85
19567754	48	10	COMPLETED (exit code 0)	48	91.31	902	64.55	53.79
19567755	48	11	COMPLETED (exit code 0)	48	91.13	879	64.53	53.78
19567756	48	12	COMPLETED (exit code 0)	48	89.67	832	64.53	53.78
19567757	48	13	COMPLETED (exit code 0)	48	89.96	849	64.56	53.8
19567758	48	14	COMPLETED (exit code 0)	48	91.02	832	64.62	53.85
19567759	48	15	COMPLETED (exit code 0)	48	88.79	961	64.53	53.78
19567760	48	16	COMPLETED (exit code 0)	48	90.39	908	64.55	53.79
19567761	48	17	COMPLETED (exit code 0)	48	91.37	817	64.59	53.83
19567762	48	18	COMPLETED (exit code 0)	48	90.64	898	64.52	53.77
19567763	48	19	COMPLETED (exit code 0)	48	91.48	807	64.53	53.78
19567764	48	20	COMPLETED (exit code 0)	48	91.35	845	64.54	53.78
19567765	64	1	COMPLETED (exit code 0)	64	79.79	807	85.47	53.42
19567766	64	2	COMPLETED (exit code 0)	64	80.18	804	85.46	53.41
19567767	64	3	COMPLETED (exit code 0)	64	80.25	803	85.45	53.41
19567768	64	4	COMPLETED (exit code 0)	64	80.57	803	85.58	53.49
19567769	64	5	COMPLETED (exit code 0)	64	86.87	744	85.46	53.42
19567770	64	6	COMPLETED (exit code 0)	64	87.46	737	85.65	53.53
19567771	64	7	COMPLETED (exit code 0)	64	86.84	741	85.53	53.46
19567772	64	8	COMPLETED (exit code 0)	64	86.91	737	85.52	53.45
19567773	64	9	COMPLETED (exit code 0)	64	86.95	734	85.52	53.45
19567774	64	10	COMPLETED (exit code 0)	64	87.46	740	85.6	53.5
19567775	64	11	COMPLETED (exit code 0)	64	88.09	732	85.48	53.42
19567776	64	12	COMPLETED (exit code 0)	64	87.93	731	85.47	53.42
19567777	64	13	COMPLETED (exit code 0)	64	87.71	736	85.46	53.41
19567778	64	14	COMPLETED (exit code 0)	64	88.43	734	85.48	53.43
19567779	64	15	COMPLETED (exit code 0)	64	88.05	731	85.49	53.43
19567780	64	16	COMPLETED (exit code 0)	64	87.43	737	85.5	53.44
19567781	64	17	COMPLETED (exit code 0)	64	87.11	738	85.46	53.41
19567782	64	18	COMPLETED (exit code 0)	64	87.59	738	85.46	53.41
19567783	64	19	COMPLETED (exit code 0)	64	86.91	742	85.48	53.42
19567784	64	20	COMPLETED (exit code 0)	64	86.98	742	85.46	53.41

## Sheet: Supp. Table 5
query_num	gene_symbol	ensembl_id	uniprot_id	target_aa	target_position	editor	edit_type	gene_strand	protospacer_seq	percent_gc	protospacer_strand	pam_seq	chromosome	pam_coordinates	mutation_type	wildtype_sequence	mutant_sequence	edits	warnings	error	EcoRI	KpnI	BsmBI	BsaI	BbsI	PacI	MluI
1	BRCA1	ENST00000357654	P38398-1	M	1	BE3	c2t		No guides found
2	BRCA1	ENST00000357654	P38398-1	D	2	BE3	c2t		No guides found
3	BRCA1	ENST00000357654	P38398-1	L	3	BE3	c2t		No guides found
4	BRCA1	ENST00000357654	P38398-1	S	4	BE3	c2t		No guides found
5	BRCA1	ENST00000357654	P38398-1	A	5	BE3	c2t		No guides found
6	BRCA1	ENST00000357654	P38398-1	L	6	BE3	c2t		No guides found
7	BRCA1	ENST00000357654	P38398-1	R	7	BE3	c2t		No guides found
8	BRCA1	ENST00000357654	P38398-1	V	8	BE3	c2t		No guides found
9	BRCA1	ENST00000357654	P38398-1	E	9	BE3	c2t		No guides found
10	BRCA1	ENST00000357654	P38398-1	E	10	BE3	c2t		No guides found
11	BRCA1	ENST00000357654	P38398-1	V	11	BE3	c2t		No guides found
12	BRCA1	ENST00000357654	P38398-1	Q	12	BE3	c2t		No guides found
13	BRCA1	ENST00000357654	P38398-1	N	13	BE3	c2t		No guides found
14	BRCA1	ENST00000357654	P38398-1	V	14	BE3	c2t		No guides found
15	BRCA1	ENST00000357654	P38398-1	I	15	BE3	c2t		No guides found
16	BRCA1	ENST00000357654	P38398-1	N	16	BE3	c2t		No guides found
17	BRCA1	ENST00000357654	P38398-1	A	17	BE3	c2t		No guides found
18	BRCA1	ENST00000357654	P38398-1	M	18	BE3	c2t		No guides found
19	BRCA1	ENST00000357654	P38398-1	Q	19	BE3	c2t		No guides found
20	BRCA1	ENST00000357654	P38398-1	K	20	BE3	c2t		No guides found
21	BRCA1	ENST00000357654	P38398-1	I	21	BE3	c2t	-	AAATCTTAGAGTGTCCCATC	40	-	TGG	chr17	43124018	silent	VINAMQK|IL|ECPICL	VINAMQK|IL|ECPICL		Silent mutation for target aa.		FALSE	FALSE	FALSE	FALSE	FALSE	FALSE	FALSE
22	BRCA1	ENST00000357654	P38398-1	L	22	BE3	c2t		No guides found
23	BRCA1	ENST00000357654	P38398-1	E	23	BE3	c2t		No guides found
24	BRCA1	ENST00000357654	P38398-1	C	24	BE3	c2t		No guides found
25	BRCA1	ENST00000357654	P38398-1	P	25	BE3	c2t		No guides found
26	BRCA1	ENST00000357654	P38398-1	I	26	BE3	c2t		No guides found
27	BRCA1	ENST00000357654	P38398-1	C	27	BE3	c2t		No guides found
28	BRCA1	ENST00000357654	P38398-1	L	28	BE3	c2t	-	TGCTAGTCTGGAGTTGATCA	45	-	AGG	chr17	43115765	silent	ILECPI|CL|ELIKEPV	ILECPI|CL|ELIKEPV		Silent mutation for target aa.		FALSE	FALSE	FALSE	FALSE	FALSE	FALSE	FALSE
28	BRCA1	ENST00000357654	P38398-1	L	28	BE3	c2t	-	CAACTCCAGACTAGCAGGGT	55	+	AGG	chr17	43115790	missense	ILECPIC|LE|LIKEPV	ILECPIC|LK|LIKEPV	E29K	Silent mutation for target aa.		FALSE	FALSE	FALSE	FALSE	FALSE	FALSE	FALSE
28	BRCA1	ENST00000357654	P38398-1	L	28	BE3	c2t	-	AACTCCAGACTAGCAGGGTA	50	+	GGG	chr17	43115791	missense	ILECPIC|LE|LIKEPV	ILECPIC|LK|LIKEPV	E29K	Silent mutation for target aa.		FALSE	FALSE	FALSE	FALSE	FALSE	FALSE	FALSE
28	BRCA1	ENST00000357654	P38398-1	L	28	BE3	c2t	-	ACTCCAGACTAGCAGGGTAG	55	+	GGG	chr17	43115792	missense	ILECPI|CLE|LIKEPV	ILECPI|CLK|LIKEPV	E29K	Silent mutation for target aa.		FALSE	FALSE	FALSE	FALSE	FALSE	FALSE	FALSE
28	BRCA1	ENST00000357654	P38398-1	L	+	BE3	c2t	-	CTCCAGACTAGCAGGGTAGG	60	+	GGG	chr17	43115793	silent	ILECPI|CL|ELIKEPV	ILECPI|YL|ELIKEPV	C27Y	Silent mutation for target aa.		FALSE	FALSE	FALSE	FALSE	FALSE	FALSE	FALSE
29	BRCA1	ENST00000357654	P38398-1	E	29	BE3	c2t	-	TGATCAACTCCAGACTAGCA	45	+	GGG	chr17	43115786	silent	LECPICL|ELI|KEPVS	LECPICL|ELI|KEPVS		Silent mutation for target aa.		FALSE	FALSE	FALSE	FALSE	FALSE	FALSE	FALSE
29	BRCA1	ENST00000357654	P38398-1	E	29	BE3	c2t	-	CAACTCCAGACTAGCAGGGT	55	+	AGG	chr17	43115790	missense	LECPIC|LE|LIKEPVS	LECPIC|LK|LIKEPVS	E29K			FALSE	FALSE	FALSE	FALSE	FALSE	FALSE	FALSE
29	BRCA1	ENST00000357654	P38398-1	E	29	BE3	c2t	-	AACTCCAGACTAGCAGGGTA	50	+	GGG	chr17	43115791	missense	LECPIC|LE|LIKEPVS	LECPIC|LK|LIKEPVS	E29K			FALSE	FALSE	FALSE	FALSE	FALSE	FALSE	FALSE
29	BRCA1	ENST00000357654	P38398-1	E	29	BE3	c2t	-	ACTCCAGACTAGCAGGGTAG	55	+	GGG	chr17	43115792	missense	LECPI|CLE|LIKEPVS	LECPI|CLK|LIKEPVS	E29K			FALSE	FALSE	FALSE	FALSE	FALSE	FALSE	FALSE
30	BRCA1	ENST00000357654	P38398-1	L	30	BE3	c2t	-	TTGATCAACTCCAGACTAGC	45	+	AGG	chr17	43115785	silent	ECPICLE|LI|KEPVST	ECPICLE|LI|KEPVST		Silent mutation for target aa.		FALSE	FALSE	FALSE	FALSE	FALSE	FALSE	FALSE
30	BRCA1	ENST00000357654	P38398-1	L	30	BE3	c2t	-	TGATCAACTCCAGACTAGCA	45	+	GGG	chr17	43115786	silent	ECPICL|ELI|KEPVST	ECPICL|ELI|KEPVST		Silent mutation for target aa.		FALSE	FALSE	FALSE	FALSE	FALSE	FALSE	FALSE
31	BRCA1	ENST00000357654	P38398-1	I	31	BE3	c2t		No guides found
32	BRCA1	ENST00000357654	P38398-1	K	32	BE3	c2t		No guides found
33	BRCA1	ENST00000357654	P38398-1	E	33	BE3	c2t		No guides found
34	BRCA1	ENST00000357654	P38398-1	P	34	BE3	c2t		No guides found
35	BRCA1	ENST00000357654	P38398-1	V	35	BE3	c2t		No guides found
36	BRCA1	ENST00000357654	P38398-1	S	36	BE3	c2t		No guides found
37	BRCA1	ENST00000357654	P38398-1	T	37	BE3	c2t		No guides found
38	BRCA1	ENST00000357654	P38398-1	K	38	BE3	c2t		No guides found
39	BRCA1	ENST00000357654	P38398-1	C	39	BE3	c2t	-	TGGTCACACTTTGTGGAGAC	50	+	AGG	chr17	43115758	missense	KEPVSTK|CD|HIFCKF	KEPVSTK|YN|HIFCKF	C39Y, D40N	Multiple edits.		FALSE	FALSE	TRUE	FALSE	FALSE	FALSE	FALSE
40	BRCA1	ENST00000357654	P38398-1	D	40	BE3	c2t	-	TGGTCACACTTTGTGGAGAC	50	+	AGG	chr17	43115758	missense	EPVSTK|CD|HIFCKFC	EPVSTK|YN|HIFCKFC	C39Y, D40N	Multiple edits.		FALSE	FALSE	TRUE	FALSE	FALSE	FALSE	FALSE
41	BRCA1	ENST00000357654	P38398-1	H	41	BE3	c2t		No guides found
42	BRCA1	ENST00000357654	P38398-1	I	42	BE3	c2t		No guides found
43	BRCA1	ENST00000357654	P38398-1	F	43	BE3	c2t		No guides found
44	BRCA1	ENST00000357654	P38398-1	C	44	BE3	c2t		No guides found
45	BRCA1	ENST00000357654	P38398-1	K	45	BE3	c2t		No guides found
46	BRCA1	ENST00000357654	P38398-1	F	46	BE3	c2t		No guides found
47	BRCA1	ENST00000357654	P38398-1	C	47	BE3	c2t		No guides found
48	BRCA1	ENST00000357654	P38398-1	M	48	BE3	c2t		No guides found
49	BRCA1	ENST00000357654	P38398-1	L	49	BE3	c2t		No guides found
50	BRCA1	ENST00000357654	P38398-1	K	50	BE3	c2t		No guides found
51	BRCA1	ENST00000357654	P38398-1	L	51	BE3	c2t	-	AAACTTCTCAACCAGAAGAA	35	-	AGG	chr17	43106500	missense	CKFCMLK|LL|NQKKGP	CKFCMLK|FF|NQKKGP	L51F, L52F	Multiple edits.		FALSE	FALSE	FALSE	FALSE	FALSE	FALSE	FALSE
52	BRCA1	ENST00000357654	P38398-1	L	52	BE3	c2t	-	AACTTCTCAACCAGAAGAAA	35	-	GGG	chr17	43106499	missense	KFCMLK|LL|NQKKGPS	KFCMLK|LF|NQKKGPS	L52F			FALSE	FALSE	FALSE	FALSE	FALSE	FALSE	FALSE
52	BRCA1	ENST00000357654	P38398-1	L	52	BE3	c2t	-	AAACTTCTCAACCAGAAGAA	35	-	AGG	chr17	43106500	missense	KFCMLK|LL|NQKKGPS	KFCMLK|FF|NQKKGPS	L51F, L52F	Multiple edits.		FALSE	FALSE	FALSE	FALSE	FALSE	FALSE	FALSE
53	BRCA1	ENST00000357654	P38398-1	N	53	BE3	c2t		No guides found
54	BRCA1	ENST00000357654	P38398-1	Q	54	BE3	c2t		No guides found
55	BRCA1	ENST00000357654	P38398-1	K	55	BE3	c2t		No guides found
56	BRCA1	ENST00000357654	P38398-1	K	56	BE3	c2t		No guides found
57	BRCA1	ENST00000357654	P38398-1	G	57	BE3	c2t		No guides found
58	BRCA1	ENST00000357654	P38398-1	P	58	BE3	c2t		No guides found
59	BRCA1	ENST00000357654	P38398-1	S	59	BE3	c2t		No guides found
60	BRCA1	ENST00000357654	P38398-1	Q	60	BE3	c2t		No guides found
61	BRCA1	ENST00000357654	P38398-1	C	61	BE3	c2t		No guides found
62	BRCA1	ENST00000357654	P38398-1	P	62	BE3	c2t		No guides found
63	BRCA1	ENST00000357654	P38398-1	L	63	BE3	c2t		No guides found
64	BRCA1	ENST00000357654	P38398-1	C	64	BE3	c2t	-	TTACATAAAGGACACTGTGA	35	+	AGG	chr17	43106494	missense	GPSQCP|LC|KNDITKR	GPSQCP|LY|KNDITKR	C64Y			FALSE	FALSE	FALSE	FALSE	FALSE	FALSE	FALSE
65	BRCA1	ENST00000357654	P38398-1	K	65	BE3	c2t		No guides found
66	BRCA1	ENST00000357654	P38398-1	N	66	BE3	c2t		No guides found
67	BRCA1	ENST00000357654	P38398-1	D	67	BE3	c2t	-	GTTATATCATTCTTACATAA	20	+	AGG	chr17	43106482	missense	QCPLCKN|DI|TKRSLQ	QCPLCKN|NI|TKRSLQ	D67N			FALSE	FALSE	FALSE	FALSE	FALSE	FALSE	FALSE
68	BRCA1	ENST00000357654	P38398-1	I	68	BE3	c2t		No guides found
69	BRCA1	ENST00000357654	P38398-1	T	69	BE3	c2t	-	TAACCAAAAGGTATATAATT	20	-	TGG	chr17	43106445	missense	PLCKNDI|TK|RSLQES	PLCKNDI|IK|RSLQES	T69I			FALSE	FALSE	FALSE	FALSE	FALSE	FALSE	FALSE
70	BRCA1	ENST00000357654	P38398-1	K	70	BE3	c2t		No guides found
71	BRCA1	ENST00000357654	P38398-1	R	71	BE3	c2t		No guides found
72	BRCA1	ENST00000357654	P38398-1	S	72	BE3	c2t		No guides found
73	BRCA1	ENST00000357654	P38398-1	L	73	BE3	c2t		No guides found
74	BRCA1	ENST00000357654	P38398-1	Q	74	BE3	c2t		No guides found
75	BRCA1	ENST00000357654	P38398-1	E	75	BE3	c2t		No guides found
76	BRCA1	ENST00000357654	P38398-1	S	76	BE3	c2t		No guides found
77	BRCA1	ENST00000357654	P38398-1	T	77	BE3	c2t	-	TAAATCTCGTACTTTCTTGT	30	+	AGG	chr17	43104951	missense	KRSLQES|TRF|SQLVE	KRSLQES|TKF|SQLVE	R78K	Silent mutation for target aa.		FALSE	FALSE	FALSE	FALSE	FALSE	FALSE	FALSE
78	BRCA1	ENST00000357654	P38398-1	R	78	BE3	c2t	-	TAAATCTCGTACTTTCTTGT	30	+	AGG	chr17	43104951	missense	RSLQES|TRF|SQLVEE	RSLQES|TKF|SQLVEE	R78K			FALSE	FALSE	FALSE	FALSE	FALSE	FALSE	FALSE
79	BRCA1	ENST00000357654	P38398-1	F	79	BE3	c2t		No guides found
80	BRCA1	ENST00000357654	P38398-1	S	80	BE3	c2t		No guides found
81	BRCA1	ENST00000357654	P38398-1	Q	81	BE3	c2t		No guides found
82	BRCA1	ENST00000357654	P38398-1	L	82	BE3	c2t		No guides found
83	BRCA1	ENST00000357654	P38398-1	V	83	BE3	c2t		No guides found
84	BRCA1	ENST00000357654	P38398-1	E	84	BE3	c2t		No guides found
85	BRCA1	ENST00000357654	P38398-1	E	85	BE3	c2t		No guides found
86	BRCA1	ENST00000357654	P38398-1	L	86	BE3	c2t		No guides found
87	BRCA1	ENST00000357654	P38398-1	L	87	BE3	c2t		No guides found
88	BRCA1	ENST00000357654	P38398-1	K	88	BE3	c2t		No guides found
89	BRCA1	ENST00000357654	P38398-1	I	89	BE3	c2t		No guides found
90	BRCA1	ENST00000357654	P38398-1	I	90	BE3	c2t		No guides found
91	BRCA1	ENST00000357654	P38398-1	C	91	BE3	c2t		No guides found
92	BRCA1	ENST00000357654	P38398-1	A	92	BE3	c2t	-	TGTGCTTTTCAGCTTGACAC	45	-	AGG	chr17	43104878	missense	ELLKIIC|AF|QLDTGL	ELLKIIC|VF|QLDTGL	A92V			FALSE	FALSE	FALSE	FALSE	FALSE	FALSE	FALSE
93	BRCA1	ENST00000357654	P38398-1	F	93	BE3	c2t		No guides found
94	BRCA1	ENST00000357654	P38398-1	Q	94	BE3	c2t	-	TTTTCAGCTTGACACAGGTT	40	-	TGG	chr17	43104873	nonsense	LKIICA|FQL|DTGLEY	LKIICA|F*F|DTGLEY	Q94*, L95F	Nonsense mutation. Multiple edits.		FALSE	FALSE	FALSE	FALSE	FALSE	FALSE	FALSE
95	BRCA1	ENST00000357654	P38398-1	L	95	BE3	c2t	-	TTTTCAGCTTGACACAGGTT	40	-	TGG	chr17	43104873	nonsense	KIICA|FQL|DTGLEYA	KIICA|F*F|DTGLEYA	Q94*, L95F	Nonsense mutation. Multiple edits.		FALSE	FALSE	FALSE	FALSE	FALSE	FALSE	FALSE
96	BRCA1	ENST00000357654	P38398-1	D	96	BE3	c2t		No guides found
97	BRCA1	ENST00000357654	P38398-1	T	97	BE3	c2t		No guides found
98	BRCA1	ENST00000357654	P38398-1	G	98	BE3	c2t		No guides found
99	BRCA1	ENST00000357654	P38398-1	L	99	BE3	c2t		No guides found
100	BRCA1	ENST00000357654	P38398-1	E	100	BE3	c2t		No guides found
101	BRCA1	ENST00000357654	P38398-1	Y	101	BE3	c2t		No guides found
102	BRCA1	ENST00000357654	P38398-1	A	102	BE3	c2t	-	GTTTGCATCTGTAAAATACA	30	+	AGG	chr17	43104274	missense	LDTGLE|YA|NSYNFAK	LDTGLE|YT|NSYNFAK	A102T			FALSE	FALSE	FALSE	FALSE	FALSE	FALSE	FALSE
102	BRCA1	ENST00000357654	P38398-1	A	102	BE3	c2t	-	TTTGCATCTGTAAAATACAA	25	+	GGG	chr17	43104275	missense	LDTGLE|YA|NSYNFAK	LDTGLE|YT|NSYNFAK	A102T			FALSE	FALSE	FALSE	FALSE	FALSE	FALSE	FALSE
103	BRCA1	ENST00000357654	P38398-1	N	103	BE3	c2t		No guides found
104	BRCA1	ENST00000357654	P38398-1	S	104	BE3	c2t	-	CAGCTATAATTTTGCAAAAA	25	-	AGG	chr17	43104234	silent	TGLEYAN|SYN|FAKKE	TGLEYAN|SYN|FAKKE		Silent mutation for target aa.		FALSE	FALSE	FALSE	FALSE	FALSE	FALSE	FALSE
105	BRCA1	ENST00000357654	P38398-1	Y	105	BE3	c2t		No guides found
106	BRCA1	ENST00000357654	P38398-1	N	106	BE3	c2t		No guides found
107	BRCA1	ENST00000357654	P38398-1	F	107	BE3	c2t		No guides found
108	BRCA1	ENST00000357654	P38398-1	A	108	BE3	c2t		No guides found
109	BRCA1	ENST00000357654	P38398-1	K	109	BE3	c2t		No guides found
110	BRCA1	ENST00000357654	P38398-1	K	110	BE3	c2t		No guides found
111	BRCA1	ENST00000357654	P38398-1	E	111	BE3	c2t		No guides found
112	BRCA1	ENST00000357654	P38398-1	N	112	BE3	c2t		No guides found
113	BRCA1	ENST00000357654	P38398-1	N	113	BE3	c2t		No guides found
114	BRCA1	ENST00000357654	P38398-1	S	114	BE3	c2t		No guides found
115	BRCA1	ENST00000357654	P38398-1	P	115	BE3	c2t		No guides found
116	BRCA1	ENST00000357654	P38398-1	E	116	BE3	c2t		No guides found
117	BRCA1	ENST00000357654	P38398-1	H	117	BE3	c2t		No guides found
118	BRCA1	ENST00000357654	P38398-1	L	118	BE3	c2t		No guides found
119	BRCA1	ENST00000357654	P38398-1	K	119	BE3	c2t		No guides found
120	BRCA1	ENST00000357654	P38398-1	D	120	BE3	c2t	-	ACTTCATCTTTTAGATGTTC	30	+	AGG	chr17	43104218	missense	NSPEHLK|DE|VSIIQS	NSPEHLK|NK|VSIIQS	D120N, E121K	Multiple edits.		FALSE	FALSE	FALSE	FALSE	FALSE	FALSE	FALSE
121	BRCA1	ENST00000357654	P38398-1	E	121	BE3	c2t	-	ACTTCATCTTTTAGATGTTC	30	+	AGG	chr17	43104218	missense	SPEHLK|DE|VSIIQSM	SPEHLK|NK|VSIIQSM	D120N, E121K	Multiple edits.		FALSE	FALSE	FALSE	FALSE	FALSE	FALSE	FALSE
122	BRCA1	ENST00000357654	P38398-1	V	122	BE3	c2t		No guides found
123	BRCA1	ENST00000357654	P38398-1	S	123	BE3	c2t	-	GTTTCTATCATCCAAAGTAT	30	-	GGG	chr17	43104179	missense	EHLKDEV|SI|IQSMGY	EHLKDEV|FI|IQSMGY	S123F			FALSE	FALSE	FALSE	FALSE	FALSE	FALSE	FALSE
123	BRCA1	ENST00000357654	P38398-1	S	123	BE3	c2t	-	AGTTTCTATCATCCAAAGTA	30	-	TGG	chr17	43104180	missense	EHLKDE|VSI|IQSMGY	EHLKDE|VFI|IQSMGY	S123F			FALSE	FALSE	FALSE	FALSE	FALSE	FALSE	FALSE
124	BRCA1	ENST00000357654	P38398-1	I	124	BE3	c2t		No guides found
125	BRCA1	ENST00000357654	P38398-1	I	125	BE3	c2t		No guides found
126	BRCA1	ENST00000357654	P38398-1	Q	126	BE3	c2t		No guides found
127	BRCA1	ENST00000357654	P38398-1	S	127	BE3	c2t		No guides found
128	BRCA1	ENST00000357654	P38398-1	M	128	BE3	c2t		No guides found
129	BRCA1	ENST00000357654	P38398-1	G	129	BE3	c2t		No guides found
130	BRCA1	ENST00000357654	P38398-1	Y	130	BE3	c2t		No guides found
131	BRCA1	ENST00000357654	P38398-1	R	131	BE3	c2t	-	GGTTTCTGTAGCCCATACTT	45	+	TGG	chr17	43104186	missense	IIQSMG|YRN|RAKRLL	IIQSMG|YKN|RAKRLL	R131K			FALSE	FALSE	FALSE	FALSE	FALSE	FALSE	FALSE
132	BRCA1	ENST00000357654	P38398-1	N	132	BE3	c2t		No guides found
133	BRCA1	ENST00000357654	P38398-1	R	133	BE3	c2t		No guides found
134	BRCA1	ENST00000357654	P38398-1	A	134	BE3	c2t		No guides found
135	BRCA1	ENST00000357654	P38398-1	K	135	BE3	c2t		No guides found
136	BRCA1	ENST00000357654	P38398-1	R	136	BE3	c2t		No guides found
137	BRCA1	ENST00000357654	P38398-1	L	137	BE3	c2t		No guides found
138	BRCA1	ENST00000357654	P38398-1	L	138	BE3	c2t		No guides found
139	BRCA1	ENST00000357654	P38398-1	Q	139	BE3	c2t	-	TTCACTCTGTAGAAGTCTTT	35	+	TGG	chr17	43104160	missense	NRAKRLL|QS|EPENPS	NRAKRLL|QN|EPENPS	S140N	Silent mutation for target aa.		FALSE	FALSE	FALSE	FALSE	FALSE	FALSE	FALSE
140	BRCA1	ENST00000357654	P38398-1	S	140	BE3	c2t	-	TTCACTCTGTAGAAGTCTTT	35	+	TGG	chr17	43104160	missense	RAKRLL|QS|EPENPSL	RAKRLL|QN|EPENPSL	S140N			FALSE	FALSE	FALSE	FALSE	FALSE	FALSE	FALSE
141	BRCA1	ENST00000357654	P38398-1	E	141	BE3	c2t		No guides found
142	BRCA1	ENST00000357654	P38398-1	P	142	BE3	c2t	-	TGAACCCGAAAATCCTTCCT	45	-	TGG	chr17	43104123	missense	KRLLQS|EPE|NPSLQE	KRLLQS|EFE|NPSLQE	P142F			FALSE	FALSE	FALSE	FALSE	FALSE	FALSE	FALSE
143	BRCA1	ENST00000357654	P38398-1	E	143	BE3	c2t		No guides found
144	BRCA1	ENST00000357654	P38398-1	N	144	BE3	c2t		No guides found
145	BRCA1	ENST00000357654	P38398-1	P	145	BE3	c2t		No guides found
146	BRCA1	ENST00000357654	P38398-1	S	146	BE3	c2t		No guides found
147	BRCA1	ENST00000357654	P38398-1	L	147	BE3	c2t	-	TTTTACCAAGGAAGGATTTT	30	+	CGG	chr17	43104136	silent	SEPENPS|L|QETSLSV	SEPENPS|L|QETSLSV		Silent mutation for target aa.		FALSE	FALSE	FALSE	FALSE	FALSE	FALSE	FALSE
147	BRCA1	ENST00000357654	P38398-1	L	147	BE3	c2t	-	TTTACCAAGGAAGGATTTTC	35	+	GGG	chr17	43104137	silent	SEPENPS|L|QETSLSV	SEPENPS|L|QETSLSV		Silent mutation for target aa.		FALSE	FALSE	FALSE	FALSE	FALSE	FALSE	FALSE
148	BRCA1	ENST00000357654	P38398-1	Q	148	BE3	c2t	-	TGGTTTCCTGCTAAACAGTA	40	+	TGG	chr17	43099891	missense	EPENPSL|QET|SLSVQ	EPENPSL|QKT|SLSVQ	E149K	Silent mutation for target aa.		FALSE	FALSE	FALSE	FALSE	FALSE	FALSE	FALSE
149	BRCA1	ENST00000357654	P38398-1	E	149	BE3	c2t	-	TGGTTTCCTGCTAAACAGTA	40	+	TGG	chr17	43099891	missense	PENPSL|QET|SLSVQL	PENPSL|QKT|SLSVQL	E149K			FALSE	FALSE	FALSE	FALSE	FALSE	FALSE	FALSE
150	BRCA1	ENST00000357654	P38398-1	T	150	BE3	c2t		No guides found
151	BRCA1	ENST00000357654	P38398-1	S	151	BE3	c2t		No guides found
152	BRCA1	ENST00000357654	P38398-1	L	152	BE3	c2t		No guides found
153	BRCA1	ENST00000357654	P38398-1	S	153	BE3	c2t		No guides found
154	BRCA1	ENST00000357654	P38398-1	V	154	BE3	c2t	-	AGTGTCCAACTCTCTAACCT	45	-	TGG	chr17	43099845	nonsense	LQETSLS|VQ|LSNLGT	LQETSLS|V*|LSNLGT	Q155*	Nonsense mutation. Silent mutation for target aa.		FALSE	FALSE	FALSE	FALSE	FALSE	FALSE	FALSE
155	BRCA1	ENST00000357654	P38398-1	Q	155	BE3	c2t	-	AGTGTCCAACTCTCTAACCT	45	-	TGG	chr17	43099845	nonsense	QETSLS|VQ|LSNLGTV	QETSLS|V*|LSNLGTV	Q155*	Nonsense mutation.		FALSE	FALSE	FALSE	FALSE	FALSE	FALSE	FALSE
156	BRCA1	ENST00000357654	P38398-1	L	156	BE3	c2t		No guides found
157	BRCA1	ENST00000357654	P38398-1	S	157	BE3	c2t		No guides found
158	BRCA1	ENST00000357654	P38398-1	N	158	BE3	c2t		No guides found
159	BRCA1	ENST00000357654	P38398-1	L	159	BE3	c2t		No guides found
160	BRCA1	ENST00000357654	P38398-1	G	160	BE3	c2t	-	CAGTTCCAAGGTTAGAGAGT	45	+	TGG	chr17	43099858	missense	SVQLSN|LGT|VRTLRT	SVQLSN|LKT|VRTLRT	G160K			FALSE	FALSE	FALSE	FALSE	FALSE	FALSE	FALSE
161	BRCA1	ENST00000357654	P38398-1	T	161	BE3	c2t	-	TTGGAACTGTGAGAACTCTG	45	-	AGG	chr17	43099826	missense	VQLSNL|GT|VRTLRTK	VQLSNL|GI|VRTLRTK	T161I			FALSE	FALSE	FALSE	FALSE	FALSE	FALSE	FALSE
162	BRCA1	ENST00000357654	P38398-1	V	162	BE3	c2t		No guides found
163	BRCA1	ENST00000357654	P38398-1	R	163	BE3	c2t		No guides found
164	BRCA1	ENST00000357654	P38398-1	T	164	BE3	c2t	-	GAACTCTGAGGACAAAGCAG	50	-	CGG	chr17	43099814	missense	SNLGTVR|TL|RTKQRI	SNLGTVR|IL|RTKQRI	T164I			FALSE	FALSE	FALSE	FALSE	FALSE	FALSE	FALSE
165	BRCA1	ENST00000357654	P38398-1	L	165	BE3	c2t	-	GAACTCTGAGGACAAAGCAG	50	-	CGG	chr17	43099814	missense	NLGTVR|TL|RTKQRIQ	NLGTVR|IL|RTKQRIQ	T164I	Silent mutation for target aa.		FALSE	FALSE	FALSE	FALSE	FALSE	FALSE	FALSE
166	BRCA1	ENST00000357654	P38398-1	R	166	BE3	c2t		No guides found
167	BRCA1	ENST00000357654	P38398-1	T	167	BE3	c2t		No guides found
168	BRCA1	ENST00000357654	P38398-1	K	168	BE3	c2t		No guides found
169	BRCA1	ENST00000357654	P38398-1	Q	169	BE3	c2t		No guides found
170	BRCA1	ENST00000357654	P38398-1	R	170	BE3	c2t		No guides found
171	BRCA1	ENST00000357654	P38398-1	I	171	BE3	c2t		No guides found
172	BRCA1	ENST00000357654	P38398-1	Q	172	BE3	c2t		No guides found
173	BRCA1	ENST00000357654	P38398-1	P	173	BE3	c2t		No guides found
174	BRCA1	ENST00000357654	P38398-1	Q	174	BE3	c2t		No guides found
175	BRCA1	ENST00000357654	P38398-1	K	175	BE3	c2t		No guides found
176	BRCA1	ENST00000357654	P38398-1	T	176	BE3	c2t		No guides found
177	BRCA1	ENST00000357654	P38398-1	S	177	BE3	c2t	-	ACGTCTGTCTACATTGAATT	35	-	GGG	chr17	43099776	missense	RIQPQKT|SV|YIELGS	RIQPQKT|FV|YIELGS	S177F			FALSE	FALSE	FALSE	FALSE	FALSE	FALSE	FALSE
177	BRCA1	ENST00000357654	P38398-1	S	177	BE3	c2t	-	GACGTCTGTCTACATTGAAT	40	-	TGG	chr17	43099777	missense	RIQPQK|TSV|YIELGS	RIQPQK|TFV|YIELGS	S177F			FALSE	FALSE	FALSE	FALSE	FALSE	FALSE	FALSE
178	BRCA1	ENST00000357654	P38398-1	V	178	BE3	c2t	-	TGTCTACATTGAATTGGGTA	35	-	AGG	chr17	43099771	silent	IQPQKTS|VYI|ELGSD	IQPQKTS|VYI|ELGSD		Silent mutation for target aa.		FALSE	FALSE	FALSE	FALSE	FALSE	FALSE	FALSE
178	BRCA1	ENST00000357654	P38398-1	V	178	BE3	c2t	-	ATGTAGACAGACGTCTTTTG	40	+	AGG	chr17	43099803	missense	IQPQKTS|VY|IELGSD	IQPQKTS|IY|IELGSD	V178I			FALSE	FALSE	FALSE	FALSE	FALSE	FALSE	FALSE
179	BRCA1	ENST00000357654	P38398-1	Y	179	BE3	c2t	-	GTCTACATTGAATTGGGTAA	35	-	GGG	chr17	43099770	silent	QPQKTSV|YI|ELGSDS	QPQKTSV|YI|ELGSDS		Silent mutation for target aa.		FALSE	FALSE	FALSE	FALSE	FALSE	FALSE	FALSE
179	BRCA1	ENST00000357654	P38398-1	Y	179	BE3	c2t	-	TGTCTACATTGAATTGGGTA	35	-	AGG	chr17	43099771	silent	QPQKTS|VYI|ELGSDS	QPQKTS|VYI|ELGSDS		Silent mutation for target aa.		FALSE	FALSE	FALSE	FALSE	FALSE	FALSE	FALSE
180	BRCA1	ENST00000357654	P38398-1	I	180	BE3	c2t		No guides found
181	BRCA1	ENST00000357654	P38398-1	E	181	BE3	c2t		No guides found
182	BRCA1	ENST00000357654	P38398-1	L	182	BE3	c2t		No guides found
183	BRCA1	ENST00000357654	P38398-1	G	183	BE3	c2t		No guides found
184	BRCA1	ENST00000357654	P38398-1	S	184	BE3	c2t		No guides found
185	BRCA1	ENST00000357654	P38398-1	D	185	BE3	c2t		No guides found
186	BRCA1	ENST00000357654	P38398-1	S	186	BE3	c2t		No guides found
187	BRCA1	ENST00000357654	P38398-1	S	187	BE3	c2t		No guides found
188	BRCA1	ENST00000357654	P38398-1	E	188	BE3	c2t		No guides found
189	BRCA1	ENST00000357654	P38398-1	D	189	BE3	c2t		No guides found
190	BRCA1	ENST00000357654	P38398-1	T	190	BE3	c2t		No guides found
191	BRCA1	ENST00000357654	P38398-1	V	191	BE3	c2t		No guides found
192	BRCA1	ENST00000357654	P38398-1	N	192	BE3	c2t		No guides found
193	BRCA1	ENST00000357654	P38398-1	K	193	BE3	c2t		No guides found
194	BRCA1	ENST00000357654	P38398-1	A	194	BE3	c2t		No guides found
195	BRCA1	ENST00000357654	P38398-1	T	195	BE3	c2t		No guides found
196	BRCA1	ENST00000357654	P38398-1	Y	196	BE3	c2t		No guides found
197	BRCA1	ENST00000357654	P38398-1	C	197	BE3	c2t		No guides found
198	BRCA1	ENST00000357654	P38398-1	S	198	BE3	c2t		No guides found
199	BRCA1	ENST00000357654	P38398-1	V	199	BE3	c2t		No guides found
200	BRCA1	ENST00000357654	P38398-1	G	200	BE3	c2t		No guides found
201	BRCA1	ENST00000357654	P38398-1	D	201	BE3	c2t	-	TCTTGATCTCCCACACTATA	40	+	GGG	chr17	43095928	missense	ATYCSVG|DQ|ELLQIT	ATYCSVG|NQ|ELLQIT	D201N			FALSE	FALSE	FALSE	FALSE	FALSE	FALSE	FALSE
202	BRCA1	ENST00000357654	P38398-1	Q	202	BE3	c2t		No guides found
203	BRCA1	ENST00000357654	P38398-1	E	203	BE3	c2t		No guides found
204	BRCA1	ENST00000357654	P38398-1	L	204	BE3	c2t		No guides found
205	BRCA1	ENST00000357654	P38398-1	L	205	BE3	c2t		No guides found
206	BRCA1	ENST00000357654	P38398-1	Q	206	BE3	c2t	-	TTGTTACAAATCACCCCTCA	40	-	AGG	chr17	43095886	nonsense	VGDQEL|LQ|ITPQGTR	VGDQEL|L*|ITPQGTR	Q206*	Nonsense mutation.		FALSE	FALSE	FALSE	FALSE	FALSE	FALSE	FALSE
207	BRCA1	ENST00000357654	P38398-1	I	207	BE3	c2t	-	AATCACCCCTCAAGGAACCA	50	-	GGG	chr17	43095878	missense	GDQELLQ|ITP|QGTRD	GDQELLQ|IIS|QGTRD	T208I, P209S	Multiple edits.Silent mutation for target aa.		FALSE	FALSE	FALSE	FALSE	FALSE	FALSE	FALSE
207	BRCA1	ENST00000357654	P38398-1	I	207	BE3	c2t	-	AAATCACCCCTCAAGGAACC	50	-	AGG	chr17	43095879	missense	GDQELLQ|IT|PQGTRD	GDQELLQ|II|PQGTRD	T208I	Silent mutation for target aa.		FALSE	FALSE	FALSE	FALSE	FALSE	FALSE	FALSE
208	BRCA1	ENST00000357654	P38398-1	T	208	BE3	c2t	-	AATCACCCCTCAAGGAACCA	50	-	GGG	chr17	43095878	missense	DQELLQ|ITP|QGTRDE	DQELLQ|IIS|QGTRDE	T208I, P209S	Multiple edits.		FALSE	FALSE	FALSE	FALSE	FALSE	FALSE	FALSE
208	BRCA1	ENST00000357654	P38398-1	T	208	BE3	c2t	-	AAATCACCCCTCAAGGAACC	50	-	AGG	chr17	43095879	missense	DQELLQ|IT|PQGTRDE	DQELLQ|II|PQGTRDE	T208I			FALSE	FALSE	FALSE	FALSE	FALSE	FALSE	FALSE
209	BRCA1	ENST00000357654	P38398-1	P	209	BE3	c2t	-	AATCACCCCTCAAGGAACCA	50	-	GGG	chr17	43095878	missense	QELLQ|ITP|QGTRDEI	QELLQ|IIS|QGTRDEI	T208I, P209S	Multiple edits.		FALSE	FALSE	FALSE	FALSE	FALSE	FALSE	FALSE
210	BRCA1	ENST00000357654	P38398-1	Q	210	BE3	c2t		No guides found
211	BRCA1	ENST00000357654	P38398-1	G	211	BE3	c2t		No guides found
212	BRCA1	ENST00000357654	P38398-1	T	212	BE3	c2t	-	AACCAGGGATGAAATCAGTT	40	-	TGG	chr17	43095863	silent	LQITPQG|TRD|EISLD	LQITPQG|TRD|EISLD		Silent mutation for target aa.		FALSE	FALSE	FALSE	FALSE	FALSE	FALSE	FALSE
213	BRCA1	ENST00000357654	P38398-1	R	213	BE3	c2t	-	TTTCATCCCTGGTTCCTTGA	45	+	GGG	chr17	43095890	missense	QITPQGT|RDE|ISLDS	QITPQGT|RNK|ISLDS	D214N, E215K	Multiple edits.Silent mutation for target aa.		FALSE	FALSE	FALSE	FALSE	FALSE	FALSE	FALSE
213	BRCA1	ENST00000357654	P38398-1	R	213	BE3	c2t	-	TTCATCCCTGGTTCCTTGAG	50	+	GGG	chr17	43095891	missense	QITPQGT|RD|EISLDS	QITPQGT|KN|EISLDS	R213K, D214N	Multiple edits.		FALSE	FALSE	FALSE	FALSE	FALSE	FALSE	FALSE
214	BRCA1	ENST00000357654	P38398-1	D	214	BE3	c2t	-	ATTTCATCCCTGGTTCCTTG	45	+	AGG	chr17	43095889	missense	ITPQGTR|DE|ISLDSA	ITPQGTR|NK|ISLDSA	D214N, E215K	Multiple edits.		FALSE	FALSE	FALSE	FALSE	FALSE	FALSE	FALSE
214	BRCA1	ENST00000357654	P38398-1	D	214	BE3	c2t	-	TTTCATCCCTGGTTCCTTGA	45	+	GGG	chr17	43095890	missense	ITPQGT|RDE|ISLDSA	ITPQGT|RNK|ISLDSA	D214N, E215K	Multiple edits.		FALSE	FALSE	FALSE	FALSE	FALSE	FALSE	FALSE
214	BRCA1	ENST00000357654	P38398-1	D	214	BE3	c2t	-	TTCATCCCTGGTTCCTTGAG	50	+	GGG	chr17	43095891	missense	ITPQGT|RD|EISLDSA	ITPQGT|KN|EISLDSA	R213K, D214N	Multiple edits.		FALSE	FALSE	FALSE	FALSE	FALSE	FALSE	FALSE
215	BRCA1	ENST00000357654	P38398-1	E	215	BE3	c2t	-	ATTTCATCCCTGGTTCCTTG	45	+	AGG	chr17	43095889	missense	TPQGTR|DE|ISLDSAK	TPQGTR|NK|ISLDSAK	D214N, E215K	Multiple edits.		FALSE	FALSE	FALSE	FALSE	FALSE	FALSE	FALSE
215	BRCA1	ENST00000357654	P38398-1	E	215	BE3	c2t	-	TTTCATCCCTGGTTCCTTGA	45	+	GGG	chr17	43095890	missense	TPQGT|RDE|ISLDSAK	TPQGT|RNK|ISLDSAK	D214N, E215K	Multiple edits.		FALSE	FALSE	FALSE	FALSE	FALSE	FALSE	FALSE
216	BRCA1	ENST00000357654	P38398-1	I	216	BE3	c2t		No guides found
217	BRCA1	ENST00000357654	P38398-1	S	217	BE3	c2t	-	ATCCAAACTGATTTCATCCC	40	+	TGG	chr17	43095879	missense	QGTRDEI|SL|DSAKKA	QGTRDEI|NL|DSAKKA	S217N			FALSE	FALSE	FALSE	FALSE	FALSE	FALSE	FALSE
218	BRCA1	ENST00000357654	P38398-1	L	218	BE3	c2t	-	ATCCAAACTGATTTCATCCC	40	+	TGG	chr17	43095879	missense	GTRDEI|SL|DSAKKAA	GTRDEI|NL|DSAKKAA	S217N	Silent mutation for target aa.		FALSE	FALSE	FALSE	FALSE	FALSE	FALSE	FALSE
219	BRCA1	ENST00000357654	P38398-1	D	219	BE3	c2t		No guides found
220	BRCA1	ENST00000357654	P38398-1	S	220	BE3	c2t	-	GATTCTGCAAAAAAGGGTAA	35	-	TGG	chr17	43095841	missense	RDEISLD|SA|KKAACE	RDEISLD|FV|KKAACE	S220F, A221V	Multiple edits.		FALSE	FALSE	FALSE	FALSE	FALSE	FALSE	FALSE
221	BRCA1	ENST00000357654	P38398-1	A	221	BE3	c2t	-	GATTCTGCAAAAAAGGGTAA	35	-	TGG	chr17	43095841	missense	DEISLD|SA|KKAACEF	DEISLD|FV|KKAACEF	S220F, A221V	Multiple edits.		FALSE	FALSE	FALSE	FALSE	FALSE	FALSE	FALSE
222	BRCA1	ENST00000357654	P38398-1	K	222	BE3	c2t		No guides found
223	BRCA1	ENST00000357654	P38398-1	K	223	BE3	c2t		No guides found
224	BRCA1	ENST00000357654	P38398-1	A	224	BE3	c2t		No guides found
225	BRCA1	ENST00000357654	P38398-1	A	225	BE3	c2t		No guides found
226	BRCA1	ENST00000357654	P38398-1	C	226	BE3	c2t		No guides found
227	BRCA1	ENST00000357654	P38398-1	E	227	BE3	c2t		No guides found
228	BRCA1	ENST00000357654	P38398-1	F	228	BE3	c2t		No guides found
229	BRCA1	ENST00000357654	P38398-1	S	229	BE3	c2t		No guides found
230	BRCA1	ENST00000357654	P38398-1	E	230	BE3	c2t		No guides found
231	BRCA1	ENST00000357654	P38398-1	T	231	BE3	c2t		No guides found
232	BRCA1	ENST00000357654	P38398-1	D	232	BE3	c2t		No guides found
233	BRCA1	ENST00000357654	P38398-1	V	233	BE3	c2t		No guides found
234	BRCA1	ENST00000357654	P38398-1	T	234	BE3	c2t		No guides found
235	BRCA1	ENST00000357654	P38398-1	N	235	BE3	c2t		No guides found
236	BRCA1	ENST00000357654	P38398-1	T	236	BE3	c2t		No guides found
237	BRCA1	ENST00000357654	P38398-1	E	237	BE3	c2t		No guides found
238	BRCA1	ENST00000357654	P38398-1	H	238	BE3	c2t		No guides found
239	BRCA1	ENST00000357654	P38398-1	H	239	BE3	c2t		No guides found
240	BRCA1	ENST00000357654	P38398-1	Q	240	BE3	c2t		No guides found
241	BRCA1	ENST00000357654	P38398-1	P	241	BE3	c2t		No guides found
242	BRCA1	ENST00000357654	P38398-1	S	242	BE3	c2t		No guides found
243	BRCA1	ENST00000357654	P38398-1	N	243	BE3	c2t		No guides found
244	BRCA1	ENST00000357654	P38398-1	N	244	BE3	c2t		No guides found
245	BRCA1	ENST00000357654	P38398-1	D	245	BE3	c2t		No guides found
246	BRCA1	ENST00000357654	P38398-1	L	246	BE3	c2t	-	GGTGTTCAAATCATTATTAC	30	+	TGG	chr17	43094807	silent	HQPSNND|LN|TTEKRA	HQPSNND|LN|TTEKRA		Silent mutation for target aa.		FALSE	FALSE	FALSE	FALSE	FALSE	FALSE	FALSE
246	BRCA1	ENST00000357654	P38398-1	L	246	BE3	c2t	-	GTGTTCAAATCATTATTACT	25	+	GGG	chr17	43094808	silent	HQPSNND|LN|TTEKRA	HQPSNND|LN|TTEKRA		Silent mutation for target aa.		FALSE	FALSE	FALSE	FALSE	FALSE	FALSE	FALSE
247	BRCA1	ENST00000357654	P38398-1	N	247	BE3	c2t		No guides found
248	BRCA1	ENST00000357654	P38398-1	T	248	BE3	c2t		No guides found
249	BRCA1	ENST00000357654	P38398-1	T	249	BE3	c2t		No guides found
250	BRCA1	ENST00000357654	P38398-1	E	250	BE3	c2t		No guides found
251	BRCA1	ENST00000357654	P38398-1	K	251	BE3	c2t		No guides found
252	BRCA1	ENST00000357654	P38398-1	R	252	BE3	c2t		No guides found
253	BRCA1	ENST00000357654	P38398-1	A	253	BE3	c2t		No guides found
254	BRCA1	ENST00000357654	P38398-1	A	254	BE3	c2t	-	CTCAGCTGCACGCTTCTCAG	60	+	TGG	chr17	43094786	missense	NTTEKR|AA|ERHPEKY	NTTEKR|AT|ERHPEKY	A254T			FALSE	FALSE	FALSE	FALSE	FALSE	FALSE	FALSE
255	BRCA1	ENST00000357654	P38398-1	E	255	BE3	c2t		No guides found
256	BRCA1	ENST00000357654	P38398-1	R	256	BE3	c2t		No guides found
257	BRCA1	ENST00000357654	P38398-1	H	257	BE3	c2t	-	AGGCATCCAGAAAAGTATCA	40	-	GGG	chr17	43094745	missense	EKRAAER|HP|EKYQGS	EKRAAER|YL|EKYQGS	H257Y, P258L	Multiple edits.		FALSE	FALSE	FALSE	FALSE	FALSE	FALSE	FALSE
257	BRCA1	ENST00000357654	P38398-1	H	257	BE3	c2t	-	GAGGCATCCAGAAAAGTATC	45	-	AGG	chr17	43094746	missense	EKRAAE|RHP|EKYQGS	EKRAAE|RYS|EKYQGS	H257Y, P258S	Multiple edits.		FALSE	FALSE	FALSE	FALSE	FALSE	FALSE	FALSE
258	BRCA1	ENST00000357654	P38398-1	P	258	BE3	c2t	-	AGGCATCCAGAAAAGTATCA	40	-	GGG	chr17	43094745	missense	KRAAER|HP|EKYQGSS	KRAAER|YL|EKYQGSS	H257Y, P258L	Multiple edits.		FALSE	FALSE	FALSE	FALSE	FALSE	FALSE	FALSE
258	BRCA1	ENST00000357654	P38398-1	P	258	BE3	c2t	-	GAGGCATCCAGAAAAGTATC	45	-	AGG	chr17	43094746	missense	KRAAE|RHP|EKYQGSS	KRAAE|RYS|EKYQGSS	H257Y, P258S	Multiple edits.		FALSE	FALSE	FALSE	FALSE	FALSE	FALSE	FALSE
259	BRCA1	ENST00000357654	P38398-1	E	259	BE3	c2t		No guides found
260	BRCA1	ENST00000357654	P38398-1	K	260	BE3	c2t		No guides found
261	BRCA1	ENST00000357654	P38398-1	Y	261	BE3	c2t		No guides found
262	BRCA1	ENST00000357654	P38398-1	Q	262	BE3	c2t		No guides found
263	BRCA1	ENST00000357654	P38398-1	G	263	BE3	c2t	-	GAACTACCCTGATACTTTTC	40	+	TGG	chr17	43094757	missense	RHPEKYQ|GS|SVSNLH	RHPEKYQ|NN|SVSNLH	G263N, S264N	Multiple edits.		FALSE	FALSE	FALSE	FALSE	FALSE	FALSE	FALSE
264	BRCA1	ENST00000357654	P38398-1	S	264	BE3	c2t	-	GAACTACCCTGATACTTTTC	40	+	TGG	chr17	43094757	missense	HPEKYQ|GS|SVSNLHV	HPEKYQ|NN|SVSNLHV	G263N, S264N	Multiple edits.		FALSE	FALSE	FALSE	FALSE	FALSE	FALSE	FALSE
265	BRCA1	ENST00000357654	P38398-1	S	265	BE3	c2t		No guides found
266	BRCA1	ENST00000357654	P38398-1	V	266	BE3	c2t		No guides found
267	BRCA1	ENST00000357654	P38398-1	S	267	BE3	c2t		No guides found
268	BRCA1	ENST00000357654	P38398-1	N	268	BE3	c2t		No guides found
269	BRCA1	ENST00000357654	P38398-1	L	269	BE3	c2t		No guides found
270	BRCA1	ENST00000357654	P38398-1	H	270	BE3	c2t	-	AACTTGCATGTGGAGCCATG	50	-	TGG	chr17	43094709	missense	GSSVSN|LH|VEPCGTN	GSSVSN|LY|VEPCGTN	H270Y			FALSE	FALSE	FALSE	FALSE	FALSE	FALSE	FALSE
271	BRCA1	ENST00000357654	P38398-1	V	271	BE3	c2t		No guides found
272	BRCA1	ENST00000357654	P38398-1	E	272	BE3	c2t		No guides found
273	BRCA1	ENST00000357654	P38398-1	P	273	BE3	c2t		No guides found
274	BRCA1	ENST00000357654	P38398-1	C	274	BE3	c2t		No guides found
275	BRCA1	ENST00000357654	P38398-1	G	275	BE3	c2t		No guides found
276	BRCA1	ENST00000357654	P38398-1	T	276	BE3	c2t		No guides found
277	BRCA1	ENST00000357654	P38398-1	N	277	BE3	c2t		No guides found
278	BRCA1	ENST00000357654	P38398-1	T	278	BE3	c2t		No guides found
279	BRCA1	ENST00000357654	P38398-1	H	279	BE3	c2t		No guides found
280	BRCA1	ENST00000357654	P38398-1	A	280	BE3	c2t		No guides found
281	BRCA1	ENST00000357654	P38398-1	S	281	BE3	c2t		No guides found
282	BRCA1	ENST00000357654	P38398-1	S	282	BE3	c2t		No guides found
283	BRCA1	ENST00000357654	P38398-1	L	283	BE3	c2t		No guides found
284	BRCA1	ENST00000357654	P38398-1	Q	284	BE3	c2t		No guides found
285	BRCA1	ENST00000357654	P38398-1	H	285	BE3	c2t		No guides found
286	BRCA1	ENST00000357654	P38398-1	E	286	BE3	c2t	-	GTTCTCATGCTGTAATGAGC	45	+	TGG	chr17	43094690	missense	HASSLQ|HE|NSSLLLT	HASSLQ|HK|NSSLLLT	E286K			FALSE	FALSE	FALSE	FALSE	FALSE	FALSE	FALSE
287	BRCA1	ENST00000357654	P38398-1	N	287	BE3	c2t		No guides found
288	BRCA1	ENST00000357654	P38398-1	S	288	BE3	c2t		No guides found
289	BRCA1	ENST00000357654	P38398-1	S	289	BE3	c2t		No guides found
290	BRCA1	ENST00000357654	P38398-1	L	290	BE3	c2t		No guides found
291	BRCA1	ENST00000357654	P38398-1	L	291	BE3	c2t		No guides found
292	BRCA1	ENST00000357654	P38398-1	L	292	BE3	c2t		No guides found
293	BRCA1	ENST00000357654	P38398-1	T	293	BE3	c2t		No guides found
294	BRCA1	ENST00000357654	P38398-1	K	294	BE3	c2t		No guides found
295	BRCA1	ENST00000357654	P38398-1	D	295	BE3	c2t	-	AGACAGAATGAATGTAGAAA	30	-	AGG	chr17	43094629	silent	SSLLLTK|DRM|NVEKA	SSLLLTK|DRM|NVEKA		Silent mutation for target aa.		FALSE	FALSE	FALSE	FALSE	FALSE	FALSE	FALSE
296	BRCA1	ENST00000357654	P38398-1	R	296	BE3	c2t		No guides found
297	BRCA1	ENST00000357654	P38398-1	M	297	BE3	c2t		No guides found
298	BRCA1	ENST00000357654	P38398-1	N	298	BE3	c2t		No guides found
299	BRCA1	ENST00000357654	P38398-1	V	299	BE3	c2t		No guides found
300	BRCA1	ENST00000357654	P38398-1	E	300	BE3	c2t		No guides found
301	BRCA1	ENST00000357654	P38398-1	K	301	BE3	c2t		No guides found
302	BRCA1	ENST00000357654	P38398-1	A	302	BE3	c2t		No guides found
303	BRCA1	ENST00000357654	P38398-1	E	303	BE3	c2t		No guides found
304	BRCA1	ENST00000357654	P38398-1	F	304	BE3	c2t		No guides found
305	BRCA1	ENST00000357654	P38398-1	C	305	BE3	c2t		No guides found
306	BRCA1	ENST00000357654	P38398-1	N	306	BE3	c2t		No guides found
307	BRCA1	ENST00000357654	P38398-1	K	307	BE3	c2t		No guides found
308	BRCA1	ENST00000357654	P38398-1	S	308	BE3	c2t		No guides found
309	BRCA1	ENST00000357654	P38398-1	K	309	BE3	c2t		No guides found
310	BRCA1	ENST00000357654	P38398-1	Q	310	BE3	c2t	-	GCAAACAGCCTGGCTTAGCA	55	-	AGG	chr17	43094588	nonsense	EFCNKS|KQ|PGLARSQ	EFCNKS|K*|PGLARSQ	Q310*	Nonsense mutation.		FALSE	FALSE	FALSE	FALSE	FALSE	FALSE	FALSE
311	BRCA1	ENST00000357654	P38398-1	P	311	BE3	c2t		No guides found
312	BRCA1	ENST00000357654	P38398-1	G	312	BE3	c2t		No guides found
313	BRCA1	ENST00000357654	P38398-1	L	313	BE3	c2t		No guides found
314	BRCA1	ENST00000357654	P38398-1	A	314	BE3	c2t		No guides found
315	BRCA1	ENST00000357654	P38398-1	R	315	BE3	c2t		No guides found
316	BRCA1	ENST00000357654	P38398-1	S	316	BE3	c2t	-	AAGGAGCCAACATAACAGAT	40	-	GGG	chr17	43094569	nonsense	KQPGLA|RSQ|HNRWAG	KQPGLA|RS*|HNRWAG	Q317*	Nonsense mutation. Silent mutation for target aa.		FALSE	FALSE	FALSE	FALSE	FALSE	FALSE	FALSE
316	BRCA1	ENST00000357654	P38398-1	S	316	BE3	c2t	-	CAAGGAGCCAACATAACAGA	45	-	TGG	chr17	43094570	silent	KQPGLA|RS|QHNRWAG	KQPGLA|RS|QHNRWAG		Silent mutation for target aa.		FALSE	FALSE	FALSE	FALSE	FALSE	FALSE	FALSE
316	BRCA1	ENST00000357654	P38398-1	S	316	BE3	c2t	-	TGTTGGCTCCTTGCTAAGCC	55	+	AGG	chr17	43094598	missense	KQPGLAR|SQ|HNRWAG	KQPGLAR|NQ|HNRWAG	S316N			FALSE	FALSE	FALSE	FALSE	FALSE	FALSE	FALSE
317	BRCA1	ENST00000357654	P38398-1	Q	317	BE3	c2t	-	AGCCAACATAACAGATGGGC	50	-	TGG	chr17	43094565	nonsense	QPGLARS|QH|NRWAGS	QPGLARS|*Y|NRWAGS	Q317*, H318Y	Nonsense mutation. Multiple edits.		FALSE	FALSE	FALSE	FALSE	FALSE	FALSE	FALSE
317	BRCA1	ENST00000357654	P38398-1	Q	317	BE3	c2t	-	AAGGAGCCAACATAACAGAT	40	-	GGG	chr17	43094569	nonsense	QPGLA|RSQ|HNRWAGS	QPGLA|RS*|HNRWAGS	Q317*	Nonsense mutation.		FALSE	FALSE	FALSE	FALSE	FALSE	FALSE	FALSE
318	BRCA1	ENST00000357654	P38398-1	H	318	BE3	c2t	-	AGCCAACATAACAGATGGGC	50	-	TGG	chr17	43094565	nonsense	PGLARS|QH|NRWAGSK	PGLARS|*Y|NRWAGSK	Q317*, H318Y	Nonsense mutation. Multiple edits.		FALSE	FALSE	FALSE	FALSE	FALSE	FALSE	FALSE
319	BRCA1	ENST00000357654	P38398-1	N	319	BE3	c2t	-	TAACAGATGGGCTGGAAGTA	45	-	AGG	chr17	43094557	silent	GLARSQH|NRW|AGSKE	GLARSQH|NRW|AGSKE		Silent mutation for target aa.		FALSE	FALSE	FALSE	FALSE	FALSE	FALSE	FALSE
320	BRCA1	ENST00000357654	P38398-1	R	320	BE3	c2t		No guides found
321	BRCA1	ENST00000357654	P38398-1	W	321	BE3	c2t	-	TTCCAGCCCATCTGTTATGT	45	+	TGG	chr17	43094581	nonsense	ARSQHNR|WAG|SKETC	ARSQHNR|*TR|SKETC	W321*, A322T, G323R	Nonsense mutation. Multiple edits.		FALSE	FALSE	FALSE	FALSE	FALSE	FALSE	FALSE
322	BRCA1	ENST00000357654	P38398-1	A	322	BE3	c2t	-	TTCCAGCCCATCTGTTATGT	45	+	TGG	chr17	43094581	nonsense	RSQHNR|WAG|SKETCN	RSQHNR|*TR|SKETCN	W321*, A322T, G323R	Nonsense mutation. Multiple edits.		FALSE	FALSE	FALSE	FALSE	FALSE	FALSE	FALSE
323	BRCA1	ENST00000357654	P38398-1	G	323	BE3	c2t	-	TTCCAGCCCATCTGTTATGT	45	+	TGG	chr17	43094581	nonsense	SQHNR|WAG|SKETCND	SQHNR|*TR|SKETCND	W321*, A322T, G323R	Nonsense mutation. Multiple edits.		FALSE	FALSE	FALSE	FALSE	FALSE	FALSE	FALSE
324	BRCA1	ENST00000357654	P38398-1	S	324	BE3	c2t		No guides found
325	BRCA1	ENST00000357654	P38398-1	K	325	BE3	c2t		No guides found
326	BRCA1	ENST00000357654	P38398-1	E	326	BE3	c2t		No guides found
327	BRCA1	ENST00000357654	P38398-1	T	327	BE3	c2t	-	AGGAAACATGTAATGATAGG	35	-	CGG	chr17	43094537	missense	RWAGSK|ET|CNDRRTP	RWAGSK|EI|CNDRRTP	T327I			FALSE	FALSE	FALSE	FALSE	FALSE	FALSE	FALSE
328	BRCA1	ENST00000357654	P38398-1	C	328	BE3	c2t		No guides found
329	BRCA1	ENST00000357654	P38398-1	N	329	BE3	c2t		No guides found
330	BRCA1	ENST00000357654	P38398-1	D	330	BE3	c2t		No guides found
331	BRCA1	ENST00000357654	P38398-1	R	331	BE3	c2t		No guides found
332	BRCA1	ENST00000357654	P38398-1	R	332	BE3	c2t		No guides found
333	BRCA1	ENST00000357654	P38398-1	T	333	BE3	c2t		No guides found
334	BRCA1	ENST00000357654	P38398-1	P	334	BE3	c2t	-	GACTCCCAGCACAGAAAAAA	45	-	AGG	chr17	43094515	missense	TCNDRR|TPS|TEKKVD	TCNDRR|TFS|TEKKVD	P334F			FALSE	FALSE	FALSE	FALSE	FALSE	FALSE	FALSE
335	BRCA1	ENST00000357654	P38398-1	S	335	BE3	c2t		No guides found
336	BRCA1	ENST00000357654	P38398-1	T	336	BE3	c2t		No guides found
337	BRCA1	ENST00000357654	P38398-1	E	337	BE3	c2t		No guides found
338	BRCA1	ENST00000357654	P38398-1	K	338	BE3	c2t		No guides found
339	BRCA1	ENST00000357654	P38398-1	K	339	BE3	c2t	-	ATCTACCTTTTTTTCTGTGC	35	+	TGG	chr17	43094528	missense	RTPSTEK|KV|DLNADP	RTPSTEK|KI|DLNADP	V340I	Silent mutation for target aa.		FALSE	FALSE	FALSE	FALSE	FALSE	FALSE	FALSE
339	BRCA1	ENST00000357654	P38398-1	K	339	BE3	c2t	-	TCTACCTTTTTTTCTGTGCT	35	+	GGG	chr17	43094529	missense	RTPSTEK|KV|DLNADP	RTPSTEK|KI|DLNADP	V340I	Silent mutation for target aa.		FALSE	FALSE	FALSE	FALSE	FALSE	FALSE	FALSE
340	BRCA1	ENST00000357654	P38398-1	V	340	BE3	c2t	-	ATCTACCTTTTTTTCTGTGC	35	+	TGG	chr17	43094528	missense	TPSTEK|KV|DLNADPL	TPSTEK|KI|DLNADPL	V340I			FALSE	FALSE	FALSE	FALSE	FALSE	FALSE	FALSE
340	BRCA1	ENST00000357654	P38398-1	V	340	BE3	c2t	-	TCTACCTTTTTTTCTGTGCT	35	+	GGG	chr17	43094529	missense	TPSTEK|KV|DLNADPL	TPSTEK|KI|DLNADPL	V340I			FALSE	FALSE	FALSE	FALSE	FALSE	FALSE	FALSE
341	BRCA1	ENST00000357654	P38398-1	D	341	BE3	c2t		No guides found
342	BRCA1	ENST00000357654	P38398-1	L	342	BE3	c2t		No guides found
343	BRCA1	ENST00000357654	P38398-1	N	343	BE3	c2t		No guides found
344	BRCA1	ENST00000357654	P38398-1	A	344	BE3	c2t		No guides found
345	BRCA1	ENST00000357654	P38398-1	D	345	BE3	c2t		No guides found
346	BRCA1	ENST00000357654	P38398-1	P	346	BE3	c2t		No guides found
347	BRCA1	ENST00000357654	P38398-1	L	347	BE3	c2t		No guides found
348	BRCA1	ENST00000357654	P38398-1	C	348	BE3	c2t		No guides found
349	BRCA1	ENST00000357654	P38398-1	E	349	BE3	c2t		No guides found
350	BRCA1	ENST00000357654	P38398-1	R	350	BE3	c2t		No guides found
351	BRCA1	ENST00000357654	P38398-1	K	351	BE3	c2t		No guides found
352	BRCA1	ENST00000357654	P38398-1	E	352	BE3	c2t	-	TCCATTCTTTTCTCTCACAC	40	+	AGG	chr17	43094491	missense	DPLCER|KEW|NKQKLP	DPLCER|KKW|NKQKLP	E352K			FALSE	FALSE	FALSE	FALSE	FALSE	FALSE	FALSE
352	BRCA1	ENST00000357654	P38398-1	E	352	BE3	c2t	-	CCATTCTTTTCTCTCACACA	40	+	GGG	chr17	43094492	missense	DPLCER|KE|WNKQKLP	DPLCER|KK|WNKQKLP	E352K			FALSE	FALSE	FALSE	FALSE	FALSE	FALSE	FALSE
352	BRCA1	ENST00000357654	P38398-1	E	352	BE3	c2t	-	CATTCTTTTCTCTCACACAG	40	+	GGG	chr17	43094493	missense	DPLCER|KE|WNKQKLP	DPLCER|KK|WNKQKLP	E352K			FALSE	FALSE	FALSE	FALSE	FALSE	FALSE	FALSE
353	BRCA1	ENST00000357654	P38398-1	W	353	BE3	c2t		No guides found
354	BRCA1	ENST00000357654	P38398-1	N	354	BE3	c2t		No guides found
355	BRCA1	ENST00000357654	P38398-1	K	355	BE3	c2t		No guides found
356	BRCA1	ENST00000357654	P38398-1	Q	356	BE3	c2t		No guides found
357	BRCA1	ENST00000357654	P38398-1	K	357	BE3	c2t		No guides found
358	BRCA1	ENST00000357654	P38398-1	L	358	BE3	c2t		No guides found
359	BRCA1	ENST00000357654	P38398-1	P	359	BE3	c2t		No guides found
360	BRCA1	ENST00000357654	P38398-1	C	360	BE3	c2t		No guides found
361	BRCA1	ENST00000357654	P38398-1	S	361	BE3	c2t		No guides found
362	BRCA1	ENST00000357654	P38398-1	E	362	BE3	c2t		No guides found
363	BRCA1	ENST00000357654	P38398-1	N	363	BE3	c2t		No guides found
364	BRCA1	ENST00000357654	P38398-1	P	364	BE3	c2t		No guides found
365	BRCA1	ENST00000357654	P38398-1	R	365	BE3	c2t	-	TCTCTAGGATTCTCTGAGCA	45	+	TGG	chr17	43094454	missense	LPCSEN|PR|DTEDVPW	LPCSEN|PK|DTEDVPW	R365K			FALSE	FALSE	TRUE	FALSE	FALSE	FALSE	FALSE
366	BRCA1	ENST00000357654	P38398-1	D	366	BE3	c2t		No guides found
367	BRCA1	ENST00000357654	P38398-1	T	367	BE3	c2t	-	GAGATACTGAAGATGTTCCT	40	-	TGG	chr17	43094417	missense	CSENPR|DT|EDVPWIT	CSENPR|DI|EDVPWIT	T367I			FALSE	FALSE	FALSE	FALSE	FALSE	FALSE	FALSE
368	BRCA1	ENST00000357654	P38398-1	E	368	BE3	c2t		No guides found
369	BRCA1	ENST00000357654	P38398-1	D	369	BE3	c2t	-	GGAACATCTTCAGTATCTCT	40	+	AGG	chr17	43094439	missense	ENPRDTE|DV|PWITLN	ENPRDTE|NI|PWITLN	D369N, V370I	Multiple edits.		FALSE	FALSE	FALSE	FALSE	FALSE	FALSE	FALSE
370	BRCA1	ENST00000357654	P38398-1	V	370	BE3	c2t	-	GGAACATCTTCAGTATCTCT	40	+	AGG	chr17	43094439	missense	NPRDTE|DV|PWITLNS	NPRDTE|NI|PWITLNS	D369N, V370I	Multiple edits.		FALSE	FALSE	FALSE	FALSE	FALSE	FALSE	FALSE
371	BRCA1	ENST00000357654	P38398-1	P	371	BE3	c2t		No guides found
372	BRCA1	ENST00000357654	P38398-1	W	372	BE3	c2t		No guides found
373	BRCA1	ENST00000357654	P38398-1	I	373	BE3	c2t		No guides found
374	BRCA1	ENST00000357654	P38398-1	T	374	BE3	c2t		No guides found
375	BRCA1	ENST00000357654	P38398-1	L	375	BE3	c2t		No guides found
376	BRCA1	ENST00000357654	P38398-1	N	376	BE3	c2t		No guides found
377	BRCA1	ENST00000357654	P38398-1	S	377	BE3	c2t	-	CTGCTATTTAGTGTTATCCA	35	+	AGG	chr17	43094418	missense	VPWITL|NS|SIQKVNE	VPWITL|NN|SIQKVNE	S377N			FALSE	FALSE	FALSE	FALSE	FALSE	FALSE	FALSE
378	BRCA1	ENST00000357654	P38398-1	S	378	BE3	c2t		No guides found
379	BRCA1	ENST00000357654	P38398-1	I	379	BE3	c2t		No guides found
380	BRCA1	ENST00000357654	P38398-1	Q	380	BE3	c2t	-	GCATTCAGAAAGTTAATGAG	35	-	TGG	chr17	43094378	nonsense	ITLNSS|IQ|KVNEWFS	ITLNSS|I*|KVNEWFS	Q380*	Nonsense mutation.		FALSE	FALSE	FALSE	FALSE	FALSE	FALSE	FALSE
381	BRCA1	ENST00000357654	P38398-1	K	381	BE3	c2t		No guides found
382	BRCA1	ENST00000357654	P38398-1	V	382	BE3	c2t		No guides found
383	BRCA1	ENST00000357654	P38398-1	N	383	BE3	c2t		No guides found
384	BRCA1	ENST00000357654	P38398-1	E	384	BE3	c2t		No guides found
385	BRCA1	ENST00000357654	P38398-1	W	385	BE3	c2t		No guides found
386	BRCA1	ENST00000357654	P38398-1	F	386	BE3	c2t		No guides found
387	BRCA1	ENST00000357654	P38398-1	S	387	BE3	c2t		No guides found
388	BRCA1	ENST00000357654	P38398-1	R	388	BE3	c2t		No guides found
389	BRCA1	ENST00000357654	P38398-1	S	389	BE3	c2t		No guides found
390	BRCA1	ENST00000357654	P38398-1	D	390	BE3	c2t		No guides found
391	BRCA1	ENST00000357654	P38398-1	E	391	BE3	c2t		No guides found
392	BRCA1	ENST00000357654	P38398-1	L	392	BE3	c2t	-	ACCTAACAGTTCATCACTTC	40	+	TGG	chr17	43094369	silent	WFSRSDE|LL|GSDDSH	WFSRSDE|LL|GSDDSH		Silent mutation for target aa.		FALSE	FALSE	FALSE	FALSE	FALSE	FALSE	FALSE
393	BRCA1	ENST00000357654	P38398-1	L	393	BE3	c2t		No guides found
394	BRCA1	ENST00000357654	P38398-1	G	394	BE3	c2t		No guides found
395	BRCA1	ENST00000357654	P38398-1	S	395	BE3	c2t	-	GTTCTGATGACTCACATGAT	40	-	GGG	chr17	43094330	missense	RSDELLG|SD|DSHDGE	RSDELLG|FD|DSHDGE	S395F			FALSE	FALSE	FALSE	FALSE	FALSE	FALSE	FALSE
395	BRCA1	ENST00000357654	P38398-1	S	395	BE3	c2t	-	GGTTCTGATGACTCACATGA	45	-	TGG	chr17	43094331	missense	RSDELLG|SD|DSHDGE	RSDELLG|FD|DSHDGE	S395F			FALSE	FALSE	FALSE	FALSE	FALSE	FALSE	FALSE
396	BRCA1	ENST00000357654	P38398-1	D	396	BE3	c2t		No guides found
397	BRCA1	ENST00000357654	P38398-1	D	397	BE3	c2t		No guides found
398	BRCA1	ENST00000357654	P38398-1	S	398	BE3	c2t		No guides found
399	BRCA1	ENST00000357654	P38398-1	H	399	BE3	c2t		No guides found
400	BRCA1	ENST00000357654	P38398-1	D	400	BE3	c2t		No guides found
401	BRCA1	ENST00000357654	P38398-1	G	401	BE3	c2t		No guides found
402	BRCA1	ENST00000357654	P38398-1	E	402	BE3	c2t		No guides found
403	BRCA1	ENST00000357654	P38398-1	S	403	BE3	c2t		No guides found
404	BRCA1	ENST00000357654	P38398-1	E	404	BE3	c2t		No guides found
405	BRCA1	ENST00000357654	P38398-1	S	405	BE3	c2t		No guides found
406	BRCA1	ENST00000357654	P38398-1	N	406	BE3	c2t		No guides found
407	BRCA1	ENST00000357654	P38398-1	A	407	BE3	c2t	-	TGCCAAAGTAGCTGATGTAT	40	-	TGG	chr17	43094293	silent	DGESESN|AKV|ADVLD	DGESESN|AKV|ADVLD		Silent mutation for target aa.		FALSE	FALSE	FALSE	FALSE	FALSE	FALSE	FALSE
408	BRCA1	ENST00000357654	P38398-1	K	408	BE3	c2t		No guides found
409	BRCA1	ENST00000357654	P38398-1	V	409	BE3	c2t		No guides found
410	BRCA1	ENST00000357654	P38398-1	A	410	BE3	c2t		No guides found
411	BRCA1	ENST00000357654	P38398-1	D	411	BE3	c2t		No guides found
412	BRCA1	ENST00000357654	P38398-1	V	412	BE3	c2t		No guides found
413	BRCA1	ENST00000357654	P38398-1	L	413	BE3	c2t	-	GTCCAATACATCAGCTACTT	40	+	TGG	chr17	43094309	silent	NAKVAD|VL|DVLNEVD	NAKVAD|VL|DVLNEVD		Silent mutation for target aa.		FALSE	FALSE	FALSE	FALSE	FALSE	FALSE	FALSE
414	BRCA1	ENST00000357654	P38398-1	D	414	BE3	c2t		No guides found
415	BRCA1	ENST00000357654	P38398-1	V	415	BE3	c2t		No guides found
416	BRCA1	ENST00000357654	P38398-1	L	416	BE3	c2t		No guides found
417	BRCA1	ENST00000357654	P38398-1	N	417	BE3	c2t		No guides found
418	BRCA1	ENST00000357654	P38398-1	E	418	BE3	c2t		No guides found
419	BRCA1	ENST00000357654	P38398-1	V	419	BE3	c2t		No guides found
420	BRCA1	ENST00000357654	P38398-1	D	420	BE3	c2t		No guides found
421	BRCA1	ENST00000357654	P38398-1	E	421	BE3	c2t		No guides found
422	BRCA1	ENST00000357654	P38398-1	Y	422	BE3	c2t		No guides found
423	BRCA1	ENST00000357654	P38398-1	S	423	BE3	c2t		No guides found
424	BRCA1	ENST00000357654	P38398-1	G	424	BE3	c2t		No guides found
425	BRCA1	ENST00000357654	P38398-1	S	425	BE3	c2t		No guides found
426	BRCA1	ENST00000357654	P38398-1	S	426	BE3	c2t		No guides found
427	BRCA1	ENST00000357654	P38398-1	E	427	BE3	c2t		No guides found
428	BRCA1	ENST00000357654	P38398-1	K	428	BE3	c2t		No guides found
429	BRCA1	ENST00000357654	P38398-1	I	429	BE3	c2t		No guides found
430	BRCA1	ENST00000357654	P38398-1	D	430	BE3	c2t		No guides found
431	BRCA1	ENST00000357654	P38398-1	L	431	BE3	c2t		No guides found
432	BRCA1	ENST00000357654	P38398-1	L	432	BE3	c2t		No guides found
433	BRCA1	ENST00000357654	P38398-1	A	433	BE3	c2t	-	ACTGGCCAGTGATCCTCATG	55	-	AGG	chr17	43094218	missense	SEKIDL|LAS|DPHEAL	SEKIDL|LVS|DPHEAL	A433V			FALSE	FALSE	FALSE	FALSE	FALSE	FALSE	FALSE
434	BRCA1	ENST00000357654	P38398-1	S	434	BE3	c2t		No guides found
435	BRCA1	ENST00000357654	P38398-1	D	435	BE3	c2t		No guides found
436	BRCA1	ENST00000357654	P38398-1	P	436	BE3	c2t		No guides found
437	BRCA1	ENST00000357654	P38398-1	H	437	BE3	c2t		No guides found
438	BRCA1	ENST00000357654	P38398-1	E	438	BE3	c2t	-	TAAAGCCTCATGAGGATCAC	45	+	TGG	chr17	43094231	missense	LLASDPH|EA|LICKSE	LLASDPH|ET|LICKSE	A439T	Silent mutation for target aa.		FALSE	FALSE	FALSE	FALSE	FALSE	FALSE	FALSE
439	BRCA1	ENST00000357654	P38398-1	A	439	BE3	c2t	-	TAAAGCCTCATGAGGATCAC	45	+	TGG	chr17	43094231	missense	LASDPH|EA|LICKSER	LASDPH|ET|LICKSER	A439T			FALSE	FALSE	FALSE	FALSE	FALSE	FALSE	FALSE
440	BRCA1	ENST00000357654	P38398-1	L	440	BE3	c2t		No guides found
441	BRCA1	ENST00000357654	P38398-1	I	441	BE3	c2t		No guides found
442	BRCA1	ENST00000357654	P38398-1	C	442	BE3	c2t	-	TTACATATTAAAGCCTCATG	30	+	AGG	chr17	43094223	missense	DPHEAL|IC|KSERVHS	DPHEAL|IY|KSERVHS	C442Y			FALSE	FALSE	FALSE	FALSE	FALSE	FALSE	FALSE
443	BRCA1	ENST00000357654	P38398-1	K	443	BE3	c2t		No guides found
444	BRCA1	ENST00000357654	P38398-1	S	444	BE3	c2t		No guides found
445	BRCA1	ENST00000357654	P38398-1	E	445	BE3	c2t		No guides found
446	BRCA1	ENST00000357654	P38398-1	R	446	BE3	c2t		No guides found
447	BRCA1	ENST00000357654	P38398-1	V	447	BE3	c2t		No guides found
448	BRCA1	ENST00000357654	P38398-1	H	448	BE3	c2t		No guides found
449	BRCA1	ENST00000357654	P38398-1	S	449	BE3	c2t		No guides found
450	BRCA1	ENST00000357654	P38398-1	K	450	BE3	c2t		No guides found
451	BRCA1	ENST00000357654	P38398-1	S	451	BE3	c2t		No guides found
452	BRCA1	ENST00000357654	P38398-1	V	452	BE3	c2t		No guides found
453	BRCA1	ENST00000357654	P38398-1	E	453	BE3	c2t		No guides found
454	BRCA1	ENST00000357654	P38398-1	S	454	BE3	c2t	-	AATATTACTCTCTACTGATT	25	+	TGG	chr17	43094183	missense	VHSKSVE|SN|IEDKIF	VHSKSVE|NN|IEDKIF	S454N			FALSE	FALSE	FALSE	FALSE	FALSE	FALSE	FALSE
455	BRCA1	ENST00000357654	P38398-1	N	455	BE3	c2t		No guides found
456	BRCA1	ENST00000357654	P38398-1	I	456	BE3	c2t		No guides found
457	BRCA1	ENST00000357654	P38398-1	E	457	BE3	c2t		No guides found
458	BRCA1	ENST00000357654	P38398-1	D	458	BE3	c2t		No guides found
459	BRCA1	ENST00000357654	P38398-1	K	459	BE3	c2t		No guides found
460	BRCA1	ENST00000357654	P38398-1	I	460	BE3	c2t		No guides found
461	BRCA1	ENST00000357654	P38398-1	F	461	BE3	c2t		No guides found
462	BRCA1	ENST00000357654	P38398-1	G	462	BE3	c2t		No guides found
463	BRCA1	ENST00000357654	P38398-1	K	463	BE3	c2t		No guides found
464	BRCA1	ENST00000357654	P38398-1	T	464	BE3	c2t		No guides found
465	BRCA1	ENST00000357654	P38398-1	Y	465	BE3	c2t		No guides found
466	BRCA1	ENST00000357654	P38398-1	R	466	BE3	c2t		No guides found
467	BRCA1	ENST00000357654	P38398-1	K	467	BE3	c2t		No guides found
468	BRCA1	ENST00000357654	P38398-1	K	468	BE3	c2t		No guides found
469	BRCA1	ENST00000357654	P38398-1	A	469	BE3	c2t		No guides found
470	BRCA1	ENST00000357654	P38398-1	S	470	BE3	c2t	-	GAGGCTTGCCTTCTTCCGAT	55	+	AGG	chr17	43094138	missense	KTYRKK|AS|LPNLSHV	KTYRKK|AN|LPNLSHV	S470N			FALSE	FALSE	FALSE	FALSE	FALSE	FALSE	FALSE
471	BRCA1	ENST00000357654	P38398-1	L	471	BE3	c2t		No guides found
472	BRCA1	ENST00000357654	P38398-1	P	472	BE3	c2t		No guides found
473	BRCA1	ENST00000357654	P38398-1	N	473	BE3	c2t		No guides found
474	BRCA1	ENST00000357654	P38398-1	L	474	BE3	c2t		No guides found
475	BRCA1	ENST00000357654	P38398-1	S	475	BE3	c2t		No guides found
476	BRCA1	ENST00000357654	P38398-1	H	476	BE3	c2t		No guides found
477	BRCA1	ENST00000357654	P38398-1	V	477	BE3	c2t	-	TCAGTTACATGGCTTAAGTT	35	+	GGG	chr17	43094115	missense	SLPNLSH|VT|ENLIIG	SLPNLSH|IT|ENLIIG	V477I			FALSE	FALSE	FALSE	FALSE	FALSE	FALSE	FALSE
477	BRCA1	ENST00000357654	P38398-1	V	477	BE3	c2t	-	CAGTTACATGGCTTAAGTTG	40	+	GGG	chr17	43094116	missense	SLPNLS|HVT|ENLIIG	SLPNLS|HIT|ENLIIG	V477I			FALSE	FALSE	FALSE	FALSE	FALSE	FALSE	FALSE
477	BRCA1	ENST00000357654	P38398-1	V	477	BE3	c2t	-	TTACATGGCTTAAGTTGGGG	45	+	AGG	chr17	43094119	missense	SLPNL|SHV|TENLIIG	SLPNL|SHI|TENLIIG	V477I			FALSE	FALSE	FALSE	FALSE	FALSE	FALSE	FALSE
478	BRCA1	ENST00000357654	P38398-1	T	478	BE3	c2t	-	GTAACTGAAAATCTAATTAT	20	-	AGG	chr17	43094082	missense	LPNLSHV|TE|NLIIGA	LPNLSHV|IE|NLIIGA	T478I			FALSE	FALSE	FALSE	FALSE	FALSE	FALSE	FALSE
479	BRCA1	ENST00000357654	P38398-1	E	479	BE3	c2t		No guides found
480	BRCA1	ENST00000357654	P38398-1	N	480	BE3	c2t		No guides found
481	BRCA1	ENST00000357654	P38398-1	L	481	BE3	c2t		No guides found
482	BRCA1	ENST00000357654	P38398-1	I	482	BE3	c2t		No guides found
483	BRCA1	ENST00000357654	P38398-1	I	483	BE3	c2t		No guides found
484	BRCA1	ENST00000357654	P38398-1	G	484	BE3	c2t		No guides found
485	BRCA1	ENST00000357654	P38398-1	A	485	BE3	c2t		No guides found
486	BRCA1	ENST00000357654	P38398-1	F	486	BE3	c2t		No guides found
487	BRCA1	ENST00000357654	P38398-1	V	487	BE3	c2t		No guides found
488	BRCA1	ENST00000357654	P38398-1	T	488	BE3	c2t		No guides found
489	BRCA1	ENST00000357654	P38398-1	E	489	BE3	c2t		No guides found
490	BRCA1	ENST00000357654	P38398-1	P	490	BE3	c2t		No guides found
491	BRCA1	ENST00000357654	P38398-1	Q	491	BE3	c2t		No guides found
492	BRCA1	ENST00000357654	P38398-1	I	492	BE3	c2t		No guides found
493	BRCA1	ENST00000357654	P38398-1	I	493	BE3	c2t		No guides found
494	BRCA1	ENST00000357654	P38398-1	Q	494	BE3	c2t		No guides found
495	BRCA1	ENST00000357654	P38398-1	E	495	BE3	c2t	-	GGACGCTCTTGTATTATCTG	45	+	TGG	chr17	43094061	missense	TEPQIIQ|ER|PLTNKL	TEPQIIQ|KH|PLTNKL	E495K, R496H	Multiple edits.		FALSE	FALSE	FALSE	FALSE	FALSE	FALSE	FALSE
496	BRCA1	ENST00000357654	P38398-1	R	496	BE3	c2t	-	GGACGCTCTTGTATTATCTG	45	+	TGG	chr17	43094061	missense	EPQIIQ|ER|PLTNKLK	EPQIIQ|KH|PLTNKLK	E495K, R496H	Multiple edits.		FALSE	FALSE	FALSE	FALSE	FALSE	FALSE	FALSE
497	BRCA1	ENST00000357654	P38398-1	P	497	BE3	c2t		No guides found
498	BRCA1	ENST00000357654	P38398-1	L	498	BE3	c2t		No guides found
499	BRCA1	ENST00000357654	P38398-1	T	499	BE3	c2t		No guides found
500	BRCA1	ENST00000357654	P38398-1	N	500	BE3	c2t		No guides found
501	BRCA1	ENST00000357654	P38398-1	K	501	BE3	c2t		No guides found
502	BRCA1	ENST00000357654	P38398-1	L	502	BE3	c2t		No guides found
503	BRCA1	ENST00000357654	P38398-1	K	503	BE3	c2t	-	TACGCTTTAATTTATTTGTG	25	+	AGG	chr17	43094038	silent	RPLTNK|LKR|KRRPTS	RPLTNK|LKR|KRRPTS		Silent mutation for target aa.		FALSE	FALSE	FALSE	FALSE	FALSE	FALSE	FALSE
503	BRCA1	ENST00000357654	P38398-1	K	503	BE3	c2t	-	ACGCTTTAATTTATTTGTGA	25	+	GGG	chr17	43094039	silent	RPLTNK|LK|RKRRPTS	RPLTNK|LK|RKRRPTS		Silent mutation for target aa.		FALSE	FALSE	FALSE	FALSE	FALSE	FALSE	FALSE
504	BRCA1	ENST00000357654	P38398-1	R	504	BE3	c2t		No guides found
505	BRCA1	ENST00000357654	P38398-1	K	505	BE3	c2t		No guides found
506	BRCA1	ENST00000357654	P38398-1	R	506	BE3	c2t		No guides found
507	BRCA1	ENST00000357654	P38398-1	R	507	BE3	c2t		No guides found
508	BRCA1	ENST00000357654	P38398-1	P	508	BE3	c2t		No guides found
509	BRCA1	ENST00000357654	P38398-1	T	509	BE3	c2t		No guides found
510	BRCA1	ENST00000357654	P38398-1	S	510	BE3	c2t	-	TACATCAGGCCTTCATCCTG	50	-	AGG	chr17	43093987	missense	KRKRRP|TSG|LHPEDF	KRKRRP|TLG|LHPEDF	S510L			FALSE	FALSE	FALSE	FALSE	FALSE	FALSE	FALSE
511	BRCA1	ENST00000357654	P38398-1	G	511	BE3	c2t		No guides found
512	BRCA1	ENST00000357654	P38398-1	L	512	BE3	c2t		No guides found
513	BRCA1	ENST00000357654	P38398-1	H	513	BE3	c2t		No guides found
514	BRCA1	ENST00000357654	P38398-1	P	514	BE3	c2t		No guides found
515	BRCA1	ENST00000357654	P38398-1	E	515	BE3	c2t		No guides found
516	BRCA1	ENST00000357654	P38398-1	D	516	BE3	c2t		No guides found
517	BRCA1	ENST00000357654	P38398-1	F	517	BE3	c2t		No guides found
518	BRCA1	ENST00000357654	P38398-1	I	518	BE3	c2t	-	TTTTATCAAGAAAGCAGATT	25	-	TGG	chr17	43093963	silent	GLHPED|FIK|KADLAV	GLHPED|FIK|KADLAV		Silent mutation for target aa.		FALSE	FALSE	FALSE	FALSE	FALSE	FALSE	FALSE
519	BRCA1	ENST00000357654	P38398-1	K	519	BE3	c2t	-	GCTTTCTTGATAAAATCCTC	35	+	AGG	chr17	43093989	silent	LHPEDFI|KK|ADLAVQ	LHPEDFI|KK|ADLAVQ		Silent mutation for target aa.		FALSE	FALSE	FALSE	FALSE	FALSE	FALSE	FALSE
520	BRCA1	ENST00000357654	P38398-1	K	520	BE3	c2t		No guides found
521	BRCA1	ENST00000357654	P38398-1	A	521	BE3	c2t		No guides found
522	BRCA1	ENST00000357654	P38398-1	D	522	BE3	c2t		No guides found
523	BRCA1	ENST00000357654	P38398-1	L	523	BE3	c2t		No guides found
524	BRCA1	ENST00000357654	P38398-1	A	524	BE3	c2t		No guides found
525	BRCA1	ENST00000357654	P38398-1	V	525	BE3	c2t		No guides found
526	BRCA1	ENST00000357654	P38398-1	Q	526	BE3	c2t		No guides found
527	BRCA1	ENST00000357654	P38398-1	K	527	BE3	c2t		No guides found
528	BRCA1	ENST00000357654	P38398-1	T	528	BE3	c2t		No guides found
529	BRCA1	ENST00000357654	P38398-1	P	529	BE3	c2t	-	ACTCCTGAAATGATAAATCA	30	-	GGG	chr17	43093929	missense	DLAVQKT|PE|MINQGT	DLAVQKT|FE|MINQGT	P529F			FALSE	FALSE	FALSE	FALSE	FALSE	FALSE	FALSE
529	BRCA1	ENST00000357654	P38398-1	P	529	BE3	c2t	-	GACTCCTGAAATGATAAATC	35	-	AGG	chr17	43093930	missense	DLAVQK|TPE|MINQGT	DLAVQK|TFE|MINQGT	P529F			FALSE	FALSE	FALSE	FALSE	FALSE	FALSE	FALSE
530	BRCA1	ENST00000357654	P38398-1	E	530	BE3	c2t		No guides found
531	BRCA1	ENST00000357654	P38398-1	M	531	BE3	c2t		No guides found
532	BRCA1	ENST00000357654	P38398-1	I	532	BE3	c2t		No guides found
533	BRCA1	ENST00000357654	P38398-1	N	533	BE3	c2t		No guides found
534	BRCA1	ENST00000357654	P38398-1	Q	534	BE3	c2t	-	AAATCAGGGAACTAACCAAA	35	-	CGG	chr17	43093915	nonsense	KTPEMI|NQG|TNQTEQ	KTPEMI|N*G|TNQTEQ	Q534*	Nonsense mutation.		FALSE	FALSE	FALSE	FALSE	FALSE	FALSE	FALSE
534	BRCA1	ENST00000357654	P38398-1	Q	534	BE3	c2t	-	GTTCCCTGATTTATCATTTC	35	+	AGG	chr17	43093944	missense	KTPEMIN|QG|TNQTEQ	KTPEMIN|QK|TNQTEQ	G535K	Silent mutation for target aa.		FALSE	FALSE	FALSE	FALSE	FALSE	FALSE	FALSE
535	BRCA1	ENST00000357654	P38398-1	G	535	BE3	c2t	-	GTTCCCTGATTTATCATTTC	35	+	AGG	chr17	43093944	missense	TPEMIN|QG|TNQTEQN	TPEMIN|QK|TNQTEQN	G535K			FALSE	FALSE	FALSE	FALSE	FALSE	FALSE	FALSE
536	BRCA1	ENST00000357654	P38398-1	T	536	BE3	c2t		No guides found
537	BRCA1	ENST00000357654	P38398-1	N	537	BE3	c2t	-	ACTAACCAAACGGAGCAGAA	45	-	TGG	chr17	43093905	nonsense	EMINQGT|NQ|TEQNGQ	EMINQGT|N*|TEQNGQ	Q538*	Nonsense mutation. Silent mutation for target aa.		FALSE	FALSE	FALSE	FALSE	FALSE	FALSE	FALSE
538	BRCA1	ENST00000357654	P38398-1	Q	538	BE3	c2t	-	ACTAACCAAACGGAGCAGAA	45	-	TGG	chr17	43093905	nonsense	MINQGT|NQ|TEQNGQV	MINQGT|N*|TEQNGQV	Q538*	Nonsense mutation.		FALSE	FALSE	FALSE	FALSE	FALSE	FALSE	FALSE
539	BRCA1	ENST00000357654	P38398-1	T	539	BE3	c2t		No guides found
540	BRCA1	ENST00000357654	P38398-1	E	540	BE3	c2t		No guides found
541	BRCA1	ENST00000357654	P38398-1	Q	541	BE3	c2t		No guides found
542	BRCA1	ENST00000357654	P38398-1	N	542	BE3	c2t		No guides found
543	BRCA1	ENST00000357654	P38398-1	G	543	BE3	c2t	-	CTTGACCATTCTGCTCCGTT	50	+	TGG	chr17	43093918	missense	TNQTEQ|NGQ|VMNITN	TNQTEQ|NNQ|VMNITN	G543N			FALSE	FALSE	FALSE	FALSE	FALSE	FALSE	FALSE
544	BRCA1	ENST00000357654	P38398-1	Q	544	BE3	c2t		No guides found
545	BRCA1	ENST00000357654	P38398-1	V	545	BE3	c2t		No guides found
546	BRCA1	ENST00000357654	P38398-1	M	546	BE3	c2t		No guides found
547	BRCA1	ENST00000357654	P38398-1	N	547	BE3	c2t		No guides found
548	BRCA1	ENST00000357654	P38398-1	I	548	BE3	c2t		No guides found
549	BRCA1	ENST00000357654	P38398-1	T	549	BE3	c2t		No guides found
550	BRCA1	ENST00000357654	P38398-1	N	550	BE3	c2t		No guides found
551	BRCA1	ENST00000357654	P38398-1	S	551	BE3	c2t		No guides found
552	BRCA1	ENST00000357654	P38398-1	G	552	BE3	c2t		No guides found
553	BRCA1	ENST00000357654	P38398-1	H	553	BE3	c2t	-	GGTCATGAGAATAAAACAAA	30	-	AGG	chr17	43093857	missense	MNITNSG|HE|NKTKGD	MNITNSG|YE|NKTKGD	H553Y			FALSE	FALSE	FALSE	FALSE	FALSE	FALSE	FALSE
554	BRCA1	ENST00000357654	P38398-1	E	554	BE3	c2t		No guides found
555	BRCA1	ENST00000357654	P38398-1	N	555	BE3	c2t		No guides found
556	BRCA1	ENST00000357654	P38398-1	K	556	BE3	c2t		No guides found
557	BRCA1	ENST00000357654	P38398-1	T	557	BE3	c2t		No guides found
558	BRCA1	ENST00000357654	P38398-1	K	558	BE3	c2t		No guides found
559	BRCA1	ENST00000357654	P38398-1	G	559	BE3	c2t		No guides found
560	BRCA1	ENST00000357654	P38398-1	D	560	BE3	c2t		No guides found
561	BRCA1	ENST00000357654	P38398-1	S	561	BE3	c2t		No guides found
562	BRCA1	ENST00000357654	P38398-1	I	562	BE3	c2t		No guides found
563	BRCA1	ENST00000357654	P38398-1	Q	563	BE3	c2t		No guides found
564	BRCA1	ENST00000357654	P38398-1	N	564	BE3	c2t		No guides found
565	BRCA1	ENST00000357654	P38398-1	E	565	BE3	c2t		No guides found
566	BRCA1	ENST00000357654	P38398-1	K	566	BE3	c2t		No guides found
567	BRCA1	ENST00000357654	P38398-1	N	567	BE3	c2t		No guides found
568	BRCA1	ENST00000357654	P38398-1	P	568	BE3	c2t		No guides found
569	BRCA1	ENST00000357654	P38398-1	N	569	BE3	c2t		No guides found
570	BRCA1	ENST00000357654	P38398-1	P	570	BE3	c2t		No guides found
571	BRCA1	ENST00000357654	P38398-1	I	571	BE3	c2t		No guides found
572	BRCA1	ENST00000357654	P38398-1	E	572	BE3	c2t		No guides found
573	BRCA1	ENST00000357654	P38398-1	S	573	BE3	c2t		No guides found
574	BRCA1	ENST00000357654	P38398-1	L	574	BE3	c2t		No guides found
575	BRCA1	ENST00000357654	P38398-1	E	575	BE3	c2t	-	TCTTTTTCGAGTGATTCTAT	30	+	TGG	chr17	43093821	missense	PNPIESL|EK|ESAFKT	PNPIESL|KK|ESAFKT	E575K			FALSE	FALSE	FALSE	FALSE	FALSE	FALSE	FALSE
575	BRCA1	ENST00000357654	P38398-1	E	575	BE3	c2t	-	CTTTTTCGAGTGATTCTATT	30	+	GGG	chr17	43093822	missense	PNPIES|LEK|ESAFKT	PNPIES|LKK|ESAFKT	E575K			FALSE	FALSE	FALSE	FALSE	FALSE	FALSE	FALSE
576	BRCA1	ENST00000357654	P38398-1	K	576	BE3	c2t		No guides found
577	BRCA1	ENST00000357654	P38398-1	E	577	BE3	c2t		No guides found
578	BRCA1	ENST00000357654	P38398-1	S	578	BE3	c2t		No guides found
579	BRCA1	ENST00000357654	P38398-1	A	579	BE3	c2t		No guides found
580	BRCA1	ENST00000357654	P38398-1	F	580	BE3	c2t		No guides found
581	BRCA1	ENST00000357654	P38398-1	K	581	BE3	c2t		No guides found
582	BRCA1	ENST00000357654	P38398-1	T	582	BE3	c2t		No guides found
583	BRCA1	ENST00000357654	P38398-1	K	583	BE3	c2t		No guides found
584	BRCA1	ENST00000357654	P38398-1	A	584	BE3	c2t		No guides found
585	BRCA1	ENST00000357654	P38398-1	E	585	BE3	c2t		No guides found
586	BRCA1	ENST00000357654	P38398-1	P	586	BE3	c2t		No guides found
587	BRCA1	ENST00000357654	P38398-1	I	587	BE3	c2t		No guides found
588	BRCA1	ENST00000357654	P38398-1	S	588	BE3	c2t	-	AAGCAGCAGTATAAGCAATA	35	-	TGG	chr17	43093750	silent	KTKAEPI|SSS|ISNME	KTKAEPI|SSS|ISNME		Silent mutation for target aa.		FALSE	FALSE	FALSE	FALSE	FALSE	FALSE	FALSE
589	BRCA1	ENST00000357654	P38398-1	S	589	BE3	c2t	-	AAGCAGCAGTATAAGCAATA	35	-	TGG	chr17	43093750	silent	TKAEPI|SSS|ISNMEL	TKAEPI|SSS|ISNMEL		Silent mutation for target aa.		FALSE	FALSE	FALSE	FALSE	FALSE	FALSE	FALSE
590	BRCA1	ENST00000357654	P38398-1	S	590	BE3	c2t		No guides found
591	BRCA1	ENST00000357654	P38398-1	I	591	BE3	c2t		No guides found
592	BRCA1	ENST00000357654	P38398-1	S	592	BE3	c2t	-	TTGCTTATACTGCTGCTTAT	35	+	AGG	chr17	43093773	missense	EPISSS|IS|NMELELN	EPISSS|IN|NMELELN	S592N			FALSE	FALSE	FALSE	FALSE	FALSE	FALSE	FALSE
593	BRCA1	ENST00000357654	P38398-1	N	593	BE3	c2t		No guides found
594	BRCA1	ENST00000357654	P38398-1	M	594	BE3	c2t		No guides found
595	BRCA1	ENST00000357654	P38398-1	E	595	BE3	c2t		No guides found
596	BRCA1	ENST00000357654	P38398-1	L	596	BE3	c2t		No guides found
597	BRCA1	ENST00000357654	P38398-1	E	597	BE3	c2t		No guides found
598	BRCA1	ENST00000357654	P38398-1	L	598	BE3	c2t		No guides found
599	BRCA1	ENST00000357654	P38398-1	N	599	BE3	c2t		No guides found
600	BRCA1	ENST00000357654	P38398-1	I	600	BE3	c2t		No guides found
601	BRCA1	ENST00000357654	P38398-1	H	601	BE3	c2t		No guides found
602	BRCA1	ENST00000357654	P38398-1	N	602	BE3	c2t		No guides found
603	BRCA1	ENST00000357654	P38398-1	S	603	BE3	c2t		No guides found
604	BRCA1	ENST00000357654	P38398-1	K	604	BE3	c2t		No guides found
605	BRCA1	ENST00000357654	P38398-1	A	605	BE3	c2t	-	CAAAAGCACCTAAAAAGAAT	30	-	AGG	chr17	43093703	missense	LNIHNS|KA|PKKNRLR	LNIHNS|KV|PKKNRLR	A605V			FALSE	FALSE	FALSE	FALSE	FALSE	FALSE	FALSE
606	BRCA1	ENST00000357654	P38398-1	P	606	BE3	c2t	-	CACCTAAAAAGAATAGGCTG	40	-	AGG	chr17	43093697	missense	NIHNSKA|PK|KNRLRR	NIHNSKA|LK|KNRLRR	P606L			FALSE	FALSE	FALSE	FALSE	FALSE	FALSE	FALSE
607	BRCA1	ENST00000357654	P38398-1	K	607	BE3	c2t		No guides found
608	BRCA1	ENST00000357654	P38398-1	K	608	BE3	c2t		No guides found
609	BRCA1	ENST00000357654	P38398-1	N	609	BE3	c2t		No guides found
610	BRCA1	ENST00000357654	P38398-1	R	610	BE3	c2t		No guides found
611	BRCA1	ENST00000357654	P38398-1	L	611	BE3	c2t	-	CTCCTCAGCCTATTCTTTTT	40	+	AGG	chr17	43093713	missense	KAPKKNR|LR|RKSSTR	KAPKKNR|LK|RKSSTR	R612K	Silent mutation for target aa.		FALSE	FALSE	FALSE	FALSE	FALSE	FALSE	FALSE
612	BRCA1	ENST00000357654	P38398-1	R	612	BE3	c2t	-	CTCCTCAGCCTATTCTTTTT	40	+	AGG	chr17	43093713	missense	APKKNR|LR|RKSSTRH	APKKNR|LK|RKSSTRH	R612K			FALSE	FALSE	FALSE	FALSE	FALSE	FALSE	FALSE
613	BRCA1	ENST00000357654	P38398-1	R	613	BE3	c2t		No guides found
614	BRCA1	ENST00000357654	P38398-1	K	614	BE3	c2t		No guides found
615	BRCA1	ENST00000357654	P38398-1	S	615	BE3	c2t		No guides found
616	BRCA1	ENST00000357654	P38398-1	S	616	BE3	c2t		No guides found
617	BRCA1	ENST00000357654	P38398-1	T	617	BE3	c2t		No guides found
618	BRCA1	ENST00000357654	P38398-1	R	618	BE3	c2t		No guides found
619	BRCA1	ENST00000357654	P38398-1	H	619	BE3	c2t		No guides found
620	BRCA1	ENST00000357654	P38398-1	I	620	BE3	c2t		No guides found
621	BRCA1	ENST00000357654	P38398-1	H	621	BE3	c2t		No guides found
622	BRCA1	ENST00000357654	P38398-1	A	622	BE3	c2t	-	TTCAAGCGCATGAATATGCC	45	+	TGG	chr17	43093679	silent	SSTRHIH|AL|ELVVSR	SSTRHIH|AL|ELVVSR		Silent mutation for target aa.		FALSE	FALSE	FALSE	FALSE	FALSE	FALSE	FALSE
623	BRCA1	ENST00000357654	P38398-1	L	623	BE3	c2t		No guides found
624	BRCA1	ENST00000357654	P38398-1	E	624	BE3	c2t		No guides found
625	BRCA1	ENST00000357654	P38398-1	L	625	BE3	c2t		No guides found
626	BRCA1	ENST00000357654	P38398-1	V	626	BE3	c2t		No guides found
627	BRCA1	ENST00000357654	P38398-1	V	627	BE3	c2t		No guides found
628	BRCA1	ENST00000357654	P38398-1	S	628	BE3	c2t		No guides found
629	BRCA1	ENST00000357654	P38398-1	R	629	BE3	c2t		No guides found
630	BRCA1	ENST00000357654	P38398-1	N	630	BE3	c2t		No guides found
631	BRCA1	ENST00000357654	P38398-1	L	631	BE3	c2t		No guides found
632	BRCA1	ENST00000357654	P38398-1	S	632	BE3	c2t		No guides found
633	BRCA1	ENST00000357654	P38398-1	P	633	BE3	c2t		No guides found
634	BRCA1	ENST00000357654	P38398-1	P	634	BE3	c2t		No guides found
635	BRCA1	ENST00000357654	P38398-1	N	635	BE3	c2t		No guides found
636	BRCA1	ENST00000357654	P38398-1	C	636	BE3	c2t		No guides found
637	BRCA1	ENST00000357654	P38398-1	T	637	BE3	c2t		No guides found
638	BRCA1	ENST00000357654	P38398-1	E	638	BE3	c2t	-	TGCAATTCAGTACAATTAGG	35	+	TGG	chr17	43093632	missense	LSPPNCT|EL|QIDSCS	LSPPNCT|KL|QIDSCS	E638K			FALSE	FALSE	FALSE	FALSE	FALSE	FALSE	FALSE
638	BRCA1	ENST00000357654	P38398-1	E	638	BE3	c2t	-	GCAATTCAGTACAATTAGGT	35	+	GGG	chr17	43093633	missense	LSPPNC|TEL|QIDSCS	LSPPNC|TKL|QIDSCS	E638K			FALSE	FALSE	FALSE	FALSE	FALSE	FALSE	FALSE
639	BRCA1	ENST00000357654	P38398-1	L	639	BE3	c2t	-	ATTTGCAATTCAGTACAATT	25	+	AGG	chr17	43093629	silent	SPPNCTE|LQ|IDSCSS	SPPNCTE|LQ|IDSCSS		Silent mutation for target aa.		FALSE	FALSE	FALSE	FALSE	FALSE	FALSE	FALSE
640	BRCA1	ENST00000357654	P38398-1	Q	640	BE3	c2t		No guides found
641	BRCA1	ENST00000357654	P38398-1	I	641	BE3	c2t		No guides found
642	BRCA1	ENST00000357654	P38398-1	D	642	BE3	c2t		No guides found
643	BRCA1	ENST00000357654	P38398-1	S	643	BE3	c2t		No guides found
644	BRCA1	ENST00000357654	P38398-1	C	644	BE3	c2t		No guides found
645	BRCA1	ENST00000357654	P38398-1	S	645	BE3	c2t		No guides found
646	BRCA1	ENST00000357654	P38398-1	S	646	BE3	c2t		No guides found
647	BRCA1	ENST00000357654	P38398-1	S	647	BE3	c2t		No guides found
648	BRCA1	ENST00000357654	P38398-1	E	648	BE3	c2t		No guides found
649	BRCA1	ENST00000357654	P38398-1	E	649	BE3	c2t		No guides found
650	BRCA1	ENST00000357654	P38398-1	I	650	BE3	c2t		No guides found
651	BRCA1	ENST00000357654	P38398-1	K	651	BE3	c2t		No guides found
652	BRCA1	ENST00000357654	P38398-1	K	652	BE3	c2t		No guides found
653	BRCA1	ENST00000357654	P38398-1	K	653	BE3	c2t		No guides found
654	BRCA1	ENST00000357654	P38398-1	K	654	BE3	c2t		No guides found
655	BRCA1	ENST00000357654	P38398-1	Y	655	BE3	c2t	-	AGTACAACCAAATGCCAGTC	45	-	AGG	chr17	43093550	silent	EEIKKKK|YN|QMPVRH	EEIKKKK|YN|QMPVRH		Silent mutation for target aa.		FALSE	FALSE	FALSE	FALSE	FALSE	FALSE	FALSE
656	BRCA1	ENST00000357654	P38398-1	N	656	BE3	c2t	-	AGTACAACCAAATGCCAGTC	45	-	AGG	chr17	43093550	silent	EIKKKK|YN|QMPVRHS	EIKKKK|YN|QMPVRHS		Silent mutation for target aa.		FALSE	FALSE	FALSE	FALSE	FALSE	FALSE	FALSE
657	BRCA1	ENST00000357654	P38398-1	Q	657	BE3	c2t		No guides found
658	BRCA1	ENST00000357654	P38398-1	M	658	BE3	c2t		No guides found
659	BRCA1	ENST00000357654	P38398-1	P	659	BE3	c2t		No guides found
660	BRCA1	ENST00000357654	P38398-1	V	660	BE3	c2t		No guides found
661	BRCA1	ENST00000357654	P38398-1	R	661	BE3	c2t	-	TGCTGTGCCTGACTGGCATT	55	+	TGG	chr17	43093561	silent	KYNQMPV|RHS|RNLQL	KYNQMPV|RHS|RNLQL		Silent mutation for target aa.		FALSE	FALSE	FALSE	FALSE	FALSE	FALSE	FALSE
662	BRCA1	ENST00000357654	P38398-1	H	662	BE3	c2t		No guides found
663	BRCA1	ENST00000357654	P38398-1	S	663	BE3	c2t	-	CAGCAGAAACCTACAACTCA	45	-	TGG	chr17	43093525	silent	NQMPVRH|SRN|LQLME	NQMPVRH|SRN|LQLME		Silent mutation for target aa.		FALSE	FALSE	FALSE	FALSE	FALSE	FALSE	FALSE
664	BRCA1	ENST00000357654	P38398-1	R	664	BE3	c2t	-	AGGTTTCTGCTGTGCCTGAC	55	+	TGG	chr17	43093554	missense	QMPVRHS|RN|LQLMEG	QMPVRHS|KN|LQLMEG	R664K			FALSE	FALSE	FALSE	FALSE	FALSE	FALSE	FALSE
665	BRCA1	ENST00000357654	P38398-1	N	665	BE3	c2t	-	AGAAACCTACAACTCATGGA	40	-	AGG	chr17	43093521	silent	MPVRHSR|NL|QLMEGK	MPVRHSR|NL|QLMEGK		Silent mutation for target aa.		FALSE	FALSE	FALSE	FALSE	FALSE	FALSE	FALSE
666	BRCA1	ENST00000357654	P38398-1	L	666	BE3	c2t	-	AGAAACCTACAACTCATGGA	40	-	AGG	chr17	43093521	silent	PVRHSR|NL|QLMEGKE	PVRHSR|NL|QLMEGKE		Silent mutation for target aa.		FALSE	FALSE	FALSE	FALSE	FALSE	FALSE	FALSE
667	BRCA1	ENST00000357654	P38398-1	Q	667	BE3	c2t		No guides found
668	BRCA1	ENST00000357654	P38398-1	L	668	BE3	c2t		No guides found
669	BRCA1	ENST00000357654	P38398-1	M	669	BE3	c2t		No guides found
670	BRCA1	ENST00000357654	P38398-1	E	670	BE3	c2t		No guides found
671	BRCA1	ENST00000357654	P38398-1	G	671	BE3	c2t	-	CTTTACCTTCCATGAGTTGT	40	+	AGG	chr17	43093534	missense	RNLQLM|EGK|EPATGA	RNLQLM|ENK|EPATGA	G671N			FALSE	FALSE	FALSE	FALSE	FALSE	FALSE	FALSE
672	BRCA1	ENST00000357654	P38398-1	K	672	BE3	c2t		No guides found
673	BRCA1	ENST00000357654	P38398-1	E	673	BE3	c2t		No guides found
674	BRCA1	ENST00000357654	P38398-1	P	674	BE3	c2t		No guides found
675	BRCA1	ENST00000357654	P38398-1	A	675	BE3	c2t		No guides found
676	BRCA1	ENST00000357654	P38398-1	T	676	BE3	c2t		No guides found
677	BRCA1	ENST00000357654	P38398-1	G	677	BE3	c2t		No guides found
678	BRCA1	ENST00000357654	P38398-1	A	678	BE3	c2t		No guides found
679	BRCA1	ENST00000357654	P38398-1	K	679	BE3	c2t	-	CTCTTCTTGGCTCCAGTTGC	55	+	AGG	chr17	43093509	silent	KEPATGA|KK|SNKPNE	KEPATGA|KK|SNKPNE		Silent mutation for target aa.		FALSE	FALSE	FALSE	FALSE	FALSE	FALSE	FALSE
680	BRCA1	ENST00000357654	P38398-1	K	680	BE3	c2t		No guides found
681	BRCA1	ENST00000357654	P38398-1	S	681	BE3	c2t		No guides found
682	BRCA1	ENST00000357654	P38398-1	N	682	BE3	c2t		No guides found
683	BRCA1	ENST00000357654	P38398-1	K	683	BE3	c2t	-	ATTTGGCTTGTTACTCTTCT	35	+	TGG	chr17	43093496	silent	TGAKKSN|KP|NEQTSK	TGAKKSN|KP|NEQTSK		Silent mutation for target aa.		FALSE	FALSE	FALSE	FALSE	FALSE	FALSE	FALSE
684	BRCA1	ENST00000357654	P38398-1	P	684	BE3	c2t		No guides found
685	BRCA1	ENST00000357654	P38398-1	N	685	BE3	c2t		No guides found
686	BRCA1	ENST00000357654	P38398-1	E	686	BE3	c2t		No guides found
687	BRCA1	ENST00000357654	P38398-1	Q	687	BE3	c2t		No guides found
688	BRCA1	ENST00000357654	P38398-1	T	688	BE3	c2t		No guides found
689	BRCA1	ENST00000357654	P38398-1	S	689	BE3	c2t	-	CTTTTACTTGTCTGTTCATT	30	+	TGG	chr17	43093479	missense	NKPNEQT|SK|RHDSDT	NKPNEQT|NK|RHDSDT	S689N			FALSE	FALSE	FALSE	FALSE	FALSE	FALSE	FALSE
690	BRCA1	ENST00000357654	P38398-1	K	690	BE3	c2t		No guides found
691	BRCA1	ENST00000357654	P38398-1	R	691	BE3	c2t		No guides found
692	BRCA1	ENST00000357654	P38398-1	H	692	BE3	c2t		No guides found
693	BRCA1	ENST00000357654	P38398-1	D	693	BE3	c2t		No guides found
694	BRCA1	ENST00000357654	P38398-1	S	694	BE3	c2t		No guides found
695	BRCA1	ENST00000357654	P38398-1	D	695	BE3	c2t		No guides found
696	BRCA1	ENST00000357654	P38398-1	T	696	BE3	c2t		No guides found
697	BRCA1	ENST00000357654	P38398-1	F	697	BE3	c2t		No guides found
698	BRCA1	ENST00000357654	P38398-1	P	698	BE3	c2t		No guides found
699	BRCA1	ENST00000357654	P38398-1	E	699	BE3	c2t		No guides found
700	BRCA1	ENST00000357654	P38398-1	L	700	BE3	c2t		No guides found
701	BRCA1	ENST00000357654	P38398-1	K	701	BE3	c2t		No guides found
702	BRCA1	ENST00000357654	P38398-1	L	702	BE3	c2t		No guides found
703	BRCA1	ENST00000357654	P38398-1	T	703	BE3	c2t		No guides found
704	BRCA1	ENST00000357654	P38398-1	N	704	BE3	c2t		No guides found
705	BRCA1	ENST00000357654	P38398-1	A	705	BE3	c2t		No guides found
706	BRCA1	ENST00000357654	P38398-1	P	706	BE3	c2t		No guides found
707	BRCA1	ENST00000357654	P38398-1	G	707	BE3	c2t		No guides found
708	BRCA1	ENST00000357654	P38398-1	S	708	BE3	c2t		No guides found
709	BRCA1	ENST00000357654	P38398-1	F	709	BE3	c2t		No guides found
710	BRCA1	ENST00000357654	P38398-1	T	710	BE3	c2t		No guides found
711	BRCA1	ENST00000357654	P38398-1	K	711	BE3	c2t	-	GAACACTTAGTAAAAGAACC	35	+	AGG	chr17	43093413	missense	NAPGSFT|KC|SNTSEL	NAPGSFT|KY|SNTSEL	C712Y	Silent mutation for target aa.		FALSE	FALSE	FALSE	FALSE	FALSE	FALSE	FALSE
712	BRCA1	ENST00000357654	P38398-1	C	712	BE3	c2t	-	GAACACTTAGTAAAAGAACC	35	+	AGG	chr17	43093413	missense	APGSFT|KC|SNTSELK	APGSFT|KY|SNTSELK	C712Y			FALSE	FALSE	FALSE	FALSE	FALSE	FALSE	FALSE
713	BRCA1	ENST00000357654	P38398-1	S	713	BE3	c2t		No guides found
714	BRCA1	ENST00000357654	P38398-1	N	714	BE3	c2t		No guides found
715	BRCA1	ENST00000357654	P38398-1	T	715	BE3	c2t		No guides found
716	BRCA1	ENST00000357654	P38398-1	S	716	BE3	c2t		No guides found
717	BRCA1	ENST00000357654	P38398-1	E	717	BE3	c2t		No guides found
718	BRCA1	ENST00000357654	P38398-1	L	718	BE3	c2t		No guides found
719	BRCA1	ENST00000357654	P38398-1	K	719	BE3	c2t		No guides found
720	BRCA1	ENST00000357654	P38398-1	E	720	BE3	c2t		No guides found
721	BRCA1	ENST00000357654	P38398-1	F	721	BE3	c2t		No guides found
722	BRCA1	ENST00000357654	P38398-1	V	722	BE3	c2t		No guides found
723	BRCA1	ENST00000357654	P38398-1	N	723	BE3	c2t		No guides found
724	BRCA1	ENST00000357654	P38398-1	P	724	BE3	c2t		No guides found
725	BRCA1	ENST00000357654	P38398-1	S	725	BE3	c2t		No guides found
726	BRCA1	ENST00000357654	P38398-1	L	726	BE3	c2t		No guides found
727	BRCA1	ENST00000357654	P38398-1	P	727	BE3	c2t		No guides found
728	BRCA1	ENST00000357654	P38398-1	R	728	BE3	c2t		No guides found
729	BRCA1	ENST00000357654	P38398-1	E	729	BE3	c2t	-	TTTTCTTCTCTTGGAAGGCT	40	+	AGG	chr17	43093359	missense	VNPSLPR|EE|KEEKLE	VNPSLPR|KK|KEEKLE	E729K, E730K	Multiple edits.		FALSE	FALSE	FALSE	FALSE	FALSE	FALSE	FALSE
730	BRCA1	ENST00000357654	P38398-1	E	730	BE3	c2t	-	TTTTCTTCTCTTGGAAGGCT	40	+	AGG	chr17	43093359	missense	NPSLPR|EE|KEEKLET	NPSLPR|KK|KEEKLET	E729K, E730K	Multiple edits.		FALSE	FALSE	FALSE	FALSE	FALSE	FALSE	FALSE
731	BRCA1	ENST00000357654	P38398-1	K	731	BE3	c2t		No guides found
732	BRCA1	ENST00000357654	P38398-1	E	732	BE3	c2t	-	TTCTCTTCTTTTTCTTCTCT	30	+	TGG	chr17	43093350	missense	SLPREEK|EE|KLETVK	SLPREEK|KK|KLETVK	E732K, E733K	Multiple edits.		FALSE	FALSE	FALSE	FALSE	FALSE	FALSE	FALSE
732	BRCA1	ENST00000357654	P38398-1	E	732	BE3	c2t	-	CTTCTTTTTCTTCTCTTGGA	35	+	AGG	chr17	43093354	missense	SLPRE|EKE|EKLETVK	SLPRE|EKK|EKLETVK	E732K			FALSE	FALSE	FALSE	FALSE	FALSE	FALSE	FALSE
733	BRCA1	ENST00000357654	P38398-1	E	733	BE3	c2t	-	TTCTCTTCTTTTTCTTCTCT	30	+	TGG	chr17	43093350	missense	LPREEK|EE|KLETVKV	LPREEK|KK|KLETVKV	E732K, E733K	Multiple edits.		FALSE	FALSE	FALSE	FALSE	FALSE	FALSE	FALSE
734	BRCA1	ENST00000357654	P38398-1	K	734	BE3	c2t		No guides found
735	BRCA1	ENST00000357654	P38398-1	L	735	BE3	c2t		No guides found
736	BRCA1	ENST00000357654	P38398-1	E	736	BE3	c2t		No guides found
737	BRCA1	ENST00000357654	P38398-1	T	737	BE3	c2t		No guides found
738	BRCA1	ENST00000357654	P38398-1	V	738	BE3	c2t		No guides found
739	BRCA1	ENST00000357654	P38398-1	K	739	BE3	c2t		No guides found
740	BRCA1	ENST00000357654	P38398-1	V	740	BE3	c2t		No guides found
741	BRCA1	ENST00000357654	P38398-1	S	741	BE3	c2t		No guides found
742	BRCA1	ENST00000357654	P38398-1	N	742	BE3	c2t		No guides found
743	BRCA1	ENST00000357654	P38398-1	N	743	BE3	c2t		No guides found
744	BRCA1	ENST00000357654	P38398-1	A	744	BE3	c2t		No guides found
745	BRCA1	ENST00000357654	P38398-1	E	745	BE3	c2t		No guides found
746	BRCA1	ENST00000357654	P38398-1	D	746	BE3	c2t		No guides found
747	BRCA1	ENST00000357654	P38398-1	P	747	BE3	c2t		No guides found
748	BRCA1	ENST00000357654	P38398-1	K	748	BE3	c2t		No guides found
749	BRCA1	ENST00000357654	P38398-1	D	749	BE3	c2t		No guides found
750	BRCA1	ENST00000357654	P38398-1	L	750	BE3	c2t	-	TCTCATGTTAAGTGGAGAAA	35	-	GGG	chr17	43093264	silent	NAEDPKD|LML|SGERV	NAEDPKD|LML|SGERV		Silent mutation for target aa.		FALSE	FALSE	TRUE	FALSE	FALSE	FALSE	FALSE
750	BRCA1	ENST00000357654	P38398-1	L	750	BE3	c2t	-	ATCTCATGTTAAGTGGAGAA	35	-	AGG	chr17	43093265	silent	NAEDPKD|LM|LSGERV	NAEDPKD|LM|LSGERV		Silent mutation for target aa.		FALSE	FALSE	FALSE	FALSE	FALSE	FALSE	FALSE
751	BRCA1	ENST00000357654	P38398-1	M	751	BE3	c2t	-	CACTTAACATGAGATCTTTG	35	+	GGG	chr17	43093291	missense	AEDPKDL|MLS|GERVL	AEDPKDL|ILS|GERVL	M751I			FALSE	FALSE	FALSE	FALSE	FALSE	FALSE	FALSE
752	BRCA1	ENST00000357654	P38398-1	L	752	BE3	c2t		No guides found
753	BRCA1	ENST00000357654	P38398-1	S	753	BE3	c2t	-	TCCACTTAACATGAGATCTT	35	+	TGG	chr17	43093289	missense	DPKDLM|LS|GERVLQT	DPKDLM|LN|GERVLQT	S753N			FALSE	FALSE	FALSE	FALSE	FALSE	FALSE	FALSE
753	BRCA1	ENST00000357654	P38398-1	S	753	BE3	c2t	-	CCACTTAACATGAGATCTTT	35	+	GGG	chr17	43093290	missense	DPKDLM|LS|GERVLQT	DPKDLM|LN|GERVLQT	S753N			FALSE	FALSE	FALSE	FALSE	FALSE	FALSE	FALSE
754	BRCA1	ENST00000357654	P38398-1	G	754	BE3	c2t		No guides found
755	BRCA1	ENST00000357654	P38398-1	E	755	BE3	c2t		No guides found
756	BRCA1	ENST00000357654	P38398-1	R	756	BE3	c2t		No guides found
757	BRCA1	ENST00000357654	P38398-1	V	757	BE3	c2t		No guides found
758	BRCA1	ENST00000357654	P38398-1	L	758	BE3	c2t		No guides found
759	BRCA1	ENST00000357654	P38398-1	Q	759	BE3	c2t		No guides found
760	BRCA1	ENST00000357654	P38398-1	T	760	BE3	c2t		No guides found
761	BRCA1	ENST00000357654	P38398-1	E	761	BE3	c2t		No guides found
762	BRCA1	ENST00000357654	P38398-1	R	762	BE3	c2t		No guides found
763	BRCA1	ENST00000357654	P38398-1	S	763	BE3	c2t		No guides found
764	BRCA1	ENST00000357654	P38398-1	V	764	BE3	c2t		No guides found
765	BRCA1	ENST00000357654	P38398-1	E	765	BE3	c2t		No guides found
766	BRCA1	ENST00000357654	P38398-1	S	766	BE3	c2t		No guides found
767	BRCA1	ENST00000357654	P38398-1	S	767	BE3	c2t		No guides found
768	BRCA1	ENST00000357654	P38398-1	S	768	BE3	c2t		No guides found
769	BRCA1	ENST00000357654	P38398-1	I	769	BE3	c2t		No guides found
770	BRCA1	ENST00000357654	P38398-1	S	770	BE3	c2t		No guides found
771	BRCA1	ENST00000357654	P38398-1	L	771	BE3	c2t		No guides found
772	BRCA1	ENST00000357654	P38398-1	V	772	BE3	c2t		No guides found
773	BRCA1	ENST00000357654	P38398-1	P	773	BE3	c2t	-	TTGGTACCTGGTACTGATTA	40	-	TGG	chr17	43093200	missense	SSSISL|VP|GTDYGTQ	SSSISL|VF|GTDYGTQ	P773F			FALSE	TRUE	FALSE	FALSE	FALSE	FALSE	FALSE
774	BRCA1	ENST00000357654	P38398-1	G	774	BE3	c2t		No guides found
775	BRCA1	ENST00000357654	P38398-1	T	775	BE3	c2t	-	TGGTACTGATTATGGCACTC	45	-	AGG	chr17	43093192	missense	SISLVP|GTD|YGTQES	SISLVP|GID|YGTQES	T775I			FALSE	FALSE	FALSE	FALSE	FALSE	FALSE	FALSE
776	BRCA1	ENST00000357654	P38398-1	D	776	BE3	c2t		No guides found
777	BRCA1	ENST00000357654	P38398-1	Y	777	BE3	c2t		No guides found
778	BRCA1	ENST00000357654	P38398-1	G	778	BE3	c2t	-	TGAGTGCCATAATCAGTACC	45	+	AGG	chr17	43093212	missense	LVPGTDY|GT|QESISL	LVPGTDY|NT|QESISL	G778N			FALSE	FALSE	FALSE	FALSE	FALSE	FALSE	FALSE
779	BRCA1	ENST00000357654	P38398-1	T	779	BE3	c2t		No guides found
780	BRCA1	ENST00000357654	P38398-1	Q	780	BE3	c2t		No guides found
781	BRCA1	ENST00000357654	P38398-1	E	781	BE3	c2t		No guides found
782	BRCA1	ENST00000357654	P38398-1	S	782	BE3	c2t		No guides found
783	BRCA1	ENST00000357654	P38398-1	I	783	BE3	c2t		No guides found
784	BRCA1	ENST00000357654	P38398-1	S	784	BE3	c2t		No guides found
785	BRCA1	ENST00000357654	P38398-1	L	785	BE3	c2t		No guides found
786	BRCA1	ENST00000357654	P38398-1	L	786	BE3	c2t	-	TTACTGGAAGTTAGCACTCT	40	-	AGG	chr17	43093158	silent	TQESISL|LE|VSTLGK	TQESISL|LE|VSTLGK		Silent mutation for target aa.		FALSE	FALSE	FALSE	FALSE	FALSE	FALSE	FALSE
787	BRCA1	ENST00000357654	P38398-1	E	787	BE3	c2t		No guides found
788	BRCA1	ENST00000357654	P38398-1	V	788	BE3	c2t		No guides found
789	BRCA1	ENST00000357654	P38398-1	S	789	BE3	c2t		No guides found
790	BRCA1	ENST00000357654	P38398-1	T	790	BE3	c2t		No guides found
791	BRCA1	ENST00000357654	P38398-1	L	791	BE3	c2t		No guides found
792	BRCA1	ENST00000357654	P38398-1	G	792	BE3	c2t		No guides found
793	BRCA1	ENST00000357654	P38398-1	K	793	BE3	c2t		No guides found
794	BRCA1	ENST00000357654	P38398-1	A	794	BE3	c2t		No guides found
795	BRCA1	ENST00000357654	P38398-1	K	795	BE3	c2t		No guides found
796	BRCA1	ENST00000357654	P38398-1	T	796	BE3	c2t		No guides found
797	BRCA1	ENST00000357654	P38398-1	E	797	BE3	c2t		No guides found
798	BRCA1	ENST00000357654	P38398-1	P	798	BE3	c2t		No guides found
799	BRCA1	ENST00000357654	P38398-1	N	799	BE3	c2t		No guides found
800	BRCA1	ENST00000357654	P38398-1	K	800	BE3	c2t		No guides found
801	BRCA1	ENST00000357654	P38398-1	C	801	BE3	c2t		No guides found
802	BRCA1	ENST00000357654	P38398-1	V	802	BE3	c2t		No guides found
803	BRCA1	ENST00000357654	P38398-1	S	803	BE3	c2t	-	CACTGACTCACACATTTATT	35	+	TGG	chr17	43093137	missense	TEPNKCV|SQ|CAAFEN	TEPNKCV|NQ|CAAFEN	S803N			FALSE	FALSE	FALSE	FALSE	FALSE	FALSE	FALSE
804	BRCA1	ENST00000357654	P38398-1	Q	804	BE3	c2t		No guides found
805	BRCA1	ENST00000357654	P38398-1	C	805	BE3	c2t		No guides found
806	BRCA1	ENST00000357654	P38398-1	A	806	BE3	c2t		No guides found
807	BRCA1	ENST00000357654	P38398-1	A	807	BE3	c2t	-	GCAGCATTTGAAAACCCCAA	45	-	GGG	chr17	43093095	missense	KCVSQCA|AF|ENPKGL	KCVSQCA|VF|ENPKGL	A807V			FALSE	FALSE	FALSE	FALSE	FALSE	FALSE	FALSE
807	BRCA1	ENST00000357654	P38398-1	A	807	BE3	c2t	-	TGCAGCATTTGAAAACCCCA	45	-	AGG	chr17	43093096	missense	KCVSQC|AAF|ENPKGL	KCVSQC|AVF|ENPKGL	A807V			FALSE	FALSE	FALSE	FALSE	FALSE	FALSE	FALSE
808	BRCA1	ENST00000357654	P38398-1	F	808	BE3	c2t		No guides found
809	BRCA1	ENST00000357654	P38398-1	E	809	BE3	c2t		No guides found
810	BRCA1	ENST00000357654	P38398-1	N	810	BE3	c2t		No guides found
811	BRCA1	ENST00000357654	P38398-1	P	811	BE3	c2t	-	AACCCCAAGGGACTAATTCA	45	-	TGG	chr17	43093083	missense	QCAAFEN|PK|GLIHGC	QCAAFEN|FK|GLIHGC	P811F			FALSE	FALSE	FALSE	FALSE	FALSE	FALSE	FALSE
812	BRCA1	ENST00000357654	P38398-1	K	812	BE3	c2t		No guides found
813	BRCA1	ENST00000357654	P38398-1	G	813	BE3	c2t		No guides found
814	BRCA1	ENST00000357654	P38398-1	L	814	BE3	c2t		No guides found
815	BRCA1	ENST00000357654	P38398-1	I	815	BE3	c2t		No guides found
816	BRCA1	ENST00000357654	P38398-1	H	816	BE3	c2t		No guides found
817	BRCA1	ENST00000357654	P38398-1	G	817	BE3	c2t	-	ACAACCATGAATTAGTCCCT	40	+	TGG	chr17	43093097	missense	NPKGLI|HG|CSKDNRN	NPKGLI|HN|CSKDNRN	G817N			FALSE	FALSE	FALSE	FALSE	FALSE	FALSE	FALSE
817	BRCA1	ENST00000357654	P38398-1	G	817	BE3	c2t	-	CAACCATGAATTAGTCCCTT	40	+	GGG	chr17	43093098	missense	NPKGLI|HG|CSKDNRN	NPKGLI|HN|CSKDNRN	G817N			FALSE	FALSE	FALSE	FALSE	FALSE	FALSE	FALSE
817	BRCA1	ENST00000357654	P38398-1	G	817	BE3	c2t	-	AACCATGAATTAGTCCCTTG	40	+	GGG	chr17	43093099	missense	NPKGL|IHG|CSKDNRN	NPKGL|IHS|CSKDNRN	G817S			FALSE	FALSE	FALSE	FALSE	FALSE	FALSE	FALSE
818	BRCA1	ENST00000357654	P38398-1	C	818	BE3	c2t		No guides found
819	BRCA1	ENST00000357654	P38398-1	S	819	BE3	c2t		No guides found
820	BRCA1	ENST00000357654	P38398-1	K	820	BE3	c2t		No guides found
821	BRCA1	ENST00000357654	P38398-1	D	821	BE3	c2t		No guides found
822	BRCA1	ENST00000357654	P38398-1	N	822	BE3	c2t		No guides found
823	BRCA1	ENST00000357654	P38398-1	R	823	BE3	c2t		No guides found
824	BRCA1	ENST00000357654	P38398-1	N	824	BE3	c2t		No guides found
825	BRCA1	ENST00000357654	P38398-1	D	825	BE3	c2t	-	TGTGTCATTTCTATTATCTT	25	+	TGG	chr17	43093073	missense	CSKDNR|ND|TEGFKYP	CSKDNR|NN|TEGFKYP	D825N			FALSE	FALSE	FALSE	FALSE	FALSE	FALSE	FALSE
826	BRCA1	ENST00000357654	P38398-1	T	826	BE3	c2t		No guides found
827	BRCA1	ENST00000357654	P38398-1	E	827	BE3	c2t		No guides found
828	BRCA1	ENST00000357654	P38398-1	G	828	BE3	c2t	-	GAAGGCTTTAAGTATCCATT	35	-	GGG	chr17	43093032	silent	DNRNDTE|GF|KYPLGH	DNRNDTE|GF|KYPLGH		Silent mutation for target aa.		FALSE	FALSE	FALSE	FALSE	FALSE	FALSE	FALSE
828	BRCA1	ENST00000357654	P38398-1	G	828	BE3	c2t	-	AGAAGGCTTTAAGTATCCAT	35	-	TGG	chr17	43093033	silent	DNRNDT|EGF|KYPLGH	DNRNDT|EGF|KYPLGH		Silent mutation for target aa.		FALSE	FALSE	FALSE	FALSE	FALSE	FALSE	FALSE
829	BRCA1	ENST00000357654	P38398-1	F	829	BE3	c2t		No guides found
830	BRCA1	ENST00000357654	P38398-1	K	830	BE3	c2t		No guides found
831	BRCA1	ENST00000357654	P38398-1	Y	831	BE3	c2t		No guides found
832	BRCA1	ENST00000357654	P38398-1	P	832	BE3	c2t		No guides found
833	BRCA1	ENST00000357654	P38398-1	L	833	BE3	c2t		No guides found
834	BRCA1	ENST00000357654	P38398-1	G	834	BE3	c2t		No guides found
835	BRCA1	ENST00000357654	P38398-1	H	835	BE3	c2t		No guides found
836	BRCA1	ENST00000357654	P38398-1	E	836	BE3	c2t		No guides found
837	BRCA1	ENST00000357654	P38398-1	V	837	BE3	c2t	-	TGGTTAACTTCATGTCCCAA	40	+	TGG	chr17	43093035	missense	KYPLGHE|VN|HSRETS	KYPLGHE|IN|HSRETS	V837I			FALSE	FALSE	FALSE	FALSE	FALSE	FALSE	FALSE
838	BRCA1	ENST00000357654	P38398-1	N	838	BE3	c2t		No guides found
839	BRCA1	ENST00000357654	P38398-1	H	839	BE3	c2t		No guides found
840	BRCA1	ENST00000357654	P38398-1	S	840	BE3	c2t		No guides found
841	BRCA1	ENST00000357654	P38398-1	R	841	BE3	c2t		No guides found
842	BRCA1	ENST00000357654	P38398-1	E	842	BE3	c2t		No guides found
843	BRCA1	ENST00000357654	P38398-1	T	843	BE3	c2t		No guides found
844	BRCA1	ENST00000357654	P38398-1	S	844	BE3	c2t	-	CTATGCTTGTTTCCCGACTG	50	+	TGG	chr17	43093015	missense	VNHSRE|TSI|EMEESE	VNHSRE|TNI|EMEESE	S844N			FALSE	FALSE	FALSE	FALSE	FALSE	FALSE	FALSE
845	BRCA1	ENST00000357654	P38398-1	I	845	BE3	c2t		No guides found
846	BRCA1	ENST00000357654	P38398-1	E	846	BE3	c2t		No guides found
847	BRCA1	ENST00000357654	P38398-1	M	847	BE3	c2t		No guides found
848	BRCA1	ENST00000357654	P38398-1	E	848	BE3	c2t		No guides found
849	BRCA1	ENST00000357654	P38398-1	E	849	BE3	c2t		No guides found
850	BRCA1	ENST00000357654	P38398-1	S	850	BE3	c2t		No guides found
851	BRCA1	ENST00000357654	P38398-1	E	851	BE3	c2t		No guides found
852	BRCA1	ENST00000357654	P38398-1	L	852	BE3	c2t		No guides found
853	BRCA1	ENST00000357654	P38398-1	D	853	BE3	c2t		No guides found
854	BRCA1	ENST00000357654	P38398-1	A	854	BE3	c2t		No guides found
855	BRCA1	ENST00000357654	P38398-1	Q	855	BE3	c2t		No guides found
856	BRCA1	ENST00000357654	P38398-1	Y	856	BE3	c2t		No guides found
857	BRCA1	ENST00000357654	P38398-1	L	857	BE3	c2t		No guides found
858	BRCA1	ENST00000357654	P38398-1	Q	858	BE3	c2t	-	GTATTTGCAGAATACATTCA	30	-	AGG	chr17	43092946	nonsense	ELDAQ|YLQ|NTFKVSK	ELDAQ|YL*|NTFKVSK	Q858*	Nonsense mutation.		FALSE	FALSE	FALSE	FALSE	FALSE	FALSE	FALSE
859	BRCA1	ENST00000357654	P38398-1	N	859	BE3	c2t		No guides found
860	BRCA1	ENST00000357654	P38398-1	T	860	BE3	c2t		No guides found
861	BRCA1	ENST00000357654	P38398-1	F	861	BE3	c2t		No guides found
862	BRCA1	ENST00000357654	P38398-1	K	862	BE3	c2t		No guides found
863	BRCA1	ENST00000357654	P38398-1	V	863	BE3	c2t		No guides found
864	BRCA1	ENST00000357654	P38398-1	S	864	BE3	c2t		No guides found
865	BRCA1	ENST00000357654	P38398-1	K	865	BE3	c2t		No guides found
866	BRCA1	ENST00000357654	P38398-1	R	866	BE3	c2t		No guides found
867	BRCA1	ENST00000357654	P38398-1	Q	867	BE3	c2t		No guides found
868	BRCA1	ENST00000357654	P38398-1	S	868	BE3	c2t		No guides found
869	BRCA1	ENST00000357654	P38398-1	F	869	BE3	c2t		No guides found
870	BRCA1	ENST00000357654	P38398-1	A	870	BE3	c2t	-	TTTGCTCCGTTTTCAAATCC	40	-	AGG	chr17	43092906	missense	VSKRQSF|AP|FSNPGN	VSKRQSF|VL|FSNPGN	A870V, P871L	Multiple edits.		FALSE	FALSE	FALSE	FALSE	FALSE	FALSE	FALSE
871	BRCA1	ENST00000357654	P38398-1	P	871	BE3	c2t	-	TTTGCTCCGTTTTCAAATCC	40	-	AGG	chr17	43092906	missense	SKRQSF|AP|FSNPGNA	SKRQSF|VL|FSNPGNA	A870V, P871L	Multiple edits.		FALSE	FALSE	FALSE	FALSE	FALSE	FALSE	FALSE
871	BRCA1	ENST00000357654	P38398-1	P	871	BE3	c2t	-	TTGAAAACGGAGCAAATGAC	40	+	TGG	chr17	43092931	silent	SKRQSFA|PFS|NPGNA	SKRQSFA|PFS|NPGNA		Silent mutation for target aa.		FALSE	FALSE	FALSE	FALSE	FALSE	FALSE	FALSE
872	BRCA1	ENST00000357654	P38398-1	F	872	BE3	c2t		No guides found
873	BRCA1	ENST00000357654	P38398-1	S	873	BE3	c2t		No guides found
874	BRCA1	ENST00000357654	P38398-1	N	874	BE3	c2t		No guides found
875	BRCA1	ENST00000357654	P38398-1	P	875	BE3	c2t	-	AAATCCAGGAAATGCAGAAG	40	-	AGG	chr17	43092892	missense	SFAPFS|NPG|NAEEEC	SFAPFS|NLG|NAEEEC	P875L			FALSE	FALSE	FALSE	FALSE	FALSE	FALSE	FALSE
876	BRCA1	ENST00000357654	P38398-1	G	876	BE3	c2t	-	GCATTTCCTGGATTTGAAAA	35	+	CGG	chr17	43092918	missense	FAPFSNP|GN|AEEECA	FAPFSNP|KN|AEEECA	G876K			FALSE	FALSE	FALSE	FALSE	FALSE	FALSE	FALSE
877	BRCA1	ENST00000357654	P38398-1	N	877	BE3	c2t		No guides found
878	BRCA1	ENST00000357654	P38398-1	A	878	BE3	c2t		No guides found
879	BRCA1	ENST00000357654	P38398-1	E	879	BE3	c2t		No guides found
880	BRCA1	ENST00000357654	P38398-1	E	880	BE3	c2t	-	CATTCCTCTTCTGCATTTCC	45	+	TGG	chr17	43092906	missense	SNPGNAE|EE|CATFSA	SNPGNAE|KK|CATFSA	E880K, E881K	Multiple edits.		FALSE	FALSE	FALSE	FALSE	FALSE	FALSE	FALSE
881	BRCA1	ENST00000357654	P38398-1	E	881	BE3	c2t	-	CATTCCTCTTCTGCATTTCC	45	+	TGG	chr17	43092906	missense	NPGNAE|EE|CATFSAH	NPGNAE|KK|CATFSAH	E880K, E881K	Multiple edits.		FALSE	FALSE	FALSE	FALSE	FALSE	FALSE	FALSE
882	BRCA1	ENST00000357654	P38398-1	C	882	BE3	c2t		No guides found
883	BRCA1	ENST00000357654	P38398-1	A	883	BE3	c2t		No guides found
884	BRCA1	ENST00000357654	P38398-1	T	884	BE3	c2t	-	CAACATTCTCTGCCCACTCT	50	-	GGG	chr17	43092863	missense	NAEEECA|TF|SAHSGS	NAEEECA|IF|SAHSGS	T884I			FALSE	FALSE	FALSE	FALSE	FALSE	FALSE	FALSE
884	BRCA1	ENST00000357654	P38398-1	T	884	BE3	c2t	-	GCAACATTCTCTGCCCACTC	55	-	TGG	chr17	43092864	missense	NAEEECA|TF|SAHSGS	NAEEECA|IF|SAHSGS	T884I			FALSE	FALSE	FALSE	FALSE	FALSE	FALSE	FALSE
885	BRCA1	ENST00000357654	P38398-1	F	885	BE3	c2t	-	CAACATTCTCTGCCCACTCT	50	-	GGG	chr17	43092863	missense	AEEECA|TF|SAHSGSL	AEEECA|IF|SAHSGSL	T884I	Silent mutation for target aa.		FALSE	FALSE	FALSE	FALSE	FALSE	FALSE	FALSE
886	BRCA1	ENST00000357654	P38398-1	S	886	BE3	c2t		No guides found
887	BRCA1	ENST00000357654	P38398-1	A	887	BE3	c2t		No guides found
888	BRCA1	ENST00000357654	P38398-1	H	888	BE3	c2t		No guides found
889	BRCA1	ENST00000357654	P38398-1	S	889	BE3	c2t		No guides found
890	BRCA1	ENST00000357654	P38398-1	G	890	BE3	c2t		No guides found
891	BRCA1	ENST00000357654	P38398-1	S	891	BE3	c2t		No guides found
892	BRCA1	ENST00000357654	P38398-1	L	892	BE3	c2t		No guides found
893	BRCA1	ENST00000357654	P38398-1	K	893	BE3	c2t	-	GTTTCTTTAAGGACCCAGAG	45	+	TGG	chr17	43092868	silent	SAHSGS|LKK|QSPKVT	SAHSGS|LKK|QSPKVT		Silent mutation for target aa.		FALSE	FALSE	FALSE	FALSE	FALSE	FALSE	FALSE
893	BRCA1	ENST00000357654	P38398-1	K	893	BE3	c2t	-	TTTCTTTAAGGACCCAGAGT	40	+	GGG	chr17	43092869	silent	SAHSGS|LK|KQSPKVT	SAHSGS|LK|KQSPKVT		Silent mutation for target aa.		FALSE	FALSE	FALSE	FALSE	FALSE	FALSE	FALSE
894	BRCA1	ENST00000357654	P38398-1	K	894	BE3	c2t		No guides found
895	BRCA1	ENST00000357654	P38398-1	Q	895	BE3	c2t		No guides found
896	BRCA1	ENST00000357654	P38398-1	S	896	BE3	c2t	-	TTTTGGACTTTGTTTCTTTA	25	+	AGG	chr17	43092857	missense	SGSLKKQ|SP|KVTFEC	SGSLKKQ|NP|KVTFEC	S896N			FALSE	FALSE	FALSE	FALSE	FALSE	FALSE	FALSE
897	BRCA1	ENST00000357654	P38398-1	P	897	BE3	c2t		No guides found
898	BRCA1	ENST00000357654	P38398-1	K	898	BE3	c2t		No guides found
899	BRCA1	ENST00000357654	P38398-1	V	899	BE3	c2t		No guides found
900	BRCA1	ENST00000357654	P38398-1	T	900	BE3	c2t		No guides found
901	BRCA1	ENST00000357654	P38398-1	F	901	BE3	c2t		No guides found
902	BRCA1	ENST00000357654	P38398-1	E	902	BE3	c2t	-	TCACATTCAAAAGTGACTTT	30	+	TGG	chr17	43092840	missense	QSPKVTF|EC|EQKEEN	QSPKVTF|KY|EQKEEN	E902K, C903Y	Multiple edits.		FALSE	FALSE	FALSE	FALSE	FALSE	FALSE	FALSE
903	BRCA1	ENST00000357654	P38398-1	C	903	BE3	c2t	-	TCACATTCAAAAGTGACTTT	30	+	TGG	chr17	43092840	missense	SPKVTF|EC|EQKEENQ	SPKVTF|KY|EQKEENQ	E902K, C903Y	Multiple edits.		FALSE	FALSE	FALSE	FALSE	FALSE	FALSE	FALSE
904	BRCA1	ENST00000357654	P38398-1	E	904	BE3	c2t		No guides found
905	BRCA1	ENST00000357654	P38398-1	Q	905	BE3	c2t	-	GAACAAAAGGAAGAAAATCA	30	-	AGG	chr17	43092801	nonsense	KVTFECE|QK|EENQGK	KVTFECE|*K|EENQGK	Q905*	Nonsense mutation.		FALSE	FALSE	FALSE	FALSE	FALSE	FALSE	FALSE
906	BRCA1	ENST00000357654	P38398-1	K	906	BE3	c2t		No guides found
907	BRCA1	ENST00000357654	P38398-1	E	907	BE3	c2t		No guides found
908	BRCA1	ENST00000357654	P38398-1	E	908	BE3	c2t		No guides found
909	BRCA1	ENST00000357654	P38398-1	N	909	BE3	c2t		No guides found
910	BRCA1	ENST00000357654	P38398-1	Q	910	BE3	c2t		No guides found
911	BRCA1	ENST00000357654	P38398-1	G	911	BE3	c2t		No guides found
912	BRCA1	ENST00000357654	P38398-1	K	912	BE3	c2t		No guides found
913	BRCA1	ENST00000357654	P38398-1	N	913	BE3	c2t		No guides found
914	BRCA1	ENST00000357654	P38398-1	E	914	BE3	c2t		No guides found
915	BRCA1	ENST00000357654	P38398-1	S	915	BE3	c2t		No guides found
916	BRCA1	ENST00000357654	P38398-1	N	916	BE3	c2t		No guides found
917	BRCA1	ENST00000357654	P38398-1	I	917	BE3	c2t		No guides found
918	BRCA1	ENST00000357654	P38398-1	K	918	BE3	c2t		No guides found
919	BRCA1	ENST00000357654	P38398-1	P	919	BE3	c2t		No guides found
920	BRCA1	ENST00000357654	P38398-1	V	920	BE3	c2t		No guides found
921	BRCA1	ENST00000357654	P38398-1	Q	921	BE3	c2t		No guides found
922	BRCA1	ENST00000357654	P38398-1	T	922	BE3	c2t	-	CAGACAGTTAATATCACTGC	40	-	AGG	chr17	43092750	missense	SNIKPVQ|TV|NITAGF	SNIKPVQ|IV|NITAGF	T922I			FALSE	FALSE	FALSE	FALSE	FALSE	FALSE	FALSE
923	BRCA1	ENST00000357654	P38398-1	V	923	BE3	c2t		No guides found
924	BRCA1	ENST00000357654	P38398-1	N	924	BE3	c2t		No guides found
925	BRCA1	ENST00000357654	P38398-1	I	925	BE3	c2t	-	TATCACTGCAGGCTTTCCTG	50	-	TGG	chr17	43092739	missense	KPVQTVN|ITA|GFPVV	KPVQTVN|IIA|GFPVV	T926I	Silent mutation for target aa.		FALSE	FALSE	FALSE	FALSE	FALSE	FALSE	FALSE
926	BRCA1	ENST00000357654	P38398-1	T	926	BE3	c2t	-	TATCACTGCAGGCTTTCCTG	50	-	TGG	chr17	43092739	missense	PVQTVN|ITA|GFPVVG	PVQTVN|IIA|GFPVVG	T926I			FALSE	FALSE	FALSE	FALSE	FALSE	FALSE	FALSE
927	BRCA1	ENST00000357654	P38398-1	A	927	BE3	c2t	-	ACTGCAGGCTTTCCTGTGGT	55	-	TGG	chr17	43092735	missense	VQTVNIT|AG|FPVVGQ	VQTVNIT|VG|FPVVGQ	A927V			FALSE	FALSE	FALSE	FALSE	FALSE	FALSE	FALSE
928	BRCA1	ENST00000357654	P38398-1	G	928	BE3	c2t		No guides found
929	BRCA1	ENST00000357654	P38398-1	F	929	BE3	c2t		No guides found
930	BRCA1	ENST00000357654	P38398-1	P	930	BE3	c2t		No guides found
931	BRCA1	ENST00000357654	P38398-1	V	931	BE3	c2t		No guides found
932	BRCA1	ENST00000357654	P38398-1	V	932	BE3	c2t		No guides found
933	BRCA1	ENST00000357654	P38398-1	G	933	BE3	c2t		No guides found
934	BRCA1	ENST00000357654	P38398-1	Q	934	BE3	c2t		No guides found
935	BRCA1	ENST00000357654	P38398-1	K	935	BE3	c2t		No guides found
936	BRCA1	ENST00000357654	P38398-1	D	936	BE3	c2t	-	TTATCTTTCTGACCAACCAC	40	+	AGG	chr17	43092741	missense	FPVVGQ|KD|KPVDNAK	FPVVGQ|KN|KPVDNAK	D936N			FALSE	FALSE	FALSE	FALSE	FALSE	FALSE	FALSE
937	BRCA1	ENST00000357654	P38398-1	K	937	BE3	c2t		No guides found
938	BRCA1	ENST00000357654	P38398-1	P	938	BE3	c2t		No guides found
939	BRCA1	ENST00000357654	P38398-1	V	939	BE3	c2t		No guides found
940	BRCA1	ENST00000357654	P38398-1	D	940	BE3	c2t		No guides found
941	BRCA1	ENST00000357654	P38398-1	N	941	BE3	c2t		No guides found
942	BRCA1	ENST00000357654	P38398-1	A	942	BE3	c2t	-	AATGCCAAATGTAGTATCAA	30	-	AGG	chr17	43092690	missense	KDKPVDN|AK|CSIKGG	KDKPVDN|VK|CSIKGG	A942V			FALSE	FALSE	FALSE	FALSE	FALSE	FALSE	FALSE
943	BRCA1	ENST00000357654	P38398-1	K	943	BE3	c2t		No guides found
944	BRCA1	ENST00000357654	P38398-1	C	944	BE3	c2t	-	CTACATTTGGCATTATCAAC	35	+	TGG	chr17	43092717	missense	KPVDNA|KC|SIKGGSR	KPVDNA|KY|SIKGGSR	C944Y			FALSE	FALSE	FALSE	FALSE	FALSE	FALSE	FALSE
945	BRCA1	ENST00000357654	P38398-1	S	945	BE3	c2t		No guides found
946	BRCA1	ENST00000357654	P38398-1	I	946	BE3	c2t	-	GTAGTATCAAAGGAGGCTCT	45	-	AGG	chr17	43092680	silent	VDNAKC|SI|KGGSRFC	VDNAKC|SI|KGGSRFC		Silent mutation for target aa.		FALSE	FALSE	FALSE	FALSE	FALSE	FALSE	FALSE
947	BRCA1	ENST00000357654	P38398-1	K	947	BE3	c2t		No guides found
948	BRCA1	ENST00000357654	P38398-1	G	948	BE3	c2t	-	GCCTCCTTTGATACTACATT	40	+	TGG	chr17	43092704	missense	NAKCSI|KG|GSRFCLS	NAKCSI|KK|GSRFCLS	G948K			FALSE	FALSE	FALSE	FALSE	FALSE	FALSE	FALSE
949	BRCA1	ENST00000357654	P38398-1	G	949	BE3	c2t		No guides found
950	BRCA1	ENST00000357654	P38398-1	S	950	BE3	c2t		No guides found
951	BRCA1	ENST00000357654	P38398-1	R	951	BE3	c2t		No guides found
952	BRCA1	ENST00000357654	P38398-1	F	952	BE3	c2t		No guides found
953	BRCA1	ENST00000357654	P38398-1	C	953	BE3	c2t		No guides found
954	BRCA1	ENST00000357654	P38398-1	L	954	BE3	c2t	-	TGTCTATCATCTCAGTTCAG	40	-	AGG	chr17	43092654	missense	KGGSRFC|LS|SQFRGN	KGGSRFC|LL|SQFRGN	S955L	Silent mutation for target aa.		FALSE	FALSE	FALSE	FALSE	FALSE	FALSE	FALSE
955	BRCA1	ENST00000357654	P38398-1	S	955	BE3	c2t	-	TGTCTATCATCTCAGTTCAG	40	-	AGG	chr17	43092654	missense	GGSRFC|LS|SQFRGNE	GGSRFC|LL|SQFRGNE	S955L			FALSE	FALSE	FALSE	FALSE	FALSE	FALSE	FALSE
956	BRCA1	ENST00000357654	P38398-1	S	956	BE3	c2t		No guides found
957	BRCA1	ENST00000357654	P38398-1	Q	957	BE3	c2t		No guides found
958	BRCA1	ENST00000357654	P38398-1	F	958	BE3	c2t	-	CAGTTCAGAGGCAACGAAAC	50	-	TGG	chr17	43092642	silent	RFCLSSQ|FR|GNETGL	RFCLSSQ|FR|GNETGL		Silent mutation for target aa.		FALSE	FALSE	FALSE	FALSE	FALSE	FALSE	FALSE
959	BRCA1	ENST00000357654	P38398-1	R	959	BE3	c2t		No guides found
960	BRCA1	ENST00000357654	P38398-1	G	960	BE3	c2t		No guides found
961	BRCA1	ENST00000357654	P38398-1	N	961	BE3	c2t		No guides found
962	BRCA1	ENST00000357654	P38398-1	E	962	BE3	c2t		No guides found
963	BRCA1	ENST00000357654	P38398-1	T	963	BE3	c2t		No guides found
964	BRCA1	ENST00000357654	P38398-1	G	964	BE3	c2t		No guides found
965	BRCA1	ENST00000357654	P38398-1	L	965	BE3	c2t		No guides found
966	BRCA1	ENST00000357654	P38398-1	I	966	BE3	c2t		No guides found
967	BRCA1	ENST00000357654	P38398-1	T	967	BE3	c2t	-	CTCATTACTCCAAATAAACA	30	-	TGG	chr17	43092618	missense	GNETGL|IT|PNKHGLL	GNETGL|II|PNKHGLL	T967I			FALSE	FALSE	FALSE	FALSE	FALSE	FALSE	FALSE
968	BRCA1	ENST00000357654	P38398-1	P	968	BE3	c2t		No guides found
969	BRCA1	ENST00000357654	P38398-1	N	969	BE3	c2t		No guides found
970	BRCA1	ENST00000357654	P38398-1	K	970	BE3	c2t		No guides found
971	BRCA1	ENST00000357654	P38398-1	H	971	BE3	c2t		No guides found
972	BRCA1	ENST00000357654	P38398-1	G	972	BE3	c2t		No guides found
973	BRCA1	ENST00000357654	P38398-1	L	973	BE3	c2t		No guides found
974	BRCA1	ENST00000357654	P38398-1	L	974	BE3	c2t		No guides found
975	BRCA1	ENST00000357654	P38398-1	Q	975	BE3	c2t		No guides found
976	BRCA1	ENST00000357654	P38398-1	N	976	BE3	c2t		No guides found
977	BRCA1	ENST00000357654	P38398-1	P	977	BE3	c2t		No guides found
978	BRCA1	ENST00000357654	P38398-1	Y	978	BE3	c2t		No guides found
979	BRCA1	ENST00000357654	P38398-1	R	979	BE3	c2t		No guides found
980	BRCA1	ENST00000357654	P38398-1	I	980	BE3	c2t		No guides found
981	BRCA1	ENST00000357654	P38398-1	P	981	BE3	c2t		No guides found
982	BRCA1	ENST00000357654	P38398-1	P	982	BE3	c2t		No guides found
983	BRCA1	ENST00000357654	P38398-1	L	983	BE3	c2t		No guides found
984	BRCA1	ENST00000357654	P38398-1	F	984	BE3	c2t		No guides found
985	BRCA1	ENST00000357654	P38398-1	P	985	BE3	c2t		No guides found
986	BRCA1	ENST00000357654	P38398-1	I	986	BE3	c2t		No guides found
987	BRCA1	ENST00000357654	P38398-1	K	987	BE3	c2t	-	AATGACTTGATGGGAAAAAG	35	+	TGG	chr17	43092585	silent	IPPLFPI|KS|FVKTKC	IPPLFPI|KS|FVKTKC		Silent mutation for target aa.		FALSE	FALSE	FALSE	FALSE	FALSE	FALSE	FALSE
988	BRCA1	ENST00000357654	P38398-1	S	988	BE3	c2t		No guides found
989	BRCA1	ENST00000357654	P38398-1	F	989	BE3	c2t		No guides found
990	BRCA1	ENST00000357654	P38398-1	V	990	BE3	c2t	-	GTTTTAACAAATGACTTGAT	25	+	GGG	chr17	43092576	missense	LFPIKSF|VK|TKCKKN	LFPIKSF|IK|TKCKKN	V990I			FALSE	FALSE	FALSE	FALSE	FALSE	FALSE	FALSE
991	BRCA1	ENST00000357654	P38398-1	K	991	BE3	c2t		No guides found
992	BRCA1	ENST00000357654	P38398-1	T	992	BE3	c2t		No guides found
993	BRCA1	ENST00000357654	P38398-1	K	993	BE3	c2t		No guides found
994	BRCA1	ENST00000357654	P38398-1	C	994	BE3	c2t		No guides found
995	BRCA1	ENST00000357654	P38398-1	K	995	BE3	c2t		No guides found
996	BRCA1	ENST00000357654	P38398-1	K	996	BE3	c2t		No guides found
997	BRCA1	ENST00000357654	P38398-1	N	997	BE3	c2t		No guides found
998	BRCA1	ENST00000357654	P38398-1	L	998	BE3	c2t		No guides found
999	BRCA1	ENST00000357654	P38398-1	L	999	BE3	c2t	-	TCTGCTAGAGGAAAACTTTG	40	-	AGG	chr17	43092520	silent	TKCKKN|LLE|ENFEEH	TKCKKN|LLE|ENFEEH		Silent mutation for target aa.		FALSE	FALSE	FALSE	FALSE	FALSE	FALSE	FALSE
1000	BRCA1	ENST00000357654	P38398-1	E	1000	BE3	c2t		No guides found
1001	BRCA1	ENST00000357654	P38398-1	E	1001	BE3	c2t		No guides found
1002	BRCA1	ENST00000357654	P38398-1	N	1002	BE3	c2t		No guides found
1003	BRCA1	ENST00000357654	P38398-1	F	1003	BE3	c2t		No guides found
1004	BRCA1	ENST00000357654	P38398-1	E	1004	BE3	c2t		No guides found
1005	BRCA1	ENST00000357654	P38398-1	E	1005	BE3	c2t		No guides found
1006	BRCA1	ENST00000357654	P38398-1	H	1006	BE3	c2t		No guides found
1007	BRCA1	ENST00000357654	P38398-1	S	1007	BE3	c2t		No guides found
1008	BRCA1	ENST00000357654	P38398-1	M	1008	BE3	c2t		No guides found
1009	BRCA1	ENST00000357654	P38398-1	S	1009	BE3	c2t	-	ATGTCACCTGAAAGAGAAAT	35	-	GGG	chr17	43092489	missense	NFEEHSM|SP|EREMGN	NFEEHSM|LF|EREMGN	S1009L, P1010F	Multiple edits.		FALSE	FALSE	FALSE	FALSE	FALSE	FALSE	FALSE
1009	BRCA1	ENST00000357654	P38398-1	S	1009	BE3	c2t	-	AATGTCACCTGAAAGAGAAA	35	-	TGG	chr17	43092490	missense	NFEEHS|MSP|EREMGN	NFEEHS|MLS|EREMGN	S1009L, P1010S	Multiple edits.		FALSE	FALSE	FALSE	FALSE	FALSE	FALSE	FALSE
1010	BRCA1	ENST00000357654	P38398-1	P	1010	BE3	c2t	-	ATGTCACCTGAAAGAGAAAT	35	-	GGG	chr17	43092489	missense	FEEHSM|SP|EREMGNE	FEEHSM|LF|EREMGNE	S1009L, P1010F	Multiple edits.		FALSE	FALSE	FALSE	FALSE	FALSE	FALSE	FALSE
1010	BRCA1	ENST00000357654	P38398-1	P	1010	BE3	c2t	-	AATGTCACCTGAAAGAGAAA	35	-	TGG	chr17	43092490	missense	FEEHS|MSP|EREMGNE	FEEHS|MLS|EREMGNE	S1009L, P1010S	Multiple edits.		FALSE	FALSE	FALSE	FALSE	FALSE	FALSE	FALSE
1011	BRCA1	ENST00000357654	P38398-1	E	1011	BE3	c2t		No guides found
1012	BRCA1	ENST00000357654	P38398-1	R	1012	BE3	c2t		No guides found
1013	BRCA1	ENST00000357654	P38398-1	E	1013	BE3	c2t		No guides found
1014	BRCA1	ENST00000357654	P38398-1	M	1014	BE3	c2t		No guides found
1015	BRCA1	ENST00000357654	P38398-1	G	1015	BE3	c2t	-	TCATTTCCCATTTCTCTTTC	35	+	AGG	chr17	43092501	missense	MSPEREM|GN|ENIPST	MSPEREM|KN|ENIPST	G1015K			FALSE	FALSE	FALSE	FALSE	FALSE	FALSE	FALSE
1016	BRCA1	ENST00000357654	P38398-1	N	1016	BE3	c2t		No guides found
1017	BRCA1	ENST00000357654	P38398-1	E	1017	BE3	c2t		No guides found
1018	BRCA1	ENST00000357654	P38398-1	N	1018	BE3	c2t		No guides found
1019	BRCA1	ENST00000357654	P38398-1	I	1019	BE3	c2t		No guides found
1020	BRCA1	ENST00000357654	P38398-1	P	1020	BE3	c2t		No guides found
1021	BRCA1	ENST00000357654	P38398-1	S	1021	BE3	c2t		No guides found
1022	BRCA1	ENST00000357654	P38398-1	T	1022	BE3	c2t		No guides found
1023	BRCA1	ENST00000357654	P38398-1	V	1023	BE3	c2t		No guides found
1024	BRCA1	ENST00000357654	P38398-1	S	1024	BE3	c2t		No guides found
1025	BRCA1	ENST00000357654	P38398-1	T	1025	BE3	c2t		No guides found
1026	BRCA1	ENST00000357654	P38398-1	I	1026	BE3	c2t		No guides found
1027	BRCA1	ENST00000357654	P38398-1	S	1027	BE3	c2t		No guides found
1028	BRCA1	ENST00000357654	P38398-1	R	1028	BE3	c2t		No guides found
1029	BRCA1	ENST00000357654	P38398-1	N	1029	BE3	c2t		No guides found
1030	BRCA1	ENST00000357654	P38398-1	N	1030	BE3	c2t		No guides found
1031	BRCA1	ENST00000357654	P38398-1	I	1031	BE3	c2t		No guides found
1032	BRCA1	ENST00000357654	P38398-1	R	1032	BE3	c2t		No guides found
1033	BRCA1	ENST00000357654	P38398-1	E	1033	BE3	c2t	-	CATTTTCTCTAATGTTATTA	20	+	CGG	chr17	43092448	missense	ISRNNI|REN|VFKEAS	ISRNNI|RKN|VFKEAS	E1033K			FALSE	FALSE	FALSE	FALSE	FALSE	FALSE	FALSE
1034	BRCA1	ENST00000357654	P38398-1	N	1034	BE3	c2t		No guides found
1035	BRCA1	ENST00000357654	P38398-1	V	1035	BE3	c2t		No guides found
1036	BRCA1	ENST00000357654	P38398-1	F	1036	BE3	c2t		No guides found
1037	BRCA1	ENST00000357654	P38398-1	K	1037	BE3	c2t		No guides found
1038	BRCA1	ENST00000357654	P38398-1	E	1038	BE3	c2t		No guides found
1039	BRCA1	ENST00000357654	P38398-1	A	1039	BE3	c2t		No guides found
1040	BRCA1	ENST00000357654	P38398-1	S	1040	BE3	c2t		No guides found
1041	BRCA1	ENST00000357654	P38398-1	S	1041	BE3	c2t		No guides found
1042	BRCA1	ENST00000357654	P38398-1	S	1042	BE3	c2t	-	TCAAGCAATATTAATGAAGT	25	-	AGG	chr17	43092390	silent	VFKEASS|SN|INEVGS	VFKEASS|SN|INEVGS		Silent mutation for target aa.		FALSE	FALSE	FALSE	FALSE	FALSE	FALSE	FALSE
1043	BRCA1	ENST00000357654	P38398-1	N	1043	BE3	c2t		No guides found
1044	BRCA1	ENST00000357654	P38398-1	I	1044	BE3	c2t		No guides found
1045	BRCA1	ENST00000357654	P38398-1	N	1045	BE3	c2t		No guides found
1046	BRCA1	ENST00000357654	P38398-1	E	1046	BE3	c2t		No guides found
1047	BRCA1	ENST00000357654	P38398-1	V	1047	BE3	c2t		No guides found
1048	BRCA1	ENST00000357654	P38398-1	G	1048	BE3	c2t		No guides found
1049	BRCA1	ENST00000357654	P38398-1	S	1049	BE3	c2t	-	GGTTCCAGTACTAATGAAGT	40	-	GGG	chr17	43092369	missense	SNINEVG|SS|TNEVGS	SNINEVG|FS|TNEVGS	S1049F			FALSE	FALSE	FALSE	FALSE	FALSE	FALSE	FALSE
1049	BRCA1	ENST00000357654	P38398-1	S	1049	BE3	c2t	-	AGGTTCCAGTACTAATGAAG	40	-	TGG	chr17	43092370	missense	SNINEV|GSS|TNEVGS	SNINEV|GFS|TNEVGS	S1049F			FALSE	FALSE	FALSE	FALSE	FALSE	FALSE	FALSE
1050	BRCA1	ENST00000357654	P38398-1	S	1050	BE3	c2t		No guides found
1051	BRCA1	ENST00000357654	P38398-1	T	1051	BE3	c2t		No guides found
1052	BRCA1	ENST00000357654	P38398-1	N	1052	BE3	c2t		No guides found
1053	BRCA1	ENST00000357654	P38398-1	E	1053	BE3	c2t		No guides found
1054	BRCA1	ENST00000357654	P38398-1	V	1054	BE3	c2t	-	GGAGCCCACTTCATTAGTAC	50	+	TGG	chr17	43092383	missense	VGSSTNE|VG|SSINEI	VGSSTNE|VN|SSINEI	G1055N	Silent mutation for target aa.		FALSE	FALSE	FALSE	FALSE	FALSE	FALSE	FALSE
1055	BRCA1	ENST00000357654	P38398-1	G	1055	BE3	c2t	-	GGAGCCCACTTCATTAGTAC	50	+	TGG	chr17	43092383	missense	GSSTNE|VG|SSINEIG	GSSTNE|VN|SSINEIG	G1055N			FALSE	FALSE	FALSE	FALSE	FALSE	FALSE	FALSE
1056	BRCA1	ENST00000357654	P38398-1	S	1056	BE3	c2t	-	GGCTCCAGTATTAATGAAAT	35	-	AGG	chr17	43092348	missense	SSTNEVG|SS|INEIGS	SSTNEVG|FS|INEIGS	S1056F			FALSE	FALSE	FALSE	FALSE	FALSE	FALSE	FALSE
1057	BRCA1	ENST00000357654	P38398-1	S	1057	BE3	c2t		No guides found
1058	BRCA1	ENST00000357654	P38398-1	I	1058	BE3	c2t		No guides found
1059	BRCA1	ENST00000357654	P38398-1	N	1059	BE3	c2t		No guides found
1060	BRCA1	ENST00000357654	P38398-1	E	1060	BE3	c2t		No guides found
1061	BRCA1	ENST00000357654	P38398-1	I	1061	BE3	c2t		No guides found
1062	BRCA1	ENST00000357654	P38398-1	G	1062	BE3	c2t	-	GGAACCTATTTCATTAATAC	30	+	TGG	chr17	43092362	missense	GSSINE|IG|SSDENIQ	GSSINE|IN|SSDENIQ	G1062N			FALSE	FALSE	FALSE	FALSE	FALSE	FALSE	FALSE
1063	BRCA1	ENST00000357654	P38398-1	S	1063	BE3	c2t		No guides found
1064	BRCA1	ENST00000357654	P38398-1	S	1064	BE3	c2t		No guides found
1065	BRCA1	ENST00000357654	P38398-1	D	1065	BE3	c2t		No guides found
1066	BRCA1	ENST00000357654	P38398-1	E	1066	BE3	c2t		No guides found
1067	BRCA1	ENST00000357654	P38398-1	N	1067	BE3	c2t	-	GAAAACATTCAAGCAGAACT	35	-	AGG	chr17	43092315	silent	EIGSSDE|NI|QAELGR	EIGSSDE|NI|QAELGR		Silent mutation for target aa.		FALSE	FALSE	FALSE	FALSE	FALSE	FALSE	FALSE
1068	BRCA1	ENST00000357654	P38398-1	I	1068	BE3	c2t		No guides found
1069	BRCA1	ENST00000357654	P38398-1	Q	1069	BE3	c2t		No guides found
1070	BRCA1	ENST00000357654	P38398-1	A	1070	BE3	c2t		No guides found
1071	BRCA1	ENST00000357654	P38398-1	E	1071	BE3	c2t		No guides found
1072	BRCA1	ENST00000357654	P38398-1	L	1072	BE3	c2t	-	CAGAACTAGGTAGAAACAGA	40	-	GGG	chr17	43092302	silent	DENIQA|EL|GRNRGPK	DENIQA|EL|GRNRGPK		Silent mutation for target aa.		FALSE	FALSE	FALSE	FALSE	FALSE	FALSE	FALSE
1072	BRCA1	ENST00000357654	P38398-1	L	1072	BE3	c2t	-	GCAGAACTAGGTAGAAACAG	45	-	AGG	chr17	43092303	silent	DENIQA|EL|GRNRGPK	DENIQA|EL|GRNRGPK		Silent mutation for target aa.		FALSE	FALSE	FALSE	FALSE	FALSE	FALSE	FALSE
1073	BRCA1	ENST00000357654	P38398-1	G	1073	BE3	c2t		No guides found
1074	BRCA1	ENST00000357654	P38398-1	R	1074	BE3	c2t		No guides found
1075	BRCA1	ENST00000357654	P38398-1	N	1075	BE3	c2t		No guides found
1076	BRCA1	ENST00000357654	P38398-1	R	1076	BE3	c2t		No guides found
1077	BRCA1	ENST00000357654	P38398-1	G	1077	BE3	c2t		No guides found
1078	BRCA1	ENST00000357654	P38398-1	P	1078	BE3	c2t		No guides found
1079	BRCA1	ENST00000357654	P38398-1	K	1079	BE3	c2t		No guides found
1080	BRCA1	ENST00000357654	P38398-1	L	1080	BE3	c2t		No guides found
1081	BRCA1	ENST00000357654	P38398-1	N	1081	BE3	c2t		No guides found
1082	BRCA1	ENST00000357654	P38398-1	A	1082	BE3	c2t	-	GAATGCTATGCTTAGATTAG	35	-	GGG	chr17	43092271	missense	NRGPKL|NAM|LRLGVL	NRGPKL|NVM|LRLGVL	A1082V			FALSE	FALSE	FALSE	FALSE	FALSE	FALSE	FALSE
1082	BRCA1	ENST00000357654	P38398-1	A	1082	BE3	c2t	-	TGAATGCTATGCTTAGATTA	30	-	GGG	chr17	43092272	missense	NRGPKL|NA|MLRLGVL	NRGPKL|NV|MLRLGVL	A1082V			FALSE	FALSE	FALSE	FALSE	FALSE	FALSE	FALSE
1082	BRCA1	ENST00000357654	P38398-1	A	1082	BE3	c2t	-	TTGAATGCTATGCTTAGATT	30	-	AGG	chr17	43092273	missense	NRGPKL|NA|MLRLGVL	NRGPKL|NV|MLRLGVL	A1082V			FALSE	FALSE	FALSE	FALSE	FALSE	FALSE	FALSE
1083	BRCA1	ENST00000357654	P38398-1	M	1083	BE3	c2t	-	CTAAGCATAGCATTCAATTT	30	+	TGG	chr17	43092297	missense	RGPKLNA|ML|RLGVLQ	RGPKLNA|IL|RLGVLQ	M1083I			FALSE	FALSE	FALSE	FALSE	FALSE	FALSE	FALSE
1084	BRCA1	ENST00000357654	P38398-1	L	1084	BE3	c2t		No guides found
1085	BRCA1	ENST00000357654	P38398-1	R	1085	BE3	c2t		No guides found
1086	BRCA1	ENST00000357654	P38398-1	L	1086	BE3	c2t		No guides found
1087	BRCA1	ENST00000357654	P38398-1	G	1087	BE3	c2t		No guides found
1088	BRCA1	ENST00000357654	P38398-1	V	1088	BE3	c2t		No guides found
1089	BRCA1	ENST00000357654	P38398-1	L	1089	BE3	c2t		No guides found
1090	BRCA1	ENST00000357654	P38398-1	Q	1090	BE3	c2t		No guides found
1091	BRCA1	ENST00000357654	P38398-1	P	1091	BE3	c2t		No guides found
1092	BRCA1	ENST00000357654	P38398-1	E	1092	BE3	c2t		No guides found
1093	BRCA1	ENST00000357654	P38398-1	V	1093	BE3	c2t		No guides found
1094	BRCA1	ENST00000357654	P38398-1	Y	1094	BE3	c2t		No guides found
1095	BRCA1	ENST00000357654	P38398-1	K	1095	BE3	c2t		No guides found
1096	BRCA1	ENST00000357654	P38398-1	Q	1096	BE3	c2t		No guides found
1097	BRCA1	ENST00000357654	P38398-1	S	1097	BE3	c2t	-	AGACTTTGTTTATAGACCTC	35	+	AGG	chr17	43092258	missense	QPEVYK|QS|LPGSNCK	QPEVYK|QN|LPGSNCK	S1097N			FALSE	FALSE	FALSE	FALSE	FALSE	FALSE	FALSE
1098	BRCA1	ENST00000357654	P38398-1	L	1098	BE3	c2t		No guides found
1099	BRCA1	ENST00000357654	P38398-1	P	1099	BE3	c2t		No guides found
1100	BRCA1	ENST00000357654	P38398-1	G	1100	BE3	c2t		No guides found
1101	BRCA1	ENST00000357654	P38398-1	S	1101	BE3	c2t		No guides found
1102	BRCA1	ENST00000357654	P38398-1	N	1102	BE3	c2t		No guides found
1103	BRCA1	ENST00000357654	P38398-1	C	1103	BE3	c2t		No guides found
1104	BRCA1	ENST00000357654	P38398-1	K	1104	BE3	c2t	-	GGATGCTTACAATTACTTCC	40	+	AGG	chr17	43092234	silent	SLPGSNC|KH|PEIKKQ	SLPGSNC|KH|PEIKKQ		Silent mutation for target aa.		FALSE	FALSE	FALSE	FALSE	FALSE	FALSE	FALSE
1105	BRCA1	ENST00000357654	P38398-1	H	1105	BE3	c2t		No guides found
1106	BRCA1	ENST00000357654	P38398-1	P	1106	BE3	c2t		No guides found
1107	BRCA1	ENST00000357654	P38398-1	E	1107	BE3	c2t		No guides found
1108	BRCA1	ENST00000357654	P38398-1	I	1108	BE3	c2t		No guides found
1109	BRCA1	ENST00000357654	P38398-1	K	1109	BE3	c2t		No guides found
1110	BRCA1	ENST00000357654	P38398-1	K	1110	BE3	c2t		No guides found
1111	BRCA1	ENST00000357654	P38398-1	Q	1111	BE3	c2t		No guides found
1112	BRCA1	ENST00000357654	P38398-1	E	1112	BE3	c2t	-	TATTCTTGCTTTTTTATTTC	20	+	AGG	chr17	43092213	missense	HPEIKK|QE|YEEVVQT	HPEIKK|QK|YEEVVQT	E1112K			FALSE	FALSE	FALSE	FALSE	FALSE	FALSE	FALSE
1113	BRCA1	ENST00000357654	P38398-1	Y	1113	BE3	c2t		No guides found
1114	BRCA1	ENST00000357654	P38398-1	E	1114	BE3	c2t		No guides found
1115	BRCA1	ENST00000357654	P38398-1	E	1115	BE3	c2t		No guides found
1116	BRCA1	ENST00000357654	P38398-1	V	1116	BE3	c2t		No guides found
1117	BRCA1	ENST00000357654	P38398-1	V	1117	BE3	c2t		No guides found
1118	BRCA1	ENST00000357654	P38398-1	Q	1118	BE3	c2t		No guides found
1119	BRCA1	ENST00000357654	P38398-1	T	1119	BE3	c2t		No guides found
1120	BRCA1	ENST00000357654	P38398-1	V	1120	BE3	c2t		No guides found
1121	BRCA1	ENST00000357654	P38398-1	N	1121	BE3	c2t		No guides found
1122	BRCA1	ENST00000357654	P38398-1	T	1122	BE3	c2t		No guides found
1123	BRCA1	ENST00000357654	P38398-1	D	1123	BE3	c2t		No guides found
1124	BRCA1	ENST00000357654	P38398-1	F	1124	BE3	c2t		No guides found
1125	BRCA1	ENST00000357654	P38398-1	S	1125	BE3	c2t		No guides found
1126	BRCA1	ENST00000357654	P38398-1	P	1126	BE3	c2t		No guides found
1127	BRCA1	ENST00000357654	P38398-1	Y	1127	BE3	c2t		No guides found
1128	BRCA1	ENST00000357654	P38398-1	L	1128	BE3	c2t		No guides found
1129	BRCA1	ENST00000357654	P38398-1	I	1129	BE3	c2t		No guides found
1130	BRCA1	ENST00000357654	P38398-1	S	1130	BE3	c2t		No guides found
1131	BRCA1	ENST00000357654	P38398-1	D	1131	BE3	c2t	-	AAGTTATCTGAAATCAGATA	25	+	TGG	chr17	43092153	missense	FSPYLIS|DN|LEQPMG	FSPYLIS|NN|LEQPMG	D1131N			FALSE	FALSE	FALSE	FALSE	FALSE	FALSE	FALSE
1132	BRCA1	ENST00000357654	P38398-1	N	1132	BE3	c2t	-	GATAACTTAGAACAGCCTAT	35	-	GGG	chr17	43092120	silent	SPYLISD|NL|EQPMGS	SPYLISD|NL|EQPMGS		Silent mutation for target aa.		FALSE	FALSE	FALSE	FALSE	FALSE	FALSE	FALSE
1132	BRCA1	ENST00000357654	P38398-1	N	1132	BE3	c2t	-	AGATAACTTAGAACAGCCTA	35	-	TGG	chr17	43092121	silent	SPYLIS|DNL|EQPMGS	SPYLIS|DNL|EQPMGS		Silent mutation for target aa.		FALSE	FALSE	FALSE	FALSE	FALSE	FALSE	FALSE
1133	BRCA1	ENST00000357654	P38398-1	L	1133	BE3	c2t		No guides found
1134	BRCA1	ENST00000357654	P38398-1	E	1134	BE3	c2t		No guides found
1135	BRCA1	ENST00000357654	P38398-1	Q	1135	BE3	c2t		No guides found
1136	BRCA1	ENST00000357654	P38398-1	P	1136	BE3	c2t		No guides found
1137	BRCA1	ENST00000357654	P38398-1	M	1137	BE3	c2t		No guides found
1138	BRCA1	ENST00000357654	P38398-1	G	1138	BE3	c2t		No guides found
1139	BRCA1	ENST00000357654	P38398-1	S	1139	BE3	c2t		No guides found
1140	BRCA1	ENST00000357654	P38398-1	S	1140	BE3	c2t		No guides found
1141	BRCA1	ENST00000357654	P38398-1	H	1141	BE3	c2t		No guides found
1142	BRCA1	ENST00000357654	P38398-1	A	1142	BE3	c2t	-	GATGCATGACTACTTCCCAT	45	+	AGG	chr17	43092123	missense	QPMGSS|HA|SQVCSET	QPMGSS|HT|SQVCSET	A1142T			FALSE	FALSE	FALSE	FALSE	FALSE	FALSE	FALSE
1143	BRCA1	ENST00000357654	P38398-1	S	1143	BE3	c2t		No guides found
1144	BRCA1	ENST00000357654	P38398-1	Q	1144	BE3	c2t		No guides found
1145	BRCA1	ENST00000357654	P38398-1	V	1145	BE3	c2t		No guides found
1146	BRCA1	ENST00000357654	P38398-1	C	1146	BE3	c2t		No guides found
1147	BRCA1	ENST00000357654	P38398-1	S	1147	BE3	c2t		No guides found
1148	BRCA1	ENST00000357654	P38398-1	E	1148	BE3	c2t		No guides found
1149	BRCA1	ENST00000357654	P38398-1	T	1149	BE3	c2t		No guides found
1150	BRCA1	ENST00000357654	P38398-1	P	1150	BE3	c2t		No guides found
1151	BRCA1	ENST00000357654	P38398-1	D	1151	BE3	c2t		No guides found
1152	BRCA1	ENST00000357654	P38398-1	D	1152	BE3	c2t		No guides found
1153	BRCA1	ENST00000357654	P38398-1	L	1153	BE3	c2t		No guides found
1154	BRCA1	ENST00000357654	P38398-1	L	1154	BE3	c2t		No guides found
1155	BRCA1	ENST00000357654	P38398-1	D	1155	BE3	c2t	-	CCATCATCTAACAGGTCATC	45	+	AGG	chr17	43092081	missense	ETPDDLL|DD|GEIKED	ETPDDLL|NN|GEIKED	D1155N, D1156N	Multiple edits.		FALSE	FALSE	FALSE	FALSE	FALSE	FALSE	FALSE
1156	BRCA1	ENST00000357654	P38398-1	D	1156	BE3	c2t	-	CCATCATCTAACAGGTCATC	45	+	AGG	chr17	43092081	missense	TPDDLL|DD|GEIKEDT	TPDDLL|NN|GEIKEDT	D1155N, D1156N	Multiple edits.		FALSE	FALSE	FALSE	FALSE	FALSE	FALSE	FALSE
1157	BRCA1	ENST00000357654	P38398-1	G	1157	BE3	c2t		No guides found
1158	BRCA1	ENST00000357654	P38398-1	E	1158	BE3	c2t	-	TTATTTCACCATCATCTAAC	30	+	AGG	chr17	43092073	missense	DDLLDD|GEI|KEDTSF	DDLLDD|GKI|KEDTSF	E1158K			FALSE	FALSE	FALSE	FALSE	FALSE	FALSE	FALSE
1159	BRCA1	ENST00000357654	P38398-1	I	1159	BE3	c2t		No guides found
1160	BRCA1	ENST00000357654	P38398-1	K	1160	BE3	c2t		No guides found
1161	BRCA1	ENST00000357654	P38398-1	E	1161	BE3	c2t		No guides found
1162	BRCA1	ENST00000357654	P38398-1	D	1162	BE3	c2t		No guides found
1163	BRCA1	ENST00000357654	P38398-1	T	1163	BE3	c2t		No guides found
1164	BRCA1	ENST00000357654	P38398-1	S	1164	BE3	c2t		No guides found
1165	BRCA1	ENST00000357654	P38398-1	F	1165	BE3	c2t		No guides found
1166	BRCA1	ENST00000357654	P38398-1	A	1166	BE3	c2t	-	TTTTGCTGAAAATGACATTA	25	-	AGG	chr17	43092019	missense	IKEDTS|FAE|NDIKES	IKEDTS|FVE|NDIKES	A1166V			FALSE	FALSE	FALSE	FALSE	FALSE	FALSE	FALSE
1167	BRCA1	ENST00000357654	P38398-1	E	1167	BE3	c2t		No guides found
1168	BRCA1	ENST00000357654	P38398-1	N	1168	BE3	c2t		No guides found
1169	BRCA1	ENST00000357654	P38398-1	D	1169	BE3	c2t		No guides found
1170	BRCA1	ENST00000357654	P38398-1	I	1170	BE3	c2t		No guides found
1171	BRCA1	ENST00000357654	P38398-1	K	1171	BE3	c2t		No guides found
1172	BRCA1	ENST00000357654	P38398-1	E	1172	BE3	c2t		No guides found
1173	BRCA1	ENST00000357654	P38398-1	S	1173	BE3	c2t		No guides found
1174	BRCA1	ENST00000357654	P38398-1	S	1174	BE3	c2t		No guides found
1175	BRCA1	ENST00000357654	P38398-1	A	1175	BE3	c2t		No guides found
1176	BRCA1	ENST00000357654	P38398-1	V	1176	BE3	c2t		No guides found
1177	BRCA1	ENST00000357654	P38398-1	F	1177	BE3	c2t		No guides found
1178	BRCA1	ENST00000357654	P38398-1	S	1178	BE3	c2t	-	TTTAGCAAAAGCGTCCAGAA	40	-	AGG	chr17	43091982	silent	KESSAVF|SK|SVQKGE	KESSAVF|SK|SVQKGE		Silent mutation for target aa.		FALSE	FALSE	FALSE	FALSE	FALSE	FALSE	FALSE
1179	BRCA1	ENST00000357654	P38398-1	K	1179	BE3	c2t		No guides found
1180	BRCA1	ENST00000357654	P38398-1	S	1180	BE3	c2t		No guides found
1181	BRCA1	ENST00000357654	P38398-1	V	1181	BE3	c2t		No guides found
1182	BRCA1	ENST00000357654	P38398-1	Q	1182	BE3	c2t		No guides found
1183	BRCA1	ENST00000357654	P38398-1	K	1183	BE3	c2t		No guides found
1184	BRCA1	ENST00000357654	P38398-1	G	1184	BE3	c2t		No guides found
1185	BRCA1	ENST00000357654	P38398-1	E	1185	BE3	c2t		No guides found
1186	BRCA1	ENST00000357654	P38398-1	L	1186	BE3	c2t		No guides found
1187	BRCA1	ENST00000357654	P38398-1	S	1187	BE3	c2t	-	TCCTGCTAAGCTCTCCTTTC	50	+	TGG	chr17	43091986	missense	SVQKGE|LSR|SPSPFT	SVQKGE|LNR|SPSPFT	S1187N			FALSE	FALSE	FALSE	FALSE	FALSE	FALSE	FALSE
1188	BRCA1	ENST00000357654	P38398-1	R	1188	BE3	c2t		No guides found
1189	BRCA1	ENST00000357654	P38398-1	S	1189	BE3	c2t		No guides found
1190	BRCA1	ENST00000357654	P38398-1	P	1190	BE3	c2t		No guides found
1191	BRCA1	ENST00000357654	P38398-1	S	1191	BE3	c2t		No guides found
1192	BRCA1	ENST00000357654	P38398-1	P	1192	BE3	c2t		No guides found
1193	BRCA1	ENST00000357654	P38398-1	F	1193	BE3	c2t	-	CCCTTTCACCCATACACATT	45	-	TGG	chr17	43091938	silent	LSRSPS|PFT|HTHLAQ	LSRSPS|PFT|HTHLAQ		Silent mutation for target aa.		FALSE	FALSE	FALSE	FALSE	FALSE	FALSE	FALSE
1194	BRCA1	ENST00000357654	P38398-1	T	1194	BE3	c2t	-	CACCCATACACATTTGGCTC	50	-	AGG	chr17	43091932	missense	SRSPSPF|THT|HLAQG	SRSPSPF|TYT|HLAQG	H1195Y	Silent mutation for target aa.		FALSE	FALSE	FALSE	FALSE	FALSE	FALSE	FALSE
1195	BRCA1	ENST00000357654	P38398-1	H	1195	BE3	c2t	-	ACCCATACACATTTGGCTCA	45	-	GGG	chr17	43091931	missense	RSPSPFT|HT|HLAQGY	RSPSPFT|YI|HLAQGY	H1195Y, T1196I	Multiple edits.		FALSE	FALSE	FALSE	FALSE	FALSE	FALSE	FALSE
1195	BRCA1	ENST00000357654	P38398-1	H	1195	BE3	c2t	-	CACCCATACACATTTGGCTC	50	-	AGG	chr17	43091932	missense	RSPSPF|THT|HLAQGY	RSPSPF|TYT|HLAQGY	H1195Y			FALSE	FALSE	FALSE	FALSE	FALSE	FALSE	FALSE
1196	BRCA1	ENST00000357654	P38398-1	T	1196	BE3	c2t	-	ACCCATACACATTTGGCTCA	45	-	GGG	chr17	43091931	missense	SPSPFT|HT|HLAQGYR	SPSPFT|YI|HLAQGYR	H1195Y, T1196I	Multiple edits.		FALSE	FALSE	FALSE	FALSE	FALSE	FALSE	FALSE
1197	BRCA1	ENST00000357654	P38398-1	H	1197	BE3	c2t		No guides found
1198	BRCA1	ENST00000357654	P38398-1	L	1198	BE3	c2t		No guides found
1199	BRCA1	ENST00000357654	P38398-1	A	1199	BE3	c2t	-	TGGCTCAGGGTTACCGAAGA	55	-	GGG	chr17	43091918	nonsense	PFTHTHL|AQ|GYRRGA	PFTHTHL|V*|GYRRGA	A1199V, Q1200*	Nonsense mutation. Multiple edits.		FALSE	FALSE	FALSE	FALSE	FALSE	FALSE	FALSE
1199	BRCA1	ENST00000357654	P38398-1	A	1199	BE3	c2t	-	TTGGCTCAGGGTTACCGAAG	55	-	AGG	chr17	43091919	nonsense	PFTHTHL|AQ|GYRRGA	PFTHTHL|V*|GYRRGA	A1199V, Q1200*	Nonsense mutation. Multiple edits.		FALSE	FALSE	FALSE	FALSE	FALSE	FALSE	FALSE
1200	BRCA1	ENST00000357654	P38398-1	Q	1200	BE3	c2t	-	GGCTCAGGGTTACCGAAGAG	60	-	GGG	chr17	43091917	nonsense	FTHTHL|AQG|YRRGAK	FTHTHL|A*G|YRRGAK	Q1200*	Nonsense mutation.		FALSE	FALSE	FALSE	FALSE	FALSE	FALSE	FALSE
1200	BRCA1	ENST00000357654	P38398-1	Q	1200	BE3	c2t	-	TGGCTCAGGGTTACCGAAGA	55	-	GGG	chr17	43091918	nonsense	FTHTHL|AQ|GYRRGAK	FTHTHL|V*|GYRRGAK	A1199V, Q1200*	Nonsense mutation. Multiple edits.		FALSE	FALSE	FALSE	FALSE	FALSE	FALSE	FALSE
1200	BRCA1	ENST00000357654	P38398-1	Q	1200	BE3	c2t	-	TTGGCTCAGGGTTACCGAAG	55	-	AGG	chr17	43091919	nonsense	FTHTHL|AQ|GYRRGAK	FTHTHL|V*|GYRRGAK	A1199V, Q1200*	Nonsense mutation. Multiple edits.		FALSE	FALSE	FALSE	FALSE	FALSE	FALSE	FALSE
1200	BRCA1	ENST00000357654	P38398-1	Q	1200	BE3	c2t	-	AACCCTGAGCCAAATGTGTA	45	+	TGG	chr17	43091947	missense	FTHTHL|AQG|YRRGAK	FTHTHL|AQS|YRRGAK	G1201S	Silent mutation for target aa.		FALSE	FALSE	FALSE	FALSE	FALSE	FALSE	FALSE
1200	BRCA1	ENST00000357654	P38398-1	Q	1200	BE3	c2t	-	ACCCTGAGCCAAATGTGTAT	45	+	GGG	chr17	43091948	silent	FTHTHL|AQ|GYRRGAK	FTHTHL|AQ|GYRRGAK		Silent mutation for target aa.		FALSE	FALSE	FALSE	FALSE	FALSE	FALSE	FALSE
1201	BRCA1	ENST00000357654	P38398-1	G	1201	BE3	c2t	-	AACCCTGAGCCAAATGTGTA	45	+	TGG	chr17	43091947	missense	THTHL|AQG|YRRGAKK	THTHL|AQS|YRRGAKK	G1201S			FALSE	FALSE	FALSE	FALSE	FALSE	FALSE	FALSE
1202	BRCA1	ENST00000357654	P38398-1	Y	1202	BE3	c2t		No guides found
1203	BRCA1	ENST00000357654	P38398-1	R	1203	BE3	c2t		No guides found
1204	BRCA1	ENST00000357654	P38398-1	R	1204	BE3	c2t		No guides found
1205	BRCA1	ENST00000357654	P38398-1	G	1205	BE3	c2t		No guides found
1206	BRCA1	ENST00000357654	P38398-1	A	1206	BE3	c2t		No guides found
1207	BRCA1	ENST00000357654	P38398-1	K	1207	BE3	c2t	-	CTAATTTCTTGGCCCCTCTT	45	+	CGG	chr17	43091923	silent	QGYRRGA|KKL|ESSEE	QGYRRGA|KKL|ESSEE		Silent mutation for target aa.		FALSE	FALSE	FALSE	FALSE	FALSE	FALSE	FALSE
1208	BRCA1	ENST00000357654	P38398-1	K	1208	BE3	c2t		No guides found
1209	BRCA1	ENST00000357654	P38398-1	L	1209	BE3	c2t		No guides found
1210	BRCA1	ENST00000357654	P38398-1	E	1210	BE3	c2t		No guides found
1211	BRCA1	ENST00000357654	P38398-1	S	1211	BE3	c2t		No guides found
1212	BRCA1	ENST00000357654	P38398-1	S	1212	BE3	c2t		No guides found
1213	BRCA1	ENST00000357654	P38398-1	E	1213	BE3	c2t		No guides found
1214	BRCA1	ENST00000357654	P38398-1	E	1214	BE3	c2t		No guides found
1215	BRCA1	ENST00000357654	P38398-1	N	1215	BE3	c2t		No guides found
1216	BRCA1	ENST00000357654	P38398-1	L	1216	BE3	c2t		No guides found
1217	BRCA1	ENST00000357654	P38398-1	S	1217	BE3	c2t		No guides found
1218	BRCA1	ENST00000357654	P38398-1	S	1218	BE3	c2t		No guides found
1219	BRCA1	ENST00000357654	P38398-1	E	1219	BE3	c2t		No guides found
1220	BRCA1	ENST00000357654	P38398-1	D	1220	BE3	c2t		No guides found
1221	BRCA1	ENST00000357654	P38398-1	E	1221	BE3	c2t		No guides found
1222	BRCA1	ENST00000357654	P38398-1	E	1222	BE3	c2t		No guides found
1223	BRCA1	ENST00000357654	P38398-1	L	1223	BE3	c2t		No guides found
1224	BRCA1	ENST00000357654	P38398-1	P	1224	BE3	c2t		No guides found
1225	BRCA1	ENST00000357654	P38398-1	C	1225	BE3	c2t		No guides found
1226	BRCA1	ENST00000357654	P38398-1	F	1226	BE3	c2t	-	TGCTTCCAACACTTGTTATT	35	-	TGG	chr17	43091838	nonsense	EDEELPC|FQ|HLLFGK	EDEELPC|F*|HLLFGK	Q1227*	Nonsense mutation. Silent mutation for target aa.		FALSE	FALSE	FALSE	FALSE	FALSE	FALSE	FALSE
1227	BRCA1	ENST00000357654	P38398-1	Q	1227	BE3	c2t	-	TGCTTCCAACACTTGTTATT	35	-	TGG	chr17	43091838	nonsense	DEELPC|FQ|HLLFGKV	DEELPC|F*|HLLFGKV	Q1227*	Nonsense mutation.		FALSE	FALSE	FALSE	FALSE	FALSE	FALSE	FALSE
1228	BRCA1	ENST00000357654	P38398-1	H	1228	BE3	c2t		No guides found
1229	BRCA1	ENST00000357654	P38398-1	L	1229	BE3	c2t	-	AAATAACAAGTGTTGGAAGC	35	+	AGG	chr17	43091858	silent	ELPCFQH|LL|FGKVNN	ELPCFQH|LL|FGKVNN		Silent mutation for target aa.		FALSE	FALSE	FALSE	FALSE	FALSE	FALSE	FALSE
1229	BRCA1	ENST00000357654	P38398-1	L	1229	BE3	c2t	-	AATAACAAGTGTTGGAAGCA	35	+	GGG	chr17	43091859	silent	ELPCFQH|LL|FGKVNN	ELPCFQH|LL|FGKVNN		Silent mutation for target aa.		FALSE	FALSE	FALSE	FALSE	FALSE	FALSE	FALSE
1230	BRCA1	ENST00000357654	P38398-1	L	1230	BE3	c2t		No guides found
1231	BRCA1	ENST00000357654	P38398-1	F	1231	BE3	c2t		No guides found
1232	BRCA1	ENST00000357654	P38398-1	G	1232	BE3	c2t	-	CTTTACCAAATAACAAGTGT	30	+	TGG	chr17	43091851	missense	CFQHLL|FGK|VNNIPS	CFQHLL|FNK|VNNIPS	G1232N			FALSE	FALSE	FALSE	FALSE	FALSE	FALSE	FALSE
1233	BRCA1	ENST00000357654	P38398-1	K	1233	BE3	c2t		No guides found
1234	BRCA1	ENST00000357654	P38398-1	V	1234	BE3	c2t		No guides found
1235	BRCA1	ENST00000357654	P38398-1	N	1235	BE3	c2t		No guides found
1236	BRCA1	ENST00000357654	P38398-1	N	1236	BE3	c2t		No guides found
1237	BRCA1	ENST00000357654	P38398-1	I	1237	BE3	c2t		No guides found
1238	BRCA1	ENST00000357654	P38398-1	P	1238	BE3	c2t	-	ATATACCTTCTCAGTCTACT	35	-	AGG	chr17	43091804	missense	FGKVNN|IP|SQSTRHS	FGKVNN|IF|SQSTRHS	P1238F			FALSE	FALSE	FALSE	FALSE	FALSE	FALSE	FALSE
1239	BRCA1	ENST00000357654	P38398-1	S	1239	BE3	c2t		No guides found
1240	BRCA1	ENST00000357654	P38398-1	Q	1240	BE3	c2t		No guides found
1241	BRCA1	ENST00000357654	P38398-1	S	1241	BE3	c2t		No guides found
1242	BRCA1	ENST00000357654	P38398-1	T	1242	BE3	c2t		No guides found
1243	BRCA1	ENST00000357654	P38398-1	R	1243	BE3	c2t	-	CTATGCCTAGTAGACTGAGA	45	+	AGG	chr17	43091817	missense	NIPSQST|RH|STVATE	NIPSQST|KH|STVATE	R1243K			FALSE	FALSE	FALSE	FALSE	FALSE	FALSE	FALSE
1244	BRCA1	ENST00000357654	P38398-1	H	1244	BE3	c2t		No guides found
1245	BRCA1	ENST00000357654	P38398-1	S	1245	BE3	c2t		No guides found
1246	BRCA1	ENST00000357654	P38398-1	T	1246	BE3	c2t		No guides found
1247	BRCA1	ENST00000357654	P38398-1	V	1247	BE3	c2t		No guides found
1248	BRCA1	ENST00000357654	P38398-1	A	1248	BE3	c2t		No guides found
1249	BRCA1	ENST00000357654	P38398-1	T	1249	BE3	c2t		No guides found
1250	BRCA1	ENST00000357654	P38398-1	E	1250	BE3	c2t		No guides found
1251	BRCA1	ENST00000357654	P38398-1	C	1251	BE3	c2t	-	AGACAGACACTCGGTAGCAA	50	+	CGG	chr17	43091792	missense	HSTVATE|CL|SKNTEE	HSTVATE|YL|SKNTEE	C1251Y			FALSE	FALSE	FALSE	FALSE	FALSE	FALSE	FALSE
1252	BRCA1	ENST00000357654	P38398-1	L	1252	BE3	c2t	-	GTGTCTGTCTAAGAACACAG	45	-	AGG	chr17	43091761	silent	STVATE|CLS|KNTEEN	STVATE|CLS|KNTEEN		Silent mutation for target aa.		FALSE	FALSE	FALSE	FALSE	FALSE	FALSE	FALSE
1252	BRCA1	ENST00000357654	P38398-1	L	1252	BE3	c2t	-	AGACAGACACTCGGTAGCAA	50	+	CGG	chr17	43091792	missense	STVATE|CL|SKNTEEN	STVATE|YL|SKNTEEN	C1251Y	Silent mutation for target aa.		FALSE	FALSE	FALSE	FALSE	FALSE	FALSE	FALSE
1253	BRCA1	ENST00000357654	P38398-1	S	1253	BE3	c2t		No guides found
1254	BRCA1	ENST00000357654	P38398-1	K	1254	BE3	c2t	-	TGTGTTCTTAGACAGACACT	40	+	CGG	chr17	43091783	silent	VATECLS|KN|TEENLL	VATECLS|KN|TEENLL		Silent mutation for target aa.		FALSE	FALSE	FALSE	FALSE	FALSE	FALSE	FALSE
1255	BRCA1	ENST00000357654	P38398-1	N	1255	BE3	c2t		No guides found
1256	BRCA1	ENST00000357654	P38398-1	T	1256	BE3	c2t		No guides found
1257	BRCA1	ENST00000357654	P38398-1	E	1257	BE3	c2t		No guides found
1258	BRCA1	ENST00000357654	P38398-1	E	1258	BE3	c2t		No guides found
1259	BRCA1	ENST00000357654	P38398-1	N	1259	BE3	c2t		No guides found
1260	BRCA1	ENST00000357654	P38398-1	L	1260	BE3	c2t		No guides found
1261	BRCA1	ENST00000357654	P38398-1	L	1261	BE3	c2t		No guides found
1262	BRCA1	ENST00000357654	P38398-1	S	1262	BE3	c2t		No guides found
1263	BRCA1	ENST00000357654	P38398-1	L	1263	BE3	c2t		No guides found
1264	BRCA1	ENST00000357654	P38398-1	K	1264	BE3	c2t		No guides found
1265	BRCA1	ENST00000357654	P38398-1	N	1265	BE3	c2t		No guides found
1266	BRCA1	ENST00000357654	P38398-1	S	1266	BE3	c2t		No guides found
1267	BRCA1	ENST00000357654	P38398-1	L	1267	BE3	c2t		No guides found
1268	BRCA1	ENST00000357654	P38398-1	N	1268	BE3	c2t		No guides found
1269	BRCA1	ENST00000357654	P38398-1	D	1269	BE3	c2t		No guides found
1270	BRCA1	ENST00000357654	P38398-1	C	1270	BE3	c2t	-	CTGCAGTAACCAGGTAATAT	40	-	TGG	chr17	43091704	silent	LKNSLND|CSN|QVILA	LKNSLND|CSN|QVILA		Silent mutation for target aa.		FALSE	FALSE	FALSE	FALSE	FALSE	FALSE	FALSE
1271	BRCA1	ENST00000357654	P38398-1	S	1271	BE3	c2t		No guides found
1272	BRCA1	ENST00000357654	P38398-1	N	1272	BE3	c2t	-	TAACCAGGTAATATTGGCAA	35	-	AGG	chr17	43091698	nonsense	NSLNDCS|NQV|ILAKA	NSLNDCS|N*V|ILAKA	Q1273*	Nonsense mutation. Silent mutation for target aa.		FALSE	FALSE	FALSE	FALSE	FALSE	FALSE	FALSE
1273	BRCA1	ENST00000357654	P38398-1	Q	1273	BE3	c2t	-	TAACCAGGTAATATTGGCAA	35	-	AGG	chr17	43091698	nonsense	SLNDCS|NQV|ILAKAS	SLNDCS|N*V|ILAKAS	Q1273*	Nonsense mutation.		FALSE	FALSE	FALSE	FALSE	FALSE	FALSE	FALSE
1274	BRCA1	ENST00000357654	P38398-1	V	1274	BE3	c2t		No guides found
1275	BRCA1	ENST00000357654	P38398-1	I	1275	BE3	c2t		No guides found
1276	BRCA1	ENST00000357654	P38398-1	L	1276	BE3	c2t		No guides found
1277	BRCA1	ENST00000357654	P38398-1	A	1277	BE3	c2t		No guides found
1278	BRCA1	ENST00000357654	P38398-1	K	1278	BE3	c2t	-	ATGCCTTTGCCAATATTACC	40	+	TGG	chr17	43091713	missense	SNQVIL|AKA|SQEHHL	SNQVIL|AKT|SQEHHL	A1279T	Silent mutation for target aa.		FALSE	FALSE	FALSE	FALSE	FALSE	FALSE	FALSE
1279	BRCA1	ENST00000357654	P38398-1	A	1279	BE3	c2t	-	ATGCCTTTGCCAATATTACC	40	+	TGG	chr17	43091713	missense	NQVIL|AKA|SQEHHLS	NQVIL|AKT|SQEHHLS	A1279T			FALSE	FALSE	FALSE	FALSE	FALSE	FALSE	FALSE
1280	BRCA1	ENST00000357654	P38398-1	S	1280	BE3	c2t		No guides found
1281	BRCA1	ENST00000357654	P38398-1	Q	1281	BE3	c2t		No guides found
1282	BRCA1	ENST00000357654	P38398-1	E	1282	BE3	c2t		No guides found
1283	BRCA1	ENST00000357654	P38398-1	H	1283	BE3	c2t	-	TCAGGAACATCACCTTAGTG	45	-	AGG	chr17	43091671	missense	LAKAS|QEH|HLSEETK	LAKAS|QEY|HLSEETK	H1283Y			FALSE	FALSE	FALSE	FALSE	FALSE	FALSE	FALSE
1284	BRCA1	ENST00000357654	P38398-1	H	1284	BE3	c2t		No guides found
1285	BRCA1	ENST00000357654	P38398-1	L	1285	BE3	c2t		No guides found
1286	BRCA1	ENST00000357654	P38398-1	S	1286	BE3	c2t		No guides found
1287	BRCA1	ENST00000357654	P38398-1	E	1287	BE3	c2t		No guides found
1288	BRCA1	ENST00000357654	P38398-1	E	1288	BE3	c2t		No guides found
1289	BRCA1	ENST00000357654	P38398-1	T	1289	BE3	c2t		No guides found
1290	BRCA1	ENST00000357654	P38398-1	K	1290	BE3	c2t		No guides found
1291	BRCA1	ENST00000357654	P38398-1	C	1291	BE3	c2t		No guides found
1292	BRCA1	ENST00000357654	P38398-1	S	1292	BE3	c2t		No guides found
1293	BRCA1	ENST00000357654	P38398-1	A	1293	BE3	c2t		No guides found
1294	BRCA1	ENST00000357654	P38398-1	S	1294	BE3	c2t		No guides found
1295	BRCA1	ENST00000357654	P38398-1	L	1295	BE3	c2t		No guides found
1296	BRCA1	ENST00000357654	P38398-1	F	1296	BE3	c2t		No guides found
1297	BRCA1	ENST00000357654	P38398-1	S	1297	BE3	c2t		No guides found
1298	BRCA1	ENST00000357654	P38398-1	S	1298	BE3	c2t	-	TTCTTCACAGTGCAGTGAAT	40	-	TGG	chr17	43091623	nonsense	CSASLF|SSQ|CSELED	CSASLF|SL*|CSELED	S1298L, Q1299*	Nonsense mutation. Multiple edits.		FALSE	FALSE	FALSE	FALSE	FALSE	FALSE	FALSE
1299	BRCA1	ENST00000357654	P38398-1	Q	1299	BE3	c2t	-	TTCTTCACAGTGCAGTGAAT	40	-	TGG	chr17	43091623	nonsense	SASLF|SSQ|CSELEDL	SASLF|SL*|CSELEDL	S1298L, Q1299*	Nonsense mutation. Multiple edits.		FALSE	FALSE	FALSE	FALSE	FALSE	FALSE	FALSE
1300	BRCA1	ENST00000357654	P38398-1	C	1300	BE3	c2t		No guides found
1301	BRCA1	ENST00000357654	P38398-1	S	1301	BE3	c2t		No guides found
1302	BRCA1	ENST00000357654	P38398-1	E	1302	BE3	c2t		No guides found
1303	BRCA1	ENST00000357654	P38398-1	L	1303	BE3	c2t		No guides found
1304	BRCA1	ENST00000357654	P38398-1	E	1304	BE3	c2t		No guides found
1305	BRCA1	ENST00000357654	P38398-1	D	1305	BE3	c2t		No guides found
1306	BRCA1	ENST00000357654	P38398-1	L	1306	BE3	c2t		No guides found
1307	BRCA1	ENST00000357654	P38398-1	T	1307	BE3	c2t		No guides found
1308	BRCA1	ENST00000357654	P38398-1	A	1308	BE3	c2t	-	GACTGCAAATACAAACACCC	45	-	AGG	chr17	43091593	missense	SELEDL|TAN|TNTQDP	SELEDL|TVN|TNTQDP	A1308V			FALSE	FALSE	FALSE	FALSE	FALSE	FALSE	FALSE
1309	BRCA1	ENST00000357654	P38398-1	N	1309	BE3	c2t		No guides found
1310	BRCA1	ENST00000357654	P38398-1	T	1310	BE3	c2t		No guides found
1311	BRCA1	ENST00000357654	P38398-1	N	1311	BE3	c2t		No guides found
1312	BRCA1	ENST00000357654	P38398-1	T	1312	BE3	c2t		No guides found
1313	BRCA1	ENST00000357654	P38398-1	Q	1313	BE3	c2t	-	ACCCAGGATCCTTTCTTGAT	45	-	TGG	chr17	43091577	nonsense	LTANTNT|QD|PFLIGS	LTANTNT|*D|PFLIGS	Q1313*	Nonsense mutation.		FALSE	FALSE	FALSE	FALSE	FALSE	FALSE	FALSE
1314	BRCA1	ENST00000357654	P38398-1	D	1314	BE3	c2t		No guides found
1315	BRCA1	ENST00000357654	P38398-1	P	1315	BE3	c2t		No guides found
1316	BRCA1	ENST00000357654	P38398-1	F	1316	BE3	c2t		No guides found
1317	BRCA1	ENST00000357654	P38398-1	L	1317	BE3	c2t	-	AACCAATCAAGAAAGGATCC	40	+	TGG	chr17	43091593	missense	TNTQDPF|LIG|SSKQM	TNTQDPF|LIS|SSKQM	G1319S	Silent mutation for target aa.		FALSE	FALSE	FALSE	FALSE	FALSE	FALSE	FALSE
1317	BRCA1	ENST00000357654	P38398-1	L	1317	BE3	c2t	-	ACCAATCAAGAAAGGATCCT	40	+	GGG	chr17	43091594	silent	TNTQDPF|LI|GSSKQM	TNTQDPF|LI|GSSKQM		Silent mutation for target aa.		FALSE	FALSE	FALSE	FALSE	FALSE	FALSE	FALSE
1318	BRCA1	ENST00000357654	P38398-1	I	1318	BE3	c2t		No guides found
1319	BRCA1	ENST00000357654	P38398-1	G	1319	BE3	c2t	-	AACCAATCAAGAAAGGATCC	40	+	TGG	chr17	43091593	missense	TQDPF|LIG|SSKQMRH	TQDPF|LIS|SSKQMRH	G1319S			FALSE	FALSE	FALSE	FALSE	FALSE	FALSE	FALSE
1320	BRCA1	ENST00000357654	P38398-1	S	1320	BE3	c2t	-	TTGGTTCTTCCAAACAAATG	35	-	AGG	chr17	43091558	missense	QDPFLI|GS|SKQMRHQ	QDPFLI|GF|SKQMRHQ	S1320F			FALSE	FALSE	FALSE	FALSE	FALSE	FALSE	FALSE
1321	BRCA1	ENST00000357654	P38398-1	S	1321	BE3	c2t		No guides found
1322	BRCA1	ENST00000357654	P38398-1	K	1322	BE3	c2t		No guides found
1323	BRCA1	ENST00000357654	P38398-1	Q	1323	BE3	c2t		No guides found
1324	BRCA1	ENST00000357654	P38398-1	M	1324	BE3	c2t		No guides found
1325	BRCA1	ENST00000357654	P38398-1	R	1325	BE3	c2t		No guides found
1326	BRCA1	ENST00000357654	P38398-1	H	1326	BE3	c2t	-	AGGCATCAGTCTGAAAGCCA	50	-	GGG	chr17	43091538	nonsense	GSSKQMR|HQ|SESQGV	GSSKQMR|Y*|SESQGV	H1326Y, Q1327*	Nonsense mutation. Multiple edits.		FALSE	FALSE	FALSE	FALSE	FALSE	FALSE	FALSE
1326	BRCA1	ENST00000357654	P38398-1	H	1326	BE3	c2t	-	GAGGCATCAGTCTGAAAGCC	55	-	AGG	chr17	43091539	nonsense	GSSKQM|RHQ|SESQGV	GSSKQM|RY*|SESQGV	H1326Y, Q1327*	Nonsense mutation. Multiple edits.		FALSE	FALSE	FALSE	FALSE	FALSE	FALSE	FALSE
1327	BRCA1	ENST00000357654	P38398-1	Q	1327	BE3	c2t	-	AGGCATCAGTCTGAAAGCCA	50	-	GGG	chr17	43091538	nonsense	SSKQMR|HQ|SESQGVG	SSKQMR|Y*|SESQGVG	H1326Y, Q1327*	Nonsense mutation. Multiple edits.		FALSE	FALSE	FALSE	FALSE	FALSE	FALSE	FALSE
1327	BRCA1	ENST00000357654	P38398-1	Q	1327	BE3	c2t	-	GAGGCATCAGTCTGAAAGCC	55	-	AGG	chr17	43091539	nonsense	SSKQM|RHQ|SESQGVG	SSKQM|RY*|SESQGVG	H1326Y, Q1327*	Nonsense mutation. Multiple edits.		FALSE	FALSE	FALSE	FALSE	FALSE	FALSE	FALSE
1327	BRCA1	ENST00000357654	P38398-1	Q	1327	BE3	c2t	-	AGACTGATGCCTCATTTGTT	40	+	TGG	chr17	43091567	silent	SSKQMR|HQ|SESQGVG	SSKQMR|HQ|SESQGVG		Silent mutation for target aa.		FALSE	FALSE	FALSE	FALSE	FALSE	FALSE	FALSE
1328	BRCA1	ENST00000357654	P38398-1	S	1328	BE3	c2t	-	CAGTCTGAAAGCCAGGGAGT	55	-	TGG	chr17	43091532	missense	SKQMRHQ|SE|SQGVGL	SKQMRHQ|FE|SQGVGL	S1328F			FALSE	FALSE	FALSE	FALSE	FALSE	FALSE	FALSE
1329	BRCA1	ENST00000357654	P38398-1	E	1329	BE3	c2t		No guides found
1330	BRCA1	ENST00000357654	P38398-1	S	1330	BE3	c2t		No guides found
1331	BRCA1	ENST00000357654	P38398-1	Q	1331	BE3	c2t		No guides found
1332	BRCA1	ENST00000357654	P38398-1	G	1332	BE3	c2t		No guides found
1333	BRCA1	ENST00000357654	P38398-1	V	1333	BE3	c2t		No guides found
1334	BRCA1	ENST00000357654	P38398-1	G	1334	BE3	c2t		No guides found
1335	BRCA1	ENST00000357654	P38398-1	L	1335	BE3	c2t	-	TGGTCTGAGTGACAAGGAAT	45	-	TGG	chr17	43091512	silent	SESQGV|GLS|DKELVS	SESQGV|GLS|DKELVS		Silent mutation for target aa.		FALSE	FALSE	FALSE	FALSE	FALSE	FALSE	FALSE
1335	BRCA1	ENST00000357654	P38398-1	L	1335	BE3	c2t	-	TGTCACTCAGACCAACTCCC	55	+	TGG	chr17	43091539	missense	SESQGVG|LSD|KELVS	SESQGVG|LNN|KELVS	S1336N, D1337N	Multiple edits.Silent mutation for target aa.		FALSE	FALSE	FALSE	FALSE	FALSE	FALSE	FALSE
1336	BRCA1	ENST00000357654	P38398-1	S	1336	BE3	c2t	-	TGTCACTCAGACCAACTCCC	55	+	TGG	chr17	43091539	missense	ESQGVG|LSD|KELVSD	ESQGVG|LNN|KELVSD	S1336N, D1337N	Multiple edits.		FALSE	FALSE	FALSE	FALSE	FALSE	FALSE	FALSE
1337	BRCA1	ENST00000357654	P38398-1	D	1337	BE3	c2t	-	TGTCACTCAGACCAACTCCC	55	+	TGG	chr17	43091539	missense	SQGVG|LSD|KELVSDD	SQGVG|LNN|KELVSDD	S1336N, D1337N	Multiple edits.		FALSE	FALSE	FALSE	FALSE	FALSE	FALSE	FALSE
1338	BRCA1	ENST00000357654	P38398-1	K	1338	BE3	c2t		No guides found
1339	BRCA1	ENST00000357654	P38398-1	E	1339	BE3	c2t		No guides found
1340	BRCA1	ENST00000357654	P38398-1	L	1340	BE3	c2t		No guides found
1341	BRCA1	ENST00000357654	P38398-1	V	1341	BE3	c2t		No guides found
1342	BRCA1	ENST00000357654	P38398-1	S	1342	BE3	c2t	-	GTTTCAGATGATGAAGAAAG	35	-	AGG	chr17	43091490	missense	LSDKELV|SD|DEERGT	LSDKELV|LD|DEERGT	S1342L			FALSE	FALSE	FALSE	FALSE	FALSE	FALSE	FALSE
1343	BRCA1	ENST00000357654	P38398-1	D	1343	BE3	c2t		No guides found
1344	BRCA1	ENST00000357654	P38398-1	D	1344	BE3	c2t		No guides found
1345	BRCA1	ENST00000357654	P38398-1	E	1345	BE3	c2t		No guides found
1346	BRCA1	ENST00000357654	P38398-1	E	1346	BE3	c2t		No guides found
1347	BRCA1	ENST00000357654	P38398-1	R	1347	BE3	c2t		No guides found
1348	BRCA1	ENST00000357654	P38398-1	G	1348	BE3	c2t		No guides found
1349	BRCA1	ENST00000357654	P38398-1	T	1349	BE3	c2t		No guides found
1350	BRCA1	ENST00000357654	P38398-1	G	1350	BE3	c2t		No guides found
1351	BRCA1	ENST00000357654	P38398-1	L	1351	BE3	c2t		No guides found
1352	BRCA1	ENST00000357654	P38398-1	E	1352	BE3	c2t		No guides found
1353	BRCA1	ENST00000357654	P38398-1	E	1353	BE3	c2t		No guides found
1354	BRCA1	ENST00000357654	P38398-1	N	1354	BE3	c2t		No guides found
1355	BRCA1	ENST00000357654	P38398-1	N	1355	BE3	c2t		No guides found
1356	BRCA1	ENST00000357654	P38398-1	Q	1356	BE3	c2t	-	TAATCAAGAAGAGCAAAGCA	35	-	TGG	chr17	43091449	nonsense	TGLEEN|NQE|EQSMDS	TGLEEN|N*E|EQSMDS	Q1356*	Nonsense mutation.		FALSE	FALSE	FALSE	FALSE	FALSE	FALSE	FALSE
1357	BRCA1	ENST00000357654	P38398-1	E	1357	BE3	c2t		No guides found
1358	BRCA1	ENST00000357654	P38398-1	E	1358	BE3	c2t		No guides found
1359	BRCA1	ENST00000357654	P38398-1	Q	1359	BE3	c2t		No guides found
1360	BRCA1	ENST00000357654	P38398-1	S	1360	BE3	c2t	-	CAAAGCATGGATTCAAACTT	35	-	AGG	chr17	43091436	silent	ENNQEEQ|SM|DSNLGE	ENNQEEQ|SM|DSNLGE		Silent mutation for target aa.		FALSE	FALSE	FALSE	FALSE	FALSE	FALSE	FALSE
1361	BRCA1	ENST00000357654	P38398-1	M	1361	BE3	c2t		No guides found
1362	BRCA1	ENST00000357654	P38398-1	D	1362	BE3	c2t		No guides found
1363	BRCA1	ENST00000357654	P38398-1	S	1363	BE3	c2t	-	ATGGATTCAAACTTAGGTAT	30	-	TGG	chr17	43091430	missense	QEEQSM|DS|NLGEAAS	QEEQSM|DL|NLGEAAS	S1363L			FALSE	FALSE	FALSE	FALSE	FALSE	FALSE	FALSE
1364	BRCA1	ENST00000357654	P38398-1	N	1364	BE3	c2t	-	CAAACTTAGGTATTGGAACC	40	-	AGG	chr17	43091423	silent	EEQSMDS|NL|GEAASG	EEQSMDS|NL|GEAASG		Silent mutation for target aa.		FALSE	FALSE	FALSE	FALSE	FALSE	FALSE	FALSE
1365	BRCA1	ENST00000357654	P38398-1	L	1365	BE3	c2t		No guides found
1366	BRCA1	ENST00000357654	P38398-1	G	1366	BE3	c2t		No guides found
1367	BRCA1	ENST00000357654	P38398-1	E	1367	BE3	c2t		No guides found
1368	BRCA1	ENST00000357654	P38398-1	A	1368	BE3	c2t		No guides found
1369	BRCA1	ENST00000357654	P38398-1	A	1369	BE3	c2t		No guides found
1370	BRCA1	ENST00000357654	P38398-1	S	1370	BE3	c2t		No guides found
1371	BRCA1	ENST00000357654	P38398-1	G	1371	BE3	c2t		No guides found
1372	BRCA1	ENST00000357654	P38398-1	C	1372	BE3	c2t		No guides found
1373	BRCA1	ENST00000357654	P38398-1	E	1373	BE3	c2t		No guides found
1374	BRCA1	ENST00000357654	P38398-1	S	1374	BE3	c2t		No guides found
1375	BRCA1	ENST00000357654	P38398-1	E	1375	BE3	c2t		No guides found
1376	BRCA1	ENST00000357654	P38398-1	T	1376	BE3	c2t		No guides found
1377	BRCA1	ENST00000357654	P38398-1	S	1377	BE3	c2t		No guides found
1378	BRCA1	ENST00000357654	P38398-1	V	1378	BE3	c2t	-	GCGTCTCTGAAGACTGCTCA	55	-	GGG	chr17	43090979	missense	GCESETS|VS|EDCSGL	GCESETS|VF|EDCSGL	S1379F	Silent mutation for target aa.		FALSE	FALSE	TRUE	FALSE	TRUE	FALSE	FALSE
1378	BRCA1	ENST00000357654	P38398-1	V	1378	BE3	c2t	-	AGCGTCTCTGAAGACTGCTC	55	-	AGG	chr17	43090980	missense	GCESETS|VS|EDCSGL	GCESETS|VF|EDCSGL	S1379F	Silent mutation for target aa.		FALSE	FALSE	TRUE	FALSE	TRUE	FALSE	FALSE
1379	BRCA1	ENST00000357654	P38398-1	S	1379	BE3	c2t	-	GCGTCTCTGAAGACTGCTCA	55	-	GGG	chr17	43090979	missense	CESETS|VS|EDCSGLS	CESETS|VF|EDCSGLS	S1379F			FALSE	FALSE	TRUE	FALSE	TRUE	FALSE	FALSE
1379	BRCA1	ENST00000357654	P38398-1	S	1379	BE3	c2t	-	AGCGTCTCTGAAGACTGCTC	55	-	AGG	chr17	43090980	missense	CESETS|VS|EDCSGLS	CESETS|VF|EDCSGLS	S1379F			FALSE	FALSE	TRUE	FALSE	TRUE	FALSE	FALSE
1380	BRCA1	ENST00000357654	P38398-1	E	1380	BE3	c2t		No guides found
1381	BRCA1	ENST00000357654	P38398-1	D	1381	BE3	c2t		No guides found
1382	BRCA1	ENST00000357654	P38398-1	C	1382	BE3	c2t		No guides found
1383	BRCA1	ENST00000357654	P38398-1	S	1383	BE3	c2t		No guides found
1384	BRCA1	ENST00000357654	P38398-1	G	1384	BE3	c2t		No guides found
1385	BRCA1	ENST00000357654	P38398-1	L	1385	BE3	c2t		No guides found
1386	BRCA1	ENST00000357654	P38398-1	S	1386	BE3	c2t		No guides found
1387	BRCA1	ENST00000357654	P38398-1	S	1387	BE3	c2t		No guides found
1388	BRCA1	ENST00000357654	P38398-1	Q	1388	BE3	c2t		No guides found
1389	BRCA1	ENST00000357654	P38398-1	S	1389	BE3	c2t		No guides found
1390	BRCA1	ENST00000357654	P38398-1	D	1390	BE3	c2t	-	GAGTGACATTTTAACCACTC	40	-	AGG	chr17	43090945	silent	SGLSSQ|SDI|LTTQQR	SGLSSQ|SDI|LTTQQR		Silent mutation for target aa.		FALSE	FALSE	FALSE	FALSE	FALSE	FALSE	FALSE
1391	BRCA1	ENST00000357654	P38398-1	I	1391	BE3	c2t		No guides found
1392	BRCA1	ENST00000357654	P38398-1	L	1392	BE3	c2t		No guides found
1393	BRCA1	ENST00000357654	P38398-1	T	1393	BE3	c2t		No guides found
1394	BRCA1	ENST00000357654	P38398-1	T	1394	BE3	c2t		No guides found
1395	BRCA1	ENST00000357654	P38398-1	Q	1395	BE3	c2t		No guides found
1396	BRCA1	ENST00000357654	P38398-1	Q	1396	BE3	c2t		No guides found
1397	BRCA1	ENST00000357654	P38398-1	R	1397	BE3	c2t		No guides found
1398	BRCA1	ENST00000357654	P38398-1	D	1398	BE3	c2t		No guides found
1399	BRCA1	ENST00000357654	P38398-1	T	1399	BE3	c2t		No guides found
1400	BRCA1	ENST00000357654	P38398-1	M	1400	BE3	c2t		No guides found
1401	BRCA1	ENST00000357654	P38398-1	Q	1401	BE3	c2t		No guides found
1402	BRCA1	ENST00000357654	P38398-1	H	1402	BE3	c2t		No guides found
1403	BRCA1	ENST00000357654	P38398-1	N	1403	BE3	c2t	-	TAACCTGATAAAGCTCCAGC	45	-	AGG	chr17	43082535	silent	QRDTMQH|NLI|KLQQE	QRDTMQH|NLI|KLQQE		Silent mutation for target aa.		FALSE	FALSE	FALSE	FALSE	FALSE	FALSE	FALSE
1404	BRCA1	ENST00000357654	P38398-1	L	1404	BE3	c2t	-	TAACCTGATAAAGCTCCAGC	45	-	AGG	chr17	43082535	silent	RDTMQH|NLI|KLQQEM	RDTMQH|NLI|KLQQEM		Silent mutation for target aa.		FALSE	FALSE	FALSE	FALSE	FALSE	FALSE	FALSE
1404	BRCA1	ENST00000357654	P38398-1	L	1404	BE3	c2t	-	CTTTATCAGGTTATGTTGCA	35	+	TGG	chr17	43082563	silent	RDTMQHN|LI|KLQQEM	RDTMQHN|LI|KLQQEM		Silent mutation for target aa.		FALSE	FALSE	FALSE	FALSE	FALSE	FALSE	FALSE
1405	BRCA1	ENST00000357654	P38398-1	I	1405	BE3	c2t		No guides found
1406	BRCA1	ENST00000357654	P38398-1	K	1406	BE3	c2t		No guides found
1407	BRCA1	ENST00000357654	P38398-1	L	1407	BE3	c2t	-	GATAAAGCTCCAGCAGGAAA	45	-	TGG	chr17	43082529	missense	MQHNL|IKL|QQEMAEL	MQHNL|IKF|QQEMAEL	L1407F			FALSE	FALSE	FALSE	FALSE	FALSE	FALSE	FALSE
1408	BRCA1	ENST00000357654	P38398-1	Q	1408	BE3	c2t	-	TTTCCTGCTGGAGCTTTATC	45	+	AGG	chr17	43082550	missense	QHNLIKL|QQE|MAELE	QHNLIKL|QQK|MAELE	E1410K	Silent mutation for target aa.		FALSE	FALSE	FALSE	FALSE	FALSE	FALSE	FALSE
1409	BRCA1	ENST00000357654	P38398-1	Q	1409	BE3	c2t	-	TTTCCTGCTGGAGCTTTATC	45	+	AGG	chr17	43082550	missense	HNLIKL|QQE|MAELEA	HNLIKL|QQK|MAELEA	E1410K	Silent mutation for target aa.		FALSE	FALSE	FALSE	FALSE	FALSE	FALSE	FALSE
1410	BRCA1	ENST00000357654	P38398-1	E	1410	BE3	c2t	-	TTTCCTGCTGGAGCTTTATC	45	+	AGG	chr17	43082550	missense	NLIKL|QQE|MAELEAV	NLIKL|QQK|MAELEAV	E1410K			FALSE	FALSE	FALSE	FALSE	FALSE	FALSE	FALSE
1411	BRCA1	ENST00000357654	P38398-1	M	1411	BE3	c2t		No guides found
1412	BRCA1	ENST00000357654	P38398-1	A	1412	BE3	c2t		No guides found
1413	BRCA1	ENST00000357654	P38398-1	E	1413	BE3	c2t	-	CTAGTTCAGCCATTTCCTGC	50	+	TGG	chr17	43082538	missense	KLQQEM|AEL|EAVLEQ	KLQQEM|AKL|EAVLEQ	E1413K			FALSE	FALSE	FALSE	FALSE	FALSE	FALSE	FALSE
1414	BRCA1	ENST00000357654	P38398-1	L	1414	BE3	c2t		No guides found
1415	BRCA1	ENST00000357654	P38398-1	E	1415	BE3	c2t		No guides found
1416	BRCA1	ENST00000357654	P38398-1	A	1416	BE3	c2t	-	AAGCTGTGTTAGAACAGCAT	40	-	GGG	chr17	43082497	missense	QEMAELE|AV|LEQHGS	QEMAELE|VV|LEQHGS	A1416V			FALSE	FALSE	FALSE	FALSE	FALSE	FALSE	FALSE
1416	BRCA1	ENST00000357654	P38398-1	A	1416	BE3	c2t	-	GAAGCTGTGTTAGAACAGCA	45	-	TGG	chr17	43082498	missense	QEMAELE|AV|LEQHGS	QEMAELE|VV|LEQHGS	A1416V			FALSE	FALSE	FALSE	FALSE	FALSE	FALSE	FALSE
1417	BRCA1	ENST00000357654	P38398-1	V	1417	BE3	c2t		No guides found
1418	BRCA1	ENST00000357654	P38398-1	L	1418	BE3	c2t		No guides found
1419	BRCA1	ENST00000357654	P38398-1	E	1419	BE3	c2t		No guides found
1420	BRCA1	ENST00000357654	P38398-1	Q	1420	BE3	c2t		No guides found
1421	BRCA1	ENST00000357654	P38398-1	H	1421	BE3	c2t		No guides found
1422	BRCA1	ENST00000357654	P38398-1	G	1422	BE3	c2t		No guides found
1423	BRCA1	ENST00000357654	P38398-1	S	1423	BE3	c2t		No guides found
1424	BRCA1	ENST00000357654	P38398-1	Q	1424	BE3	c2t		No guides found
1425	BRCA1	ENST00000357654	P38398-1	P	1425	BE3	c2t		No guides found
1426	BRCA1	ENST00000357654	P38398-1	S	1426	BE3	c2t		No guides found
1427	BRCA1	ENST00000357654	P38398-1	N	1427	BE3	c2t		No guides found
1428	BRCA1	ENST00000357654	P38398-1	S	1428	BE3	c2t		No guides found
1429	BRCA1	ENST00000357654	P38398-1	Y	1429	BE3	c2t		No guides found
1430	BRCA1	ENST00000357654	P38398-1	P	1430	BE3	c2t		No guides found
1431	BRCA1	ENST00000357654	P38398-1	S	1431	BE3	c2t		No guides found
1432	BRCA1	ENST00000357654	P38398-1	I	1432	BE3	c2t		No guides found
1433	BRCA1	ENST00000357654	P38398-1	I	1433	BE3	c2t		No guides found
1434	BRCA1	ENST00000357654	P38398-1	S	1434	BE3	c2t		No guides found
1435	BRCA1	ENST00000357654	P38398-1	D	1435	BE3	c2t	-	AAGTGACTCTTCTGCCCTTG	50	-	AGG	chr17	43082442	silent	SYPSII|SDS|SALEDL	SYPSII|SDS|SALEDL		Silent mutation for target aa.		FALSE	FALSE	FALSE	FALSE	FALSE	FALSE	FALSE
1435	BRCA1	ENST00000357654	P38398-1	D	1435	BE3	c2t	-	GAAGAGTCACTTATGATGGA	40	+	AGG	chr17	43082471	missense	SYPSIIS|DS|SALEDL	SYPSIIS|NS|SALEDL	D1435N			FALSE	FALSE	FALSE	FALSE	FALSE	FALSE	FALSE
1435	BRCA1	ENST00000357654	P38398-1	D	1435	BE3	c2t	-	AAGAGTCACTTATGATGGAA	35	+	GGG	chr17	43082472	missense	SYPSII|SDS|SALEDL	SYPSII|SNS|SALEDL	D1435N			FALSE	FALSE	FALSE	FALSE	FALSE	FALSE	FALSE
1436	BRCA1	ENST00000357654	P38398-1	S	1436	BE3	c2t		No guides found
1437	BRCA1	ENST00000357654	P38398-1	S	1437	BE3	c2t		No guides found
1438	BRCA1	ENST00000357654	P38398-1	A	1438	BE3	c2t		No guides found
1439	BRCA1	ENST00000357654	P38398-1	L	1439	BE3	c2t		No guides found
1440	BRCA1	ENST00000357654	P38398-1	E	1440	BE3	c2t		No guides found
1441	BRCA1	ENST00000357654	P38398-1	D	1441	BE3	c2t		No guides found
1442	BRCA1	ENST00000357654	P38398-1	L	1442	BE3	c2t		No guides found
1443	BRCA1	ENST00000357654	P38398-1	R	1443	BE3	c2t	-	TGGATTTCGCAGGTCCTCAA	50	+	GGG	chr17	43082446	missense	SSALEDL|RN|PEQSTS	SSALEDL|QN|PEQSTS	R1443Q			FALSE	FALSE	FALSE	FALSE	FALSE	FALSE	FALSE
1444	BRCA1	ENST00000357654	P38398-1	N	1444	BE3	c2t		No guides found
1445	BRCA1	ENST00000357654	P38398-1	P	1445	BE3	c2t		No guides found
1446	BRCA1	ENST00000357654	P38398-1	E	1446	BE3	c2t		No guides found
1447	BRCA1	ENST00000357654	P38398-1	Q	1447	BE3	c2t	-	GAACAAAGCACATCAGAAAA	35	-	AGG	chr17	43082405	nonsense	EDLRNPE|QS|TSEKAV	EDLRNPE|*S|TSEKAV	Q1447*	Nonsense mutation.		FALSE	FALSE	FALSE	FALSE	FALSE	FALSE	FALSE
1448	BRCA1	ENST00000357654	P38398-1	S	1448	BE3	c2t		No guides found
1449	BRCA1	ENST00000357654	P38398-1	T	1449	BE3	c2t		No guides found
1450	BRCA1	ENST00000357654	P38398-1	S	1450	BE3	c2t		No guides found
1451	BRCA1	ENST00000357654	P38398-1	E	1451	BE3	c2t	-	TTTTCTGATGTGCTTTGTTC	35	+	TGG	chr17	43082426	missense	NPEQST|SE|KAVLTSQ	NPEQST|SK|KAVLTSQ	E1451K			FALSE	FALSE	FALSE	FALSE	FALSE	FALSE	FALSE
1452	BRCA1	ENST00000357654	P38398-1	K	1452	BE3	c2t		No guides found
1453	BRCA1	ENST00000357654	P38398-1	A	1453	BE3	c2t		No guides found
1454	BRCA1	ENST00000357654	P38398-1	V	1454	BE3	c2t		No guides found
1455	BRCA1	ENST00000357654	P38398-1	L	1455	BE3	c2t		No guides found
1456	BRCA1	ENST00000357654	P38398-1	T	1456	BE3	c2t		No guides found
1457	BRCA1	ENST00000357654	P38398-1	S	1457	BE3	c2t		No guides found
1458	BRCA1	ENST00000357654	P38398-1	Q	1458	BE3	c2t		No guides found
1459	BRCA1	ENST00000357654	P38398-1	K	1459	BE3	c2t		No guides found
1460	BRCA1	ENST00000357654	P38398-1	S	1460	BE3	c2t		No guides found
1461	BRCA1	ENST00000357654	P38398-1	S	1461	BE3	c2t		No guides found
1462	BRCA1	ENST00000357654	P38398-1	E	1462	BE3	c2t		No guides found
1463	BRCA1	ENST00000357654	P38398-1	Y	1463	BE3	c2t		No guides found
1464	BRCA1	ENST00000357654	P38398-1	P	1464	BE3	c2t		No guides found
1465	BRCA1	ENST00000357654	P38398-1	I	1465	BE3	c2t		No guides found
1466	BRCA1	ENST00000357654	P38398-1	S	1466	BE3	c2t		No guides found
1467	BRCA1	ENST00000357654	P38398-1	Q	1467	BE3	c2t		No guides found
1468	BRCA1	ENST00000357654	P38398-1	N	1468	BE3	c2t		No guides found
1469	BRCA1	ENST00000357654	P38398-1	P	1469	BE3	c2t		No guides found
1470	BRCA1	ENST00000357654	P38398-1	E	1470	BE3	c2t	-	CCTTCTGGATTCTGGCTTAT	45	+	AGG	chr17	43076580	missense	YPISQN|PE|GLSADKF	YPISQN|PK|GLSADKF	E1470K			FALSE	FALSE	FALSE	FALSE	FALSE	FALSE	FALSE
1470	BRCA1	ENST00000357654	P38398-1	E	1470	BE3	c2t	-	CTTCTGGATTCTGGCTTATA	40	+	GGG	chr17	43076581	missense	YPISQ|NPE|GLSADKF	YPISQ|NPK|GLSADKF	E1470K			FALSE	FALSE	FALSE	FALSE	FALSE	FALSE	FALSE
1471	BRCA1	ENST00000357654	P38398-1	G	1471	BE3	c2t		No guides found
1472	BRCA1	ENST00000357654	P38398-1	L	1472	BE3	c2t		No guides found
1473	BRCA1	ENST00000357654	P38398-1	S	1473	BE3	c2t	-	CCTTTCTGCTGACAAGTTTG	45	-	AGG	chr17	43076539	missense	SQNPEG|LSA|DKFEVS	SQNPEG|LFA|DKFEVS	S1473F			FALSE	FALSE	FALSE	FALSE	FALSE	FALSE	FALSE
1474	BRCA1	ENST00000357654	P38398-1	A	1474	BE3	c2t	-	TTGTCAGCAGAAAGGCCTTC	50	+	TGG	chr17	43076565	missense	QNPEGLS|AD|KFEVSA	QNPEGLS|TN|KFEVSA	A1474T, D1475N	Multiple edits.		FALSE	FALSE	FALSE	FALSE	FALSE	FALSE	FALSE
1475	BRCA1	ENST00000357654	P38398-1	D	1475	BE3	c2t	-	TTGTCAGCAGAAAGGCCTTC	50	+	TGG	chr17	43076565	missense	NPEGLS|AD|KFEVSAD	NPEGLS|TN|KFEVSAD	A1474T, D1475N	Multiple edits.		FALSE	FALSE	FALSE	FALSE	FALSE	FALSE	FALSE
1476	BRCA1	ENST00000357654	P38398-1	K	1476	BE3	c2t	-	CCTCAAACTTGTCAGCAGAA	45	+	AGG	chr17	43076557	missense	PEGLSAD|KFE|VSADS	PEGLSAD|KFK|VSADS	E1478K	Silent mutation for target aa.		FALSE	FALSE	FALSE	FALSE	FALSE	FALSE	FALSE
1477	BRCA1	ENST00000357654	P38398-1	F	1477	BE3	c2t		No guides found
1478	BRCA1	ENST00000357654	P38398-1	E	1478	BE3	c2t	-	CCTCAAACTTGTCAGCAGAA	45	+	AGG	chr17	43076557	missense	GLSAD|KFE|VSADSST	GLSAD|KFK|VSADSST	E1478K			FALSE	FALSE	FALSE	FALSE	FALSE	FALSE	FALSE
1479	BRCA1	ENST00000357654	P38398-1	V	1479	BE3	c2t		No guides found
1480	BRCA1	ENST00000357654	P38398-1	S	1480	BE3	c2t		No guides found
1481	BRCA1	ENST00000357654	P38398-1	A	1481	BE3	c2t		No guides found
1482	BRCA1	ENST00000357654	P38398-1	D	1482	BE3	c2t		No guides found
1483	BRCA1	ENST00000357654	P38398-1	S	1483	BE3	c2t		No guides found
1484	BRCA1	ENST00000357654	P38398-1	S	1484	BE3	c2t		No guides found
1485	BRCA1	ENST00000357654	P38398-1	T	1485	BE3	c2t		No guides found
1486	BRCA1	ENST00000357654	P38398-1	S	1486	BE3	c2t		No guides found
1487	BRCA1	ENST00000357654	P38398-1	K	1487	BE3	c2t		No guides found
1488	BRCA1	ENST00000357654	P38398-1	N	1488	BE3	c2t		No guides found
1489	BRCA1	ENST00000357654	P38398-1	K	1489	BE3	c2t		No guides found
1490	BRCA1	ENST00000357654	P38398-1	E	1490	BE3	c2t		No guides found
1491	BRCA1	ENST00000357654	P38398-1	P	1491	BE3	c2t		No guides found
1492	BRCA1	ENST00000357654	P38398-1	G	1492	BE3	c2t		No guides found
1493	BRCA1	ENST00000357654	P38398-1	V	1493	BE3	c2t		No guides found
1494	BRCA1	ENST00000357654	P38398-1	E	1494	BE3	c2t		No guides found
1495	BRCA1	ENST00000357654	P38398-1	R	1495	BE3	c2t	-	GGATGACCTAGAAAGATAAA	35	+	TGG	chr17	43074535	silent	NKEPGVE|RS|SPSKCP	NKEPGVE|KS|SPSKCP	R1495K			FALSE	FALSE	FALSE	FALSE	FALSE	FALSE	FALSE
1496	BRCA1	ENST00000357654	P38398-1	S	1496	BE3	c2t		No guides found
1497	BRCA1	ENST00000357654	P38398-1	S	1497	BE3	c2t		No guides found
1498	BRCA1	ENST00000357654	P38398-1	P	1498	BE3	c2t		No guides found
1499	BRCA1	ENST00000357654	P38398-1	S	1499	BE3	c2t		No guides found
1500	BRCA1	ENST00000357654	P38398-1	K	1500	BE3	c2t		No guides found
1501	BRCA1	ENST00000357654	P38398-1	C	1501	BE3	c2t	-	AATGCCCATCATTAGATGAT	35	-	AGG	chr17	43074487	missense	ERSSPSK|CP|SLDDRW	ERSSPSK|CL|SLDDRW	P1502L	Silent mutation for target aa.		FALSE	FALSE	FALSE	FALSE	FALSE	FALSE	FALSE
1502	BRCA1	ENST00000357654	P38398-1	P	1502	BE3	c2t	-	GCCCATCATTAGATGATAGG	45	-	TGG	chr17	43074484	missense	RSSPSKC|PS|LDDRWY	RSSPSKC|LL|LDDRWY	P1502L, S1503L	Multiple edits.		FALSE	FALSE	FALSE	FALSE	FALSE	FALSE	FALSE
1502	BRCA1	ENST00000357654	P38398-1	P	1502	BE3	c2t	-	AATGCCCATCATTAGATGAT	35	-	AGG	chr17	43074487	missense	RSSPSK|CP|SLDDRWY	RSSPSK|CL|SLDDRWY	P1502L			FALSE	FALSE	FALSE	FALSE	FALSE	FALSE	FALSE
1503	BRCA1	ENST00000357654	P38398-1	S	1503	BE3	c2t	-	GCCCATCATTAGATGATAGG	45	-	TGG	chr17	43074484	missense	SSPSKC|PS|LDDRWYM	SSPSKC|LL|LDDRWYM	P1502L, S1503L	Multiple edits.		FALSE	FALSE	FALSE	FALSE	FALSE	FALSE	FALSE
1504	BRCA1	ENST00000357654	P38398-1	L	1504	BE3	c2t		No guides found
1505	BRCA1	ENST00000357654	P38398-1	D	1505	BE3	c2t		No guides found
1506	BRCA1	ENST00000357654	P38398-1	D	1506	BE3	c2t		No guides found
1507	BRCA1	ENST00000357654	P38398-1	R	1507	BE3	c2t	-	TACCACCTATCATCTAATGA	35	+	TGG	chr17	43074500	nonsense	KCPSLDD|RW|YMHSCS	KCPSLDD|K*|YMHSCS	R1507K, W1508*	Nonsense mutation. Multiple edits.		FALSE	FALSE	FALSE	FALSE	FALSE	FALSE	FALSE
1507	BRCA1	ENST00000357654	P38398-1	R	1507	BE3	c2t	-	ACCACCTATCATCTAATGAT	35	+	GGG	chr17	43074501	missense	KCPSLD|DRW|YMHSCS	KCPSLD|DKW|YMHSCS	R1507K			FALSE	FALSE	FALSE	FALSE	FALSE	FALSE	FALSE
1508	BRCA1	ENST00000357654	P38398-1	W	1508	BE3	c2t	-	TACCACCTATCATCTAATGA	35	+	TGG	chr17	43074500	nonsense	CPSLDD|RW|YMHSCSG	CPSLDD|K*|YMHSCSG	R1507K, W1508*	Nonsense mutation. Multiple edits.		FALSE	FALSE	FALSE	FALSE	FALSE	FALSE	FALSE
1509	BRCA1	ENST00000357654	P38398-1	Y	1509	BE3	c2t	-	GGTACATGCACAGTTGCTCT	50	-	GGG	chr17	43074463	silent	PSLDDRW|YM|HSCSGS	PSLDDRW|YM|HSCSGS		Silent mutation for target aa.		FALSE	FALSE	FALSE	FALSE	FALSE	FALSE	FALSE
1509	BRCA1	ENST00000357654	P38398-1	Y	1509	BE3	c2t	-	TGGTACATGCACAGTTGCTC	50	-	TGG	chr17	43074464	silent	PSLDDRW|YM|HSCSGS	PSLDDRW|YM|HSCSGS		Silent mutation for target aa.		FALSE	FALSE	FALSE	FALSE	FALSE	FALSE	FALSE
1510	BRCA1	ENST00000357654	P38398-1	M	1510	BE3	c2t		No guides found
1511	BRCA1	ENST00000357654	P38398-1	H	1511	BE3	c2t		No guides found
1512	BRCA1	ENST00000357654	P38398-1	S	1512	BE3	c2t		No guides found
1513	BRCA1	ENST00000357654	P38398-1	C	1513	BE3	c2t		No guides found
1514	BRCA1	ENST00000357654	P38398-1	S	1514	BE3	c2t		No guides found
1515	BRCA1	ENST00000357654	P38398-1	G	1515	BE3	c2t		No guides found
1516	BRCA1	ENST00000357654	P38398-1	S	1516	BE3	c2t		No guides found
1517	BRCA1	ENST00000357654	P38398-1	L	1517	BE3	c2t		No guides found
1518	BRCA1	ENST00000357654	P38398-1	Q	1518	BE3	c2t		No guides found
1519	BRCA1	ENST00000357654	P38398-1	N	1519	BE3	c2t		No guides found
1520	BRCA1	ENST00000357654	P38398-1	R	1520	BE3	c2t		No guides found
1521	BRCA1	ENST00000357654	P38398-1	N	1521	BE3	c2t	-	TAGAAACTACCCATCTCAAG	40	-	AGG	chr17	43074429	silent	SGSLQN|RNY|PSQEEL	SGSLQN|RNY|PSQEEL		Silent mutation for target aa.		FALSE	FALSE	FALSE	FALSE	FALSE	FALSE	FALSE
1522	BRCA1	ENST00000357654	P38398-1	Y	1522	BE3	c2t		No guides found
1523	BRCA1	ENST00000357654	P38398-1	P	1523	BE3	c2t		No guides found
1524	BRCA1	ENST00000357654	P38398-1	S	1524	BE3	c2t		No guides found
1525	BRCA1	ENST00000357654	P38398-1	Q	1525	BE3	c2t	-	ATCTCAAGAGGAGCTCATTA	40	-	AGG	chr17	43074417	nonsense	QNRNYP|SQE|ELIKVV	QNRNYP|S*E|ELIKVV	Q1525*	Nonsense mutation.		FALSE	FALSE	FALSE	FALSE	FALSE	FALSE	FALSE
1526	BRCA1	ENST00000357654	P38398-1	E	1526	BE3	c2t		No guides found
1527	BRCA1	ENST00000357654	P38398-1	E	1527	BE3	c2t	-	TAATGAGCTCCTCTTGAGAT	40	+	GGG	chr17	43074438	silent	RNYPSQE|ELI|KVVDV	RNYPSQE|ELI|KVVDV		Silent mutation for target aa.		FALSE	FALSE	FALSE	FALSE	FALSE	FALSE	FALSE
1528	BRCA1	ENST00000357654	P38398-1	L	1528	BE3	c2t	-	GCTCATTAAGGTTGTTGATG	40	-	TGG	chr17	43074405	silent	NYPSQEE|LIK|VVDVE	NYPSQEE|LIK|VVDVE		Silent mutation for target aa.		FALSE	FALSE	FALSE	FALSE	FALSE	FALSE	FALSE
1529	BRCA1	ENST00000357654	P38398-1	I	1529	BE3	c2t		No guides found
1530	BRCA1	ENST00000357654	P38398-1	K	1530	BE3	c2t		No guides found
1531	BRCA1	ENST00000357654	P38398-1	V	1531	BE3	c2t		No guides found
1532	BRCA1	ENST00000357654	P38398-1	V	1532	BE3	c2t		No guides found
1533	BRCA1	ENST00000357654	P38398-1	D	1533	BE3	c2t		No guides found
1534	BRCA1	ENST00000357654	P38398-1	V	1534	BE3	c2t		No guides found
1535	BRCA1	ENST00000357654	P38398-1	E	1535	BE3	c2t		No guides found
1536	BRCA1	ENST00000357654	P38398-1	E	1536	BE3	c2t		No guides found
1537	BRCA1	ENST00000357654	P38398-1	Q	1537	BE3	c2t	-	GAGCAACAGCTGGAAGAGTC	55	-	TGG	chr17	43074380	nonsense	KVVDVEE|QQ|LEESGP	KVVDVEE|**|LEESGP	Q1537*, Q1538*	Nonsense mutation.		FALSE	FALSE	FALSE	FALSE	FALSE	FALSE	FALSE
1538	BRCA1	ENST00000357654	P38398-1	Q	1538	BE3	c2t	-	AGCAACAGCTGGAAGAGTCT	50	-	GGG	chr17	43074379	nonsense	VVDVEE|QQ|LEESGPH	VVDVEE|Q*|LEESGPH	Q1538*	Nonsense mutation.		FALSE	FALSE	FALSE	FALSE	FALSE	FALSE	FALSE
1538	BRCA1	ENST00000357654	P38398-1	Q	1538	BE3	c2t	-	GAGCAACAGCTGGAAGAGTC	55	-	TGG	chr17	43074380	nonsense	VVDVEE|QQ|LEESGPH	VVDVEE|**|LEESGPH	Q1537*, Q1538*	Nonsense mutation.		FALSE	FALSE	FALSE	FALSE	FALSE	FALSE	FALSE
1539	BRCA1	ENST00000357654	P38398-1	L	1539	BE3	c2t		No guides found
1540	BRCA1	ENST00000357654	P38398-1	E	1540	BE3	c2t		No guides found
1541	BRCA1	ENST00000357654	P38398-1	E	1541	BE3	c2t		No guides found
1542	BRCA1	ENST00000357654	P38398-1	S	1542	BE3	c2t		No guides found
1543	BRCA1	ENST00000357654	P38398-1	G	1543	BE3	c2t		No guides found
1544	BRCA1	ENST00000357654	P38398-1	P	1544	BE3	c2t	-	GTCTGGGCCACACGATTTGA	55	-	CGG	chr17	43074363	missense	QQLEE|SGP|HDLTETS	QQLEE|SGS|HDLTETS	P1544S			FALSE	FALSE	FALSE	FALSE	FALSE	FALSE	FALSE
1545	BRCA1	ENST00000357654	P38398-1	H	1545	BE3	c2t		No guides found
1546	BRCA1	ENST00000357654	P38398-1	D	1546	BE3	c2t		No guides found
1547	BRCA1	ENST00000357654	P38398-1	L	1547	BE3	c2t		No guides found
1548	BRCA1	ENST00000357654	P38398-1	T	1548	BE3	c2t		No guides found
1549	BRCA1	ENST00000357654	P38398-1	E	1549	BE3	c2t	-	GATGTTTCCGTCAAATCGTG	45	+	TGG	chr17	43074374	missense	SGPHDLT|ET|SYLPRQ	SGPHDLT|KT|SYLPRQ	E1549K			FALSE	FALSE	FALSE	FALSE	FALSE	FALSE	FALSE
1550	BRCA1	ENST00000357654	P38398-1	T	1550	BE3	c2t	-	CGGAAACATCTTACTTGCCA	45	-	AGG	chr17	43074343	missense	GPHDLT|ET|SYLPRQD	GPHDLT|EI|SYLPRQD	T1550I			FALSE	FALSE	FALSE	FALSE	FALSE	FALSE	FALSE
1551	BRCA1	ENST00000357654	P38398-1	S	1551	BE3	c2t		No guides found
1552	BRCA1	ENST00000357654	P38398-1	Y	1552	BE3	c2t		No guides found
1553	BRCA1	ENST00000357654	P38398-1	L	1553	BE3	c2t		No guides found
1554	BRCA1	ENST00000357654	P38398-1	P	1554	BE3	c2t	-	TACTTGCCAAGGCAAGATCT	45	-	AGG	chr17	43074332	missense	LTETSY|LP|RQDLEGT	LTETSY|LL|RQDLEGT	P1554L			FALSE	FALSE	FALSE	FALSE	FALSE	FALSE	FALSE
1555	BRCA1	ENST00000357654	P38398-1	R	1555	BE3	c2t		No guides found
1556	BRCA1	ENST00000357654	P38398-1	Q	1556	BE3	c2t		No guides found
1557	BRCA1	ENST00000357654	P38398-1	D	1557	BE3	c2t		No guides found
1558	BRCA1	ENST00000357654	P38398-1	L	1558	BE3	c2t		No guides found
1559	BRCA1	ENST00000357654	P38398-1	E	1559	BE3	c2t	-	GGGTTCCCTCTGAAAGGAAT	50	+	GGG	chr17	43071250	missense	YLPRQDL|EGT|PYLES	YLPRQDL|EKT|PYLES	G1560K	Silent mutation for target aa.		FALSE	FALSE	FALSE	FALSE	FALSE	FALSE	FALSE
1559	BRCA1	ENST00000357654	P38398-1	E	1559	BE3	c2t	-	ATATTACCTAGATCTTGCCT	35	+	TGG	chr17	43074344	missense	YLPRQDL|E|GTPYLES	YLPRQDL|K|GTPYLES	E1559K			FALSE	FALSE	FALSE	FALSE	FALSE	FALSE	FALSE
1560	BRCA1	ENST00000357654	P38398-1	G	1560	BE3	c2t	-	GGGGTTCCCTCTGAAAGGAA	55	+	TGG	chr17	43071249	missense	LPRQDLE|GT|PYLESG	LPRQDLE|KT|PYLESG	G1560K			FALSE	FALSE	FALSE	FALSE	FALSE	FALSE	FALSE
1560	BRCA1	ENST00000357654	P38398-1	G	1560	BE3	c2t	-	GGGTTCCCTCTGAAAGGAAT	50	+	GGG	chr17	43071250	missense	LPRQDL|EGT|PYLESG	LPRQDL|EKT|PYLESG	G1560K			FALSE	FALSE	FALSE	FALSE	FALSE	FALSE	FALSE
1561	BRCA1	ENST00000357654	P38398-1	T	1561	BE3	c2t	-	GGAACCCCTTACCTGGAATC	55	-	TGG	chr17	43071216	missense	PRQDLEG|TP|YLESGI	PRQDLEG|IF|YLESGI	T1561I, P1562F	Multiple edits.		FALSE	FALSE	FALSE	FALSE	FALSE	FALSE	FALSE
1562	BRCA1	ENST00000357654	P38398-1	P	1562	BE3	c2t	-	GGAACCCCTTACCTGGAATC	55	-	TGG	chr17	43071216	missense	RQDLEG|TP|YLESGIS	RQDLEG|IF|YLESGIS	T1561I, P1562F	Multiple edits.		FALSE	FALSE	FALSE	FALSE	FALSE	FALSE	FALSE
1563	BRCA1	ENST00000357654	P38398-1	Y	1563	BE3	c2t		No guides found
1564	BRCA1	ENST00000357654	P38398-1	L	1564	BE3	c2t		No guides found
1565	BRCA1	ENST00000357654	P38398-1	E	1565	BE3	c2t		No guides found
1566	BRCA1	ENST00000357654	P38398-1	S	1566	BE3	c2t		No guides found
1567	BRCA1	ENST00000357654	P38398-1	G	1567	BE3	c2t	-	CTGATTCCAGATTCCAGGTA	45	+	AGG	chr17	43071228	missense	GTPYLES|GI|SLFSDD	GTPYLES|KI|SLFSDD	G1567K			FALSE	FALSE	FALSE	FALSE	FALSE	FALSE	FALSE
1567	BRCA1	ENST00000357654	P38398-1	G	1567	BE3	c2t	-	TGATTCCAGATTCCAGGTAA	40	+	GGG	chr17	43071229	missense	GTPYLE|SGI|SLFSDD	GTPYLE|SKI|SLFSDD	G1567K			FALSE	FALSE	FALSE	FALSE	FALSE	FALSE	FALSE
1567	BRCA1	ENST00000357654	P38398-1	G	1567	BE3	c2t	-	GATTCCAGATTCCAGGTAAG	45	+	GGG	chr17	43071230	missense	GTPYLE|SG|ISLFSDD	GTPYLE|SK|ISLFSDD	G1567K			FALSE	FALSE	FALSE	FALSE	FALSE	FALSE	FALSE
1568	BRCA1	ENST00000357654	P38398-1	I	1568	BE3	c2t		No guides found
1569	BRCA1	ENST00000357654	P38398-1	S	1569	BE3	c2t	-	AGAGGCTGATTCCAGATTCC	50	+	AGG	chr17	43071223	missense	PYLESG|ISL|FSDDPE	PYLESG|INL|FSDDPE	S1569N			FALSE	FALSE	FALSE	FALSE	FALSE	FALSE	FALSE
1570	BRCA1	ENST00000357654	P38398-1	L	1570	BE3	c2t		No guides found
1571	BRCA1	ENST00000357654	P38398-1	F	1571	BE3	c2t		No guides found
1572	BRCA1	ENST00000357654	P38398-1	S	1572	BE3	c2t		No guides found
1573	BRCA1	ENST00000357654	P38398-1	D	1573	BE3	c2t		No guides found
1574	BRCA1	ENST00000357654	P38398-1	D	1574	BE3	c2t		No guides found
1575	BRCA1	ENST00000357654	P38398-1	P	1575	BE3	c2t		No guides found
1576	BRCA1	ENST00000357654	P38398-1	E	1576	BE3	c2t	-	ATTCAGGGTCATCAGAGAAG	45	+	AGG	chr17	43071205	missense	SLFSD|DPE|SDPSEDR	SLFSD|DPK|SDPSEDR	E1576K			FALSE	FALSE	FALSE	FALSE	FALSE	FALSE	FALSE
1577	BRCA1	ENST00000357654	P38398-1	S	1577	BE3	c2t		No guides found
1578	BRCA1	ENST00000357654	P38398-1	D	1578	BE3	c2t		No guides found
1579	BRCA1	ENST00000357654	P38398-1	P	1579	BE3	c2t		No guides found
1580	BRCA1	ENST00000357654	P38398-1	S	1580	BE3	c2t		No guides found
1581	BRCA1	ENST00000357654	P38398-1	E	1581	BE3	c2t	-	TCTTCAGAAGGATCAGATTC	40	+	AGG	chr17	43071189	missense	DPESDP|SE|DRAPESA	DPESDP|SK|DRAPESA	E1581K			FALSE	FALSE	FALSE	FALSE	TRUE	FALSE	FALSE
1581	BRCA1	ENST00000357654	P38398-1	E	1581	BE3	c2t	-	CTTCAGAAGGATCAGATTCA	40	+	GGG	chr17	43071190	missense	DPESD|PSE|DRAPESA	DPESD|PSK|DRAPESA	E1581K			FALSE	FALSE	FALSE	FALSE	FALSE	FALSE	FALSE
1582	BRCA1	ENST00000357654	P38398-1	D	1582	BE3	c2t		No guides found
1583	BRCA1	ENST00000357654	P38398-1	R	1583	BE3	c2t		No guides found
1584	BRCA1	ENST00000357654	P38398-1	A	1584	BE3	c2t	-	TCTGGGGCTCTGTCTTCAGA	55	+	AGG	chr17	43071177	missense	SDPSEDR|AP|ESARVG	SDPSEDR|TP|ESARVG	A1584T			FALSE	FALSE	FALSE	FALSE	TRUE	FALSE	FALSE
1585	BRCA1	ENST00000357654	P38398-1	P	1585	BE3	c2t	-	GCCCCAGAGTCAGCTCGTGT	65	-	TGG	chr17	43071144	missense	DPSEDRA|PE|SARVGN	DPSEDRA|LE|SARVGN	P1585L			FALSE	FALSE	FALSE	FALSE	FALSE	FALSE	FALSE
1586	BRCA1	ENST00000357654	P38398-1	E	1586	BE3	c2t		No guides found
1587	BRCA1	ENST00000357654	P38398-1	S	1587	BE3	c2t		No guides found
1588	BRCA1	ENST00000357654	P38398-1	A	1588	BE3	c2t		No guides found
1589	BRCA1	ENST00000357654	P38398-1	R	1589	BE3	c2t	-	GCCAACACGAGCTGACTCTG	60	+	GGG	chr17	43071161	missense	DRAPESA|RV|GNIPSS	DRAPESA|HI|GNIPSS	R1589H, V1590I	Multiple edits.		FALSE	FALSE	FALSE	FALSE	FALSE	FALSE	FALSE
1590	BRCA1	ENST00000357654	P38398-1	V	1590	BE3	c2t	-	TTGCCAACACGAGCTGACTC	55	+	TGG	chr17	43071159	missense	RAPESAR|VG|NIPSST	RAPESAR|IN|NIPSST	V1590I, G1591N	Multiple edits.		FALSE	FALSE	FALSE	FALSE	FALSE	FALSE	FALSE
1590	BRCA1	ENST00000357654	P38398-1	V	1590	BE3	c2t	-	TGCCAACACGAGCTGACTCT	55	+	GGG	chr17	43071160	missense	RAPESA|RVG|NIPSST	RAPESA|RIS|NIPSST	V1590I, G1591S	Multiple edits.		FALSE	FALSE	FALSE	FALSE	FALSE	FALSE	FALSE
1590	BRCA1	ENST00000357654	P38398-1	V	1590	BE3	c2t	-	GCCAACACGAGCTGACTCTG	60	+	GGG	chr17	43071161	missense	RAPESA|RV|GNIPSST	RAPESA|HI|GNIPSST	R1589H, V1590I	Multiple edits.		FALSE	FALSE	FALSE	FALSE	FALSE	FALSE	FALSE
1591	BRCA1	ENST00000357654	P38398-1	G	1591	BE3	c2t	-	TTGCCAACACGAGCTGACTC	55	+	TGG	chr17	43071159	missense	APESAR|VG|NIPSSTS	APESAR|IN|NIPSSTS	V1590I, G1591N	Multiple edits.		FALSE	FALSE	FALSE	FALSE	FALSE	FALSE	FALSE
1591	BRCA1	ENST00000357654	P38398-1	G	1591	BE3	c2t	-	TGCCAACACGAGCTGACTCT	55	+	GGG	chr17	43071160	missense	APESA|RVG|NIPSSTS	APESA|RIS|NIPSSTS	V1590I, G1591S	Multiple edits.		FALSE	FALSE	FALSE	FALSE	FALSE	FALSE	FALSE
1592	BRCA1	ENST00000357654	P38398-1	N	1592	BE3	c2t		No guides found
1593	BRCA1	ENST00000357654	P38398-1	I	1593	BE3	c2t		No guides found
1594	BRCA1	ENST00000357654	P38398-1	P	1594	BE3	c2t		No guides found
1595	BRCA1	ENST00000357654	P38398-1	S	1595	BE3	c2t		No guides found
1596	BRCA1	ENST00000357654	P38398-1	S	1596	BE3	c2t		No guides found
1597	BRCA1	ENST00000357654	P38398-1	T	1597	BE3	c2t		No guides found
1598	BRCA1	ENST00000357654	P38398-1	S	1598	BE3	c2t		No guides found
1599	BRCA1	ENST00000357654	P38398-1	A	1599	BE3	c2t	-	TTCAATGCAGAGGTTGAAGA	40	+	TGG	chr17	43071132	missense	NIPSSTS|AL|KVPQLK	NIPSSTS|TL|KVPQLK	A1599T			FALSE	FALSE	FALSE	FALSE	FALSE	FALSE	FALSE
1600	BRCA1	ENST00000357654	P38398-1	L	1600	BE3	c2t		No guides found
1601	BRCA1	ENST00000357654	P38398-1	K	1601	BE3	c2t		No guides found
1602	BRCA1	ENST00000357654	P38398-1	V	1602	BE3	c2t		No guides found
1603	BRCA1	ENST00000357654	P38398-1	P	1603	BE3	c2t		No guides found
1604	BRCA1	ENST00000357654	P38398-1	Q	1604	BE3	c2t		No guides found
1605	BRCA1	ENST00000357654	P38398-1	L	1605	BE3	c2t		No guides found
1606	BRCA1	ENST00000357654	P38398-1	K	1606	BE3	c2t		No guides found
1607	BRCA1	ENST00000357654	P38398-1	V	1607	BE3	c2t		No guides found
1608	BRCA1	ENST00000357654	P38398-1	A	1608	BE3	c2t	-	GATTCTGCAACTTTCAATTG	35	+	GGG	chr17	43071105	missense	KVPQLKV|AE|SAQSPA	KVPQLKV|TK|SAQSPA	A1608T, E1609K	Multiple edits.		FALSE	FALSE	FALSE	FALSE	FALSE	FALSE	FALSE
1609	BRCA1	ENST00000357654	P38398-1	E	1609	BE3	c2t	-	CAGATTCTGCAACTTTCAAT	35	+	TGG	chr17	43071103	missense	VPQLKV|AES|AQSPAA	VPQLKV|AKS|AQSPAA	E1609K			FALSE	FALSE	FALSE	FALSE	FALSE	FALSE	FALSE
1609	BRCA1	ENST00000357654	P38398-1	E	1609	BE3	c2t	-	AGATTCTGCAACTTTCAATT	30	+	GGG	chr17	43071104	missense	VPQLKV|AE|SAQSPAA	VPQLKV|AK|SAQSPAA	E1609K			FALSE	FALSE	FALSE	FALSE	FALSE	FALSE	FALSE
1609	BRCA1	ENST00000357654	P38398-1	E	1609	BE3	c2t	-	GATTCTGCAACTTTCAATTG	35	+	GGG	chr17	43071105	missense	VPQLKV|AE|SAQSPAA	VPQLKV|TK|SAQSPAA	A1608T, E1609K	Multiple edits.		FALSE	FALSE	FALSE	FALSE	FALSE	FALSE	FALSE
1610	BRCA1	ENST00000357654	P38398-1	S	1610	BE3	c2t		No guides found
1611	BRCA1	ENST00000357654	P38398-1	A	1611	BE3	c2t		No guides found
1612	BRCA1	ENST00000357654	P38398-1	Q	1612	BE3	c2t		No guides found
1613	BRCA1	ENST00000357654	P38398-1	S	1613	BE3	c2t		No guides found
1614	BRCA1	ENST00000357654	P38398-1	P	1614	BE3	c2t		No guides found
1615	BRCA1	ENST00000357654	P38398-1	A	1615	BE3	c2t		No guides found
1616	BRCA1	ENST00000357654	P38398-1	A	1616	BE3	c2t		No guides found
1617	BRCA1	ENST00000357654	P38398-1	A	1617	BE3	c2t	-	TATGAGCAGCAGCTGGACTC	55	+	TGG	chr17	43071079	missense	SAQSPA|AAH|TTDTAG	SAQSPA|ATH|TTDTAG	A1617T			FALSE	FALSE	FALSE	FALSE	FALSE	FALSE	FALSE
1617	BRCA1	ENST00000357654	P38398-1	A	1617	BE3	c2t	-	ATGAGCAGCAGCTGGACTCT	55	+	GGG	chr17	43071080	missense	SAQSPA|AA|HTTDTAG	SAQSPA|AT|HTTDTAG	A1617T			FALSE	FALSE	FALSE	FALSE	FALSE	FALSE	FALSE
1618	BRCA1	ENST00000357654	P38398-1	H	1618	BE3	c2t	-	GCTCATACTACTGATACTGC	45	-	TGG	chr17	43071045	missense	AQSPAAA|HT|TDTAGY	AQSPAAA|YI|TDTAGY	H1618Y, T1619I	Multiple edits.		FALSE	FALSE	FALSE	FALSE	FALSE	FALSE	FALSE
1619	BRCA1	ENST00000357654	P38398-1	T	1619	BE3	c2t	-	CTCATACTACTGATACTGCT	40	-	GGG	chr17	43071044	missense	QSPAAA|HT|TDTAGYN	QSPAAA|HI|TDTAGYN	T1619I			FALSE	FALSE	FALSE	FALSE	FALSE	FALSE	FALSE
1619	BRCA1	ENST00000357654	P38398-1	T	1619	BE3	c2t	-	GCTCATACTACTGATACTGC	45	-	TGG	chr17	43071045	missense	QSPAAA|HT|TDTAGYN	QSPAAA|YI|TDTAGYN	H1618Y, T1619I	Multiple edits.		FALSE	FALSE	FALSE	FALSE	FALSE	FALSE	FALSE
1620	BRCA1	ENST00000357654	P38398-1	T	1620	BE3	c2t		No guides found
1621	BRCA1	ENST00000357654	P38398-1	D	1621	BE3	c2t		No guides found
1622	BRCA1	ENST00000357654	P38398-1	T	1622	BE3	c2t		No guides found
1623	BRCA1	ENST00000357654	P38398-1	A	1623	BE3	c2t	-	TACTGCTGGGTATAATGCAA	40	-	TGG	chr17	43071031	missense	AAHTTD|TAG|YNAMEE	AAHTTD|TVG|YNAMEE	A1623V			FALSE	FALSE	FALSE	FALSE	FALSE	FALSE	FALSE
1624	BRCA1	ENST00000357654	P38398-1	G	1624	BE3	c2t		No guides found
1625	BRCA1	ENST00000357654	P38398-1	Y	1625	BE3	c2t		No guides found
1626	BRCA1	ENST00000357654	P38398-1	N	1626	BE3	c2t		No guides found
1627	BRCA1	ENST00000357654	P38398-1	A	1627	BE3	c2t		No guides found
1628	BRCA1	ENST00000357654	P38398-1	M	1628	BE3	c2t		No guides found
1629	BRCA1	ENST00000357654	P38398-1	E	1629	BE3	c2t		No guides found
1630	BRCA1	ENST00000357654	P38398-1	E	1630	BE3	c2t		No guides found
1631	BRCA1	ENST00000357654	P38398-1	S	1631	BE3	c2t		No guides found
1632	BRCA1	ENST00000357654	P38398-1	V	1632	BE3	c2t		No guides found
1633	BRCA1	ENST00000357654	P38398-1	S	1633	BE3	c2t		No guides found
1634	BRCA1	ENST00000357654	P38398-1	R	1634	BE3	c2t		No guides found
1635	BRCA1	ENST00000357654	P38398-1	E	1635	BE3	c2t		No guides found
1636	BRCA1	ENST00000357654	P38398-1	K	1636	BE3	c2t		No guides found
1637	BRCA1	ENST00000357654	P38398-1	P	1637	BE3	c2t		No guides found
1638	BRCA1	ENST00000357654	P38398-1	E	1638	BE3	c2t		No guides found
1639	BRCA1	ENST00000357654	P38398-1	L	1639	BE3	c2t		No guides found
1640	BRCA1	ENST00000357654	P38398-1	T	1640	BE3	c2t	-	ATTGACAGCTTCAACAGAAA	35	-	GGG	chr17	43070980	missense	SREKPE|LTA|STERVN	SREKPE|LIA|STERVN	T1640I			FALSE	FALSE	FALSE	FALSE	FALSE	FALSE	FALSE
1640	BRCA1	ENST00000357654	P38398-1	T	1640	BE3	c2t	-	AATTGACAGCTTCAACAGAA	35	-	AGG	chr17	43070981	missense	SREKPE|LT|ASTERVN	SREKPE|LI|ASTERVN	T1640I			FALSE	FALSE	FALSE	FALSE	FALSE	FALSE	FALSE
1641	BRCA1	ENST00000357654	P38398-1	A	1641	BE3	c2t		No guides found
1642	BRCA1	ENST00000357654	P38398-1	S	1642	BE3	c2t		No guides found
1643	BRCA1	ENST00000357654	P38398-1	T	1643	BE3	c2t		No guides found
1644	BRCA1	ENST00000357654	P38398-1	E	1644	BE3	c2t		No guides found
1645	BRCA1	ENST00000357654	P38398-1	R	1645	BE3	c2t		No guides found
1646	BRCA1	ENST00000357654	P38398-1	V	1646	BE3	c2t	-	GGTCAACAAAAGAATGTCCA	40	-	TGG	chr17	43070959	silent	LTASTER|VNK|RMSMV	LTASTER|VNK|RMSMV		Silent mutation for target aa.		FALSE	FALSE	FALSE	FALSE	FALSE	FALSE	FALSE
1647	BRCA1	ENST00000357654	P38398-1	N	1647	BE3	c2t	-	CAACAAAAGAATGTCCATGG	40	-	TGG	chr17	43070956	silent	TASTERV|NKR|MSMVV	TASTERV|NKR|MSMVV		Silent mutation for target aa.		FALSE	FALSE	FALSE	FALSE	FALSE	FALSE	FALSE
1647	BRCA1	ENST00000357654	P38398-1	N	1647	BE3	c2t	-	GGTCAACAAAAGAATGTCCA	40	-	TGG	chr17	43070959	silent	TASTER|VNK|RMSMVV	TASTER|VNK|RMSMVV		Silent mutation for target aa.		FALSE	FALSE	FALSE	FALSE	FALSE	FALSE	FALSE
1648	BRCA1	ENST00000357654	P38398-1	K	1648	BE3	c2t		No guides found
1649	BRCA1	ENST00000357654	P38398-1	R	1649	BE3	c2t		No guides found
1650	BRCA1	ENST00000357654	P38398-1	M	1650	BE3	c2t		No guides found
1651	BRCA1	ENST00000357654	P38398-1	S	1651	BE3	c2t	-	AGAATGTCCATGGTGGTGTC	50	-	TGG	chr17	43070949	missense	ERVNKR|MS|MVVSGLT	ERVNKR|MF|MVVSGLT	S1651F			FALSE	FALSE	FALSE	FALSE	FALSE	FALSE	FALSE
1652	BRCA1	ENST00000357654	P38398-1	M	1652	BE3	c2t		No guides found
1653	BRCA1	ENST00000357654	P38398-1	V	1653	BE3	c2t		No guides found
1654	BRCA1	ENST00000357654	P38398-1	V	1654	BE3	c2t		No guides found
1655	BRCA1	ENST00000357654	P38398-1	S	1655	BE3	c2t		No guides found
1656	BRCA1	ENST00000357654	P38398-1	G	1656	BE3	c2t	-	GGTCAGGCCAGACACCACCA	65	+	TGG	chr17	43070960	missense	RMSMVVS|GL|TPEEFM	RMSMVVS|DL|TPEEFM	G1656D			FALSE	FALSE	FALSE	FALSE	FALSE	FALSE	FALSE
1657	BRCA1	ENST00000357654	P38398-1	L	1657	BE3	c2t	-	GGTCAGGCCAGACACCACCA	65	+	TGG	chr17	43070960	missense	MSMVVS|GL|TPEEFML	MSMVVS|DL|TPEEFML	G1656D	Silent mutation for target aa.		FALSE	FALSE	FALSE	FALSE	FALSE	FALSE	FALSE
1658	BRCA1	ENST00000357654	P38398-1	T	1658	BE3	c2t		No guides found
1659	BRCA1	ENST00000357654	P38398-1	P	1659	BE3	c2t		No guides found
1660	BRCA1	ENST00000357654	P38398-1	E	1660	BE3	c2t		No guides found
1661	BRCA1	ENST00000357654	P38398-1	E	1661	BE3	c2t		No guides found
1662	BRCA1	ENST00000357654	P38398-1	F	1662	BE3	c2t		No guides found
1663	BRCA1	ENST00000357654	P38398-1	M	1663	BE3	c2t		No guides found
1664	BRCA1	ENST00000357654	P38398-1	L	1664	BE3	c2t		No guides found
1665	BRCA1	ENST00000357654	P38398-1	V	1665	BE3	c2t		No guides found
1666	BRCA1	ENST00000357654	P38398-1	Y	1666	BE3	c2t		No guides found
1667	BRCA1	ENST00000357654	P38398-1	K	1667	BE3	c2t		No guides found
1668	BRCA1	ENST00000357654	P38398-1	F	1668	BE3	c2t		No guides found
1669	BRCA1	ENST00000357654	P38398-1	A	1669	BE3	c2t		No guides found
1670	BRCA1	ENST00000357654	P38398-1	R	1670	BE3	c2t		No guides found
1671	BRCA1	ENST00000357654	P38398-1	K	1671	BE3	c2t		No guides found
1672	BRCA1	ENST00000357654	P38398-1	H	1672	BE3	c2t		No guides found
1673	BRCA1	ENST00000357654	P38398-1	H	1673	BE3	c2t		No guides found
1674	BRCA1	ENST00000357654	P38398-1	I	1674	BE3	c2t		No guides found
1675	BRCA1	ENST00000357654	P38398-1	T	1675	BE3	c2t		No guides found
1676	BRCA1	ENST00000357654	P38398-1	L	1676	BE3	c2t		No guides found
1677	BRCA1	ENST00000357654	P38398-1	T	1677	BE3	c2t		No guides found
1678	BRCA1	ENST00000357654	P38398-1	N	1678	BE3	c2t		No guides found
1679	BRCA1	ENST00000357654	P38398-1	L	1679	BE3	c2t		No guides found
1680	BRCA1	ENST00000357654	P38398-1	I	1680	BE3	c2t		No guides found
1681	BRCA1	ENST00000357654	P38398-1	T	1681	BE3	c2t		No guides found
1682	BRCA1	ENST00000357654	P38398-1	E	1682	BE3	c2t		No guides found
1683	BRCA1	ENST00000357654	P38398-1	E	1683	BE3	c2t		No guides found
1684	BRCA1	ENST00000357654	P38398-1	T	1684	BE3	c2t		No guides found
1685	BRCA1	ENST00000357654	P38398-1	T	1685	BE3	c2t		No guides found
1686	BRCA1	ENST00000357654	P38398-1	H	1686	BE3	c2t	-	ACTCATGTTGTTATGAAAAC	30	-	AGG	chr17	43067609	missense	LITEETT|HV|VMKTDA	LITEETT|YV|VMKTDA	H1686Y			FALSE	FALSE	FALSE	FALSE	FALSE	FALSE	FALSE
1687	BRCA1	ENST00000357654	P38398-1	V	1687	BE3	c2t		No guides found
1688	BRCA1	ENST00000357654	P38398-1	V	1688	BE3	c2t		No guides found
1689	BRCA1	ENST00000357654	P38398-1	M	1689	BE3	c2t		No guides found
1690	BRCA1	ENST00000357654	P38398-1	K	1690	BE3	c2t		No guides found
1691	BRCA1	ENST00000357654	P38398-1	T	1691	BE3	c2t		No guides found
1692	BRCA1	ENST00000357654	P38398-1	D	1692	BE3	c2t		No guides found
1693	BRCA1	ENST00000357654	P38398-1	A	1693	BE3	c2t	-	ATGCTGAGTTTGTGTGTGAA	40	-	CGG	chr17	43063931	missense	HVVMKTD|AE|FVCERT	HVVMKTD|VE|FVCERT	A1693V			FALSE	FALSE	FALSE	FALSE	FALSE	FALSE	FALSE
1694	BRCA1	ENST00000357654	P38398-1	E	1694	BE3	c2t		No guides found
1695	BRCA1	ENST00000357654	P38398-1	F	1695	BE3	c2t		No guides found
1696	BRCA1	ENST00000357654	P38398-1	V	1696	BE3	c2t		No guides found
1697	BRCA1	ENST00000357654	P38398-1	C	1697	BE3	c2t		No guides found
1698	BRCA1	ENST00000357654	P38398-1	E	1698	BE3	c2t		No guides found
1699	BRCA1	ENST00000357654	P38398-1	R	1699	BE3	c2t		No guides found
1700	BRCA1	ENST00000357654	P38398-1	T	1700	BE3	c2t	-	CGGACACTGAAATATTTTCT	35	-	AGG	chr17	43063911	missense	AEFVCER|TL|KYFLGI	AEFVCER|IL|KYFLGI	T1700I			FALSE	FALSE	FALSE	FALSE	FALSE	FALSE	FALSE
1701	BRCA1	ENST00000357654	P38398-1	L	1701	BE3	c2t	-	CGGACACTGAAATATTTTCT	35	-	AGG	chr17	43063911	missense	EFVCER|TL|KYFLGIA	EFVCER|IL|KYFLGIA	T1700I	Silent mutation for target aa.		FALSE	FALSE	FALSE	FALSE	FALSE	FALSE	FALSE
1702	BRCA1	ENST00000357654	P38398-1	K	1702	BE3	c2t		No guides found
1703	BRCA1	ENST00000357654	P38398-1	Y	1703	BE3	c2t		No guides found
1704	BRCA1	ENST00000357654	P38398-1	F	1704	BE3	c2t		No guides found
1705	BRCA1	ENST00000357654	P38398-1	L	1705	BE3	c2t	-	TATTTTCTAGGAATTGCGGG	40	-	AGG	chr17	43063899	silent	ERTLKY|FL|GIAGGKW	ERTLKY|FL|GIAGGKW		Silent mutation for target aa.		FALSE	FALSE	FALSE	FALSE	FALSE	FALSE	FALSE
1706	BRCA1	ENST00000357654	P38398-1	G	1706	BE3	c2t		No guides found
1707	BRCA1	ENST00000357654	P38398-1	I	1707	BE3	c2t		No guides found
1708	BRCA1	ENST00000357654	P38398-1	A	1708	BE3	c2t		No guides found
1709	BRCA1	ENST00000357654	P38398-1	G	1709	BE3	c2t		No guides found
1710	BRCA1	ENST00000357654	P38398-1	G	1710	BE3	c2t		No guides found
1711	BRCA1	ENST00000357654	P38398-1	K	1711	BE3	c2t		No guides found
1712	BRCA1	ENST00000357654	P38398-1	W	1712	BE3	c2t		No guides found
1713	BRCA1	ENST00000357654	P38398-1	V	1713	BE3	c2t		No guides found
1714	BRCA1	ENST00000357654	P38398-1	V	1714	BE3	c2t		No guides found
1715	BRCA1	ENST00000357654	P38398-1	S	1715	BE3	c2t		No guides found
1716	BRCA1	ENST00000357654	P38398-1	Y	1716	BE3	c2t		No guides found
1717	BRCA1	ENST00000357654	P38398-1	F	1717	BE3	c2t		No guides found
1718	BRCA1	ENST00000357654	P38398-1	W	1718	BE3	c2t		No guides found
1719	BRCA1	ENST00000357654	P38398-1	V	1719	BE3	c2t		No guides found
1720	BRCA1	ENST00000357654	P38398-1	T	1720	BE3	c2t		No guides found
1721	BRCA1	ENST00000357654	P38398-1	Q	1721	BE3	c2t		No guides found
1722	BRCA1	ENST00000357654	P38398-1	S	1722	BE3	c2t		No guides found
1723	BRCA1	ENST00000357654	P38398-1	I	1723	BE3	c2t		No guides found
1724	BRCA1	ENST00000357654	P38398-1	K	1724	BE3	c2t		No guides found
1725	BRCA1	ENST00000357654	P38398-1	E	1725	BE3	c2t		No guides found
1726	BRCA1	ENST00000357654	P38398-1	R	1726	BE3	c2t	-	TTTTTCTTTCTTTAATAGAC	20	+	TGG	chr17	43063364	missense	VTQSIK|ERK|MLNEHD	VTQSIK|EKK|MLNEHD	R1726K			FALSE	FALSE	FALSE	FALSE	FALSE	FALSE	FALSE
1726	BRCA1	ENST00000357654	P38398-1	R	1726	BE3	c2t	-	TTTTCTTTCTTTAATAGACT	20	+	GGG	chr17	43063365	missense	VTQSIK|ER|KMLNEHD	VTQSIK|EK|KMLNEHD	R1726K			FALSE	FALSE	FALSE	FALSE	FALSE	FALSE	FALSE
1727	BRCA1	ENST00000357654	P38398-1	K	1727	BE3	c2t		No guides found
1728	BRCA1	ENST00000357654	P38398-1	M	1728	BE3	c2t		No guides found
1729	BRCA1	ENST00000357654	P38398-1	L	1729	BE3	c2t		No guides found
1730	BRCA1	ENST00000357654	P38398-1	N	1730	BE3	c2t		No guides found
1731	BRCA1	ENST00000357654	P38398-1	E	1731	BE3	c2t		No guides found
1732	BRCA1	ENST00000357654	P38398-1	H	1732	BE3	c2t	-	CAGCATGATTTTGAAGTCAG	40	-	AGG	chr17	43057118	missense	ERKMLNE|HD|FEVRGD	ERKMLNE|YD|FEVRGD	H1732Y			FALSE	FALSE	FALSE	FALSE	FALSE	FALSE	FALSE
1733	BRCA1	ENST00000357654	P38398-1	D	1733	BE3	c2t		No guides found
1734	BRCA1	ENST00000357654	P38398-1	F	1734	BE3	c2t		No guides found
1735	BRCA1	ENST00000357654	P38398-1	E	1735	BE3	c2t		No guides found
1736	BRCA1	ENST00000357654	P38398-1	V	1736	BE3	c2t		No guides found
1737	BRCA1	ENST00000357654	P38398-1	R	1737	BE3	c2t		No guides found
1738	BRCA1	ENST00000357654	P38398-1	G	1738	BE3	c2t		No guides found
1739	BRCA1	ENST00000357654	P38398-1	D	1739	BE3	c2t		No guides found
1740	BRCA1	ENST00000357654	P38398-1	V	1740	BE3	c2t		No guides found
1741	BRCA1	ENST00000357654	P38398-1	V	1741	BE3	c2t		No guides found
1742	BRCA1	ENST00000357654	P38398-1	N	1742	BE3	c2t		No guides found
1743	BRCA1	ENST00000357654	P38398-1	G	1743	BE3	c2t		No guides found
1744	BRCA1	ENST00000357654	P38398-1	R	1744	BE3	c2t		No guides found
1745	BRCA1	ENST00000357654	P38398-1	N	1745	BE3	c2t		No guides found
1746	BRCA1	ENST00000357654	P38398-1	H	1746	BE3	c2t		No guides found
1747	BRCA1	ENST00000357654	P38398-1	Q	1747	BE3	c2t		No guides found
1748	BRCA1	ENST00000357654	P38398-1	G	1748	BE3	c2t		No guides found
1749	BRCA1	ENST00000357654	P38398-1	P	1749	BE3	c2t		No guides found
1750	BRCA1	ENST00000357654	P38398-1	K	1750	BE3	c2t	-	TTGCTCGCTTTGGACCTTGG	55	+	TGG	chr17	43057092	missense	GRNHQGP|KRA|RESQD	GRNHQGP|KQT|RESQD	R1751Q, A1752T	Multiple edits.Silent mutation for target aa.		FALSE	FALSE	FALSE	FALSE	FALSE	FALSE	FALSE
1751	BRCA1	ENST00000357654	P38398-1	R	1751	BE3	c2t	-	AAAGCGAGCAAGAGAATCCC	50	-	AGG	chr17	43057062	nonsense	RNHQGP|KRA|RESQDR	RNHQGP|K*A|RESQDR	R1751*	Nonsense mutation.		FALSE	FALSE	FALSE	FALSE	FALSE	FALSE	FALSE
1751	BRCA1	ENST00000357654	P38398-1	R	1751	BE3	c2t	-	TTGCTCGCTTTGGACCTTGG	55	+	TGG	chr17	43057092	missense	RNHQGP|KRA|RESQDR	RNHQGP|KQT|RESQDR	R1751Q, A1752T	Multiple edits.		FALSE	FALSE	FALSE	FALSE	FALSE	FALSE	FALSE
1752	BRCA1	ENST00000357654	P38398-1	A	1752	BE3	c2t	-	CTCTTGCTCGCTTTGGACCT	55	+	TGG	chr17	43057089	missense	NHQGPK|RAR|ESQDRK	NHQGPK|RTR|ESQDRK	A1752T			FALSE	FALSE	FALSE	FALSE	FALSE	FALSE	FALSE
1752	BRCA1	ENST00000357654	P38398-1	A	1752	BE3	c2t	-	TTGCTCGCTTTGGACCTTGG	55	+	TGG	chr17	43057092	missense	NHQGP|KRA|RESQDRK	NHQGP|KQT|RESQDRK	R1751Q, A1752T	Multiple edits.		FALSE	FALSE	FALSE	FALSE	FALSE	FALSE	FALSE
1753	BRCA1	ENST00000357654	P38398-1	R	1753	BE3	c2t		No guides found
1754	BRCA1	ENST00000357654	P38398-1	E	1754	BE3	c2t	-	TGGGATTCTCTTGCTCGCTT	50	+	TGG	chr17	43057082	missense	QGPKRAR|ES|QDRKIF	QGPKRAR|KS|QDRKIF	E1754K			FALSE	FALSE	FALSE	FALSE	FALSE	FALSE	FALSE
1755	BRCA1	ENST00000357654	P38398-1	S	1755	BE3	c2t		No guides found
1756	BRCA1	ENST00000357654	P38398-1	Q	1756	BE3	c2t		No guides found
1757	BRCA1	ENST00000357654	P38398-1	D	1757	BE3	c2t		No guides found
1758	BRCA1	ENST00000357654	P38398-1	R	1758	BE3	c2t		No guides found
1759	BRCA1	ENST00000357654	P38398-1	K	1759	BE3	c2t		No guides found
1760	BRCA1	ENST00000357654	P38398-1	I	1760	BE3	c2t		No guides found
1761	BRCA1	ENST00000357654	P38398-1	F	1761	BE3	c2t		No guides found
1762	BRCA1	ENST00000357654	P38398-1	R	1762	BE3	c2t		No guides found
1763	BRCA1	ENST00000357654	P38398-1	G	1763	BE3	c2t	-	TTTCTAGCCCCCTGAAGATC	50	+	TGG	chr17	43051119	missense	QDRKIFR|GLE|ICCYG	QDRKIFR|GLK|ICCYG	E1765K	Silent mutation for target aa.		FALSE	FALSE	FALSE	FALSE	FALSE	FALSE	FALSE
1764	BRCA1	ENST00000357654	P38398-1	L	1764	BE3	c2t	-	GGGCTAGAAATCTGTTGCTA	45	-	TGG	chr17	43051088	silent	DRKIFRG|LE|ICCYGP	DRKIFRG|LE|ICCYGP		Silent mutation for target aa.		FALSE	FALSE	FALSE	FALSE	FALSE	FALSE	FALSE
1765	BRCA1	ENST00000357654	P38398-1	E	1765	BE3	c2t	-	TTTCTAGCCCCCTGAAGATC	50	+	TGG	chr17	43051119	missense	RKIFR|GLE|ICCYGPF	RKIFR|GLK|ICCYGPF	E1765K			FALSE	FALSE	FALSE	FALSE	FALSE	FALSE	FALSE
1766	BRCA1	ENST00000357654	P38398-1	I	1766	BE3	c2t		No guides found
1767	BRCA1	ENST00000357654	P38398-1	C	1767	BE3	c2t		No guides found
1768	BRCA1	ENST00000357654	P38398-1	C	1768	BE3	c2t		No guides found
1769	BRCA1	ENST00000357654	P38398-1	Y	1769	BE3	c2t		No guides found
1770	BRCA1	ENST00000357654	P38398-1	G	1770	BE3	c2t		No guides found
1771	BRCA1	ENST00000357654	P38398-1	P	1771	BE3	c2t		No guides found
1772	BRCA1	ENST00000357654	P38398-1	F	1772	BE3	c2t	-	CCCTTCACCAACATGCCCAC	60	-	AGG	chr17	43051064	missense	EICCYGP|FT|NMPTDQ	EICCYGP|FI|NMPTDQ	T1773I	Silent mutation for target aa.		FALSE	FALSE	FALSE	FALSE	FALSE	FALSE	FALSE
1773	BRCA1	ENST00000357654	P38398-1	T	1773	BE3	c2t	-	CCCTTCACCAACATGCCCAC	60	-	AGG	chr17	43051064	missense	ICCYGP|FT|NMPTDQL	ICCYGP|FI|NMPTDQL	T1773I			FALSE	FALSE	FALSE	FALSE	FALSE	FALSE	FALSE
1774	BRCA1	ENST00000357654	P38398-1	N	1774	BE3	c2t		No guides found
1775	BRCA1	ENST00000357654	P38398-1	M	1775	BE3	c2t		No guides found
1776	BRCA1	ENST00000357654	P38398-1	P	1776	BE3	c2t	-	ATGCCCACAGGTAAGAGCCT	55	-	GGG	chr17	43051052	missense	YGPFTNM|PT|DQLEWM	YGPFTNM|FI|DQLEWM	P1776F, T1777I	Multiple edits.		FALSE	FALSE	FALSE	FALSE	FALSE	FALSE	FALSE
1776	BRCA1	ENST00000357654	P38398-1	P	1776	BE3	c2t	-	CATGCCCACAGGTAAGAGCC	60	-	TGG	chr17	43051053	missense	YGPFTN|MPT|DQLEWM	YGPFTN|MFT|DQLEWM	P1776F			FALSE	FALSE	FALSE	FALSE	FALSE	FALSE	FALSE
1777	BRCA1	ENST00000357654	P38398-1	T	1777	BE3	c2t	-	ATGCCCACAGGTAAGAGCCT	55	-	GGG	chr17	43051052	missense	GPFTNM|PT|DQLEWMV	GPFTNM|FI|DQLEWMV	P1776F, T1777I	Multiple edits.		FALSE	FALSE	FALSE	FALSE	FALSE	FALSE	FALSE
1778	BRCA1	ENST00000357654	P38398-1	D	1778	BE3	c2t		No guides found
1779	BRCA1	ENST00000357654	P38398-1	Q	1779	BE3	c2t	-	TTTAGATCAACTGGAATGGA	35	-	TGG	chr17	43049179	nonsense	FTNMPT|DQ|LEWMVQL	FTNMPT|D*|LEWMVQL	Q1779*	Nonsense mutation.		FALSE	FALSE	FALSE	FALSE	FALSE	FALSE	FALSE
1780	BRCA1	ENST00000357654	P38398-1	L	1780	BE3	c2t	-	CCATTCCAGTTGATCTAAAA	35	+	TGG	chr17	43049201	missense	TNMPTDQ|LE|WMVQLC	TNMPTDQ|LK|WMVQLC	E1781K	Silent mutation for target aa.		FALSE	FALSE	FALSE	FALSE	FALSE	FALSE	FALSE
1781	BRCA1	ENST00000357654	P38398-1	E	1781	BE3	c2t	-	CCATTCCAGTTGATCTAAAA	35	+	TGG	chr17	43049201	missense	NMPTDQ|LE|WMVQLCG	NMPTDQ|LK|WMVQLCG	E1781K			FALSE	FALSE	FALSE	FALSE	FALSE	FALSE	FALSE
1782	BRCA1	ENST00000357654	P38398-1	W	1782	BE3	c2t		No guides found
1783	BRCA1	ENST00000357654	P38398-1	M	1783	BE3	c2t		No guides found
1784	BRCA1	ENST00000357654	P38398-1	V	1784	BE3	c2t		No guides found
1785	BRCA1	ENST00000357654	P38398-1	Q	1785	BE3	c2t		No guides found
1786	BRCA1	ENST00000357654	P38398-1	L	1786	BE3	c2t	-	ACAGCTGTGTGGTGCTTCTG	55	-	TGG	chr17	43049155	silent	QLEWMV|QLC|GASVVK	QLEWMV|QLC|GASVVK		Silent mutation for target aa.		FALSE	FALSE	FALSE	FALSE	FALSE	FALSE	FALSE
1787	BRCA1	ENST00000357654	P38398-1	C	1787	BE3	c2t		No guides found
1788	BRCA1	ENST00000357654	P38398-1	G	1788	BE3	c2t		No guides found
1789	BRCA1	ENST00000357654	P38398-1	A	1789	BE3	c2t		No guides found
1790	BRCA1	ENST00000357654	P38398-1	S	1790	BE3	c2t		No guides found
1791	BRCA1	ENST00000357654	P38398-1	V	1791	BE3	c2t		No guides found
1792	BRCA1	ENST00000357654	P38398-1	V	1792	BE3	c2t		No guides found
1793	BRCA1	ENST00000357654	P38398-1	K	1793	BE3	c2t		No guides found
1794	BRCA1	ENST00000357654	P38398-1	E	1794	BE3	c2t		No guides found
1795	BRCA1	ENST00000357654	P38398-1	L	1795	BE3	c2t	-	GAGCTTTCATCATTCACCCT	45	-	TGG	chr17	43049127	missense	GASVVKE|LS|SFTLGT	GASVVKE|FL|SFTLGT	L1795F, S1796L	Multiple edits.		FALSE	FALSE	FALSE	FALSE	FALSE	FALSE	FALSE
1796	BRCA1	ENST00000357654	P38398-1	S	1796	BE3	c2t	-	GAGCTTTCATCATTCACCCT	45	-	TGG	chr17	43049127	missense	ASVVKE|LS|SFTLGTG	ASVVKE|FL|SFTLGTG	L1795F, S1796L	Multiple edits.		FALSE	FALSE	FALSE	FALSE	FALSE	FALSE	FALSE
1797	BRCA1	ENST00000357654	P38398-1	S	1797	BE3	c2t		No guides found
1798	BRCA1	ENST00000357654	P38398-1	F	1798	BE3	c2t		No guides found
1799	BRCA1	ENST00000357654	P38398-1	T	1799	BE3	c2t		No guides found
1800	BRCA1	ENST00000357654	P38398-1	L	1800	BE3	c2t	-	ACCCTTGGCACAGTAAGTAT	45	-	TGG	chr17	43049112	missense	KELSSFT|LG|TGVHPI	KELSSFT|FG|TGVHPI	L1800F			FALSE	FALSE	FALSE	FALSE	FALSE	FALSE	FALSE
1801	BRCA1	ENST00000357654	P38398-1	G	1801	BE3	c2t	-	CCCTTGGCACAGTAAGTATT	45	-	GGG	chr17	43049111	silent	ELSSFT|LG|TGVHPIV	ELSSFT|LG|TGVHPIV		Silent mutation for target aa.		FALSE	FALSE	FALSE	FALSE	FALSE	FALSE	FALSE
1802	BRCA1	ENST00000357654	P38398-1	T	1802	BE3	c2t		No guides found
1803	BRCA1	ENST00000357654	P38398-1	G	1803	BE3	c2t	-	GACACCCTGGATCCCCAGGA	65	+	AGG	chr17	43047718	missense	SSFTLG|TG|VHPIVVV	SSFTLG|TN|VHPIVVV	G1803N			FALSE	FALSE	FALSE	FALSE	FALSE	FALSE	FALSE
1804	BRCA1	ENST00000357654	P38398-1	V	1804	BE3	c2t	-	GGTGGACACCCTGGATCCCC	70	+	AGG	chr17	43047714	missense	SFTLGT|GVH|PIVVVQ	SFTLGT|GIH|PIVVVQ	V1804I			FALSE	FALSE	FALSE	FALSE	FALSE	FALSE	FALSE
1805	BRCA1	ENST00000357654	P38398-1	H	1805	BE3	c2t		No guides found
1806	BRCA1	ENST00000357654	P38398-1	P	1806	BE3	c2t		No guides found
1807	BRCA1	ENST00000357654	P38398-1	I	1807	BE3	c2t		No guides found
1808	BRCA1	ENST00000357654	P38398-1	V	1808	BE3	c2t	-	CCACAATTGGGTGGACACCC	60	+	TGG	chr17	43047705	missense	GTGVH|PIV|VVQPDAW	GTGVH|PIM|VVQPDAW	V1808M			FALSE	FALSE	FALSE	FALSE	FALSE	FALSE	FALSE
1809	BRCA1	ENST00000357654	P38398-1	V	1809	BE3	c2t		No guides found
1810	BRCA1	ENST00000357654	P38398-1	V	1810	BE3	c2t	-	CTGGCTGCACAACCACAATT	50	+	GGG	chr17	43047693	silent	GVHPIVV|VQP|DAWTE	GVHPIVV|VQP|DAWTE		Silent mutation for target aa.		FALSE	FALSE	FALSE	FALSE	FALSE	FALSE	FALSE
1810	BRCA1	ENST00000357654	P38398-1	V	1810	BE3	c2t	-	GCTGCACAACCACAATTGGG	55	+	TGG	chr17	43047696	missense	GVHPIV|VVQ|PDAWTE	GVHPIV|VIQ|PDAWTE	V1810I			FALSE	FALSE	FALSE	FALSE	FALSE	FALSE	FALSE
1811	BRCA1	ENST00000357654	P38398-1	Q	1811	BE3	c2t	-	TCTGGCTGCACAACCACAAT	50	+	TGG	chr17	43047692	silent	VHPIVVV|QP|DAWTED	VHPIVVV|QP|DAWTED		Silent mutation for target aa.		FALSE	FALSE	FALSE	FALSE	FALSE	FALSE	FALSE
1811	BRCA1	ENST00000357654	P38398-1	Q	1811	BE3	c2t	-	CTGGCTGCACAACCACAATT	50	+	GGG	chr17	43047693	silent	VHPIVV|VQP|DAWTED	VHPIVV|VQP|DAWTED		Silent mutation for target aa.		FALSE	FALSE	FALSE	FALSE	FALSE	FALSE	FALSE
1812	BRCA1	ENST00000357654	P38398-1	P	1812	BE3	c2t	-	GCAGCCAGATGCCTGGACAG	65	-	AGG	chr17	43047660	missense	HPIVVV|QPD|AWTEDN	HPIVVV|QLD|AWTEDN	P1812L			FALSE	FALSE	FALSE	FALSE	FALSE	FALSE	FALSE
1813	BRCA1	ENST00000357654	P38398-1	D	1813	BE3	c2t		No guides found
1814	BRCA1	ENST00000357654	P38398-1	A	1814	BE3	c2t	-	GATGCCTGGACAGAGGACAA	55	-	TGG	chr17	43047653	missense	IVVVQPD|AW|TEDNGF	IVVVQPD|VW|TEDNGF	A1814V			FALSE	FALSE	FALSE	FALSE	FALSE	FALSE	FALSE
1815	BRCA1	ENST00000357654	P38398-1	W	1815	BE3	c2t		No guides found
1816	BRCA1	ENST00000357654	P38398-1	T	1816	BE3	c2t		No guides found
1817	BRCA1	ENST00000357654	P38398-1	E	1817	BE3	c2t	-	TTGTCCTCTGTCCAGGCATC	55	+	TGG	chr17	43047674	missense	VQPDAWT|ED|NGFHAI	VQPDAWT|KN|NGFHAI	E1817K, D1818N	Multiple edits.		FALSE	FALSE	FALSE	FALSE	FALSE	FALSE	FALSE
1818	BRCA1	ENST00000357654	P38398-1	D	1818	BE3	c2t	-	GGACAATGGCTTCCATGGTA	50	-	AGG	chr17	43047639	silent	QPDAWTE|DNG|FHAIG	QPDAWTE|DNG|FHAIG		Silent mutation for target aa.		FALSE	FALSE	FALSE	FALSE	FALSE	FALSE	FALSE
1818	BRCA1	ENST00000357654	P38398-1	D	1818	BE3	c2t	-	TTGTCCTCTGTCCAGGCATC	55	+	TGG	chr17	43047674	missense	QPDAWT|ED|NGFHAIG	QPDAWT|KN|NGFHAIG	E1817K, D1818N	Multiple edits.		FALSE	FALSE	FALSE	FALSE	FALSE	FALSE	FALSE
1819	BRCA1	ENST00000357654	P38398-1	N	1819	BE3	c2t		No guides found
1820	BRCA1	ENST00000357654	P38398-1	G	1820	BE3	c2t	-	GAAGCCATTGTCCTCTGTCC	55	+	AGG	chr17	43047667	missense	DAWTED|NG|FHAIGQM	DAWTED|NN|FHAIGQM	G1820N			FALSE	FALSE	FALSE	FALSE	FALSE	FALSE	FALSE
1821	BRCA1	ENST00000357654	P38398-1	F	1821	BE3	c2t		No guides found
1822	BRCA1	ENST00000357654	P38398-1	H	1822	BE3	c2t		No guides found
1823	BRCA1	ENST00000357654	P38398-1	A	1823	BE3	c2t		No guides found
1824	BRCA1	ENST00000357654	P38398-1	I	1824	BE3	c2t		No guides found
1825	BRCA1	ENST00000357654	P38398-1	G	1825	BE3	c2t		No guides found
1826	BRCA1	ENST00000357654	P38398-1	Q	1826	BE3	c2t		No guides found
1827	BRCA1	ENST00000357654	P38398-1	M	1827	BE3	c2t	-	TCACACATCTGCCCAATTGC	50	+	TGG	chr17	43045804	missense	GFHAIGQ|MC|EAPVVT	GFHAIGQ|IY|EAPVVT	M1827I, C1828Y	Multiple edits.		FALSE	FALSE	FALSE	FALSE	FALSE	FALSE	FALSE
1828	BRCA1	ENST00000357654	P38398-1	C	1828	BE3	c2t	-	TCACACATCTGCCCAATTGC	50	+	TGG	chr17	43045804	missense	FHAIGQ|MC|EAPVVTR	FHAIGQ|IY|EAPVVTR	M1827I, C1828Y	Multiple edits.		FALSE	FALSE	FALSE	FALSE	FALSE	FALSE	FALSE
1829	BRCA1	ENST00000357654	P38398-1	E	1829	BE3	c2t		No guides found
1830	BRCA1	ENST00000357654	P38398-1	A	1830	BE3	c2t		No guides found
1831	BRCA1	ENST00000357654	P38398-1	P	1831	BE3	c2t	-	CACCTGTGGTGACCCGAGAG	65	-	TGG	chr17	43045761	missense	IGQMCEA|PV|VTREWV	IGQMCEA|LV|VTREWV	P1831L			FALSE	FALSE	FALSE	FALSE	FALSE	FALSE	FALSE
1832	BRCA1	ENST00000357654	P38398-1	V	1832	BE3	c2t		No guides found
1833	BRCA1	ENST00000357654	P38398-1	V	1833	BE3	c2t		No guides found
1834	BRCA1	ENST00000357654	P38398-1	T	1834	BE3	c2t	-	GGTGACCCGAGAGTGGGTGT	65	-	TGG	chr17	43045754	nonsense	MCEAPV|VTR|EWVLDS	MCEAPV|VI*|EWVLDS	T1834I, R1835*	Nonsense mutation. Multiple edits.		FALSE	FALSE	FALSE	FALSE	FALSE	FALSE	FALSE
1835	BRCA1	ENST00000357654	P38398-1	R	1835	BE3	c2t	-	GGTGACCCGAGAGTGGGTGT	65	-	TGG	chr17	43045754	nonsense	CEAPV|VTR|EWVLDSV	CEAPV|VI*|EWVLDSV	T1834I, R1835*	Nonsense mutation. Multiple edits.		FALSE	FALSE	FALSE	FALSE	FALSE	FALSE	FALSE
1836	BRCA1	ENST00000357654	P38398-1	E	1836	BE3	c2t	-	ACCCACTCTCGGGTCACCAC	65	+	AGG	chr17	43045777	nonsense	EAPVVTR|EW|VLDSVA	EAPVVTR|K*|VLDSVA	E1836K, W1837*	Nonsense mutation. Multiple edits.		FALSE	FALSE	FALSE	FALSE	FALSE	FALSE	FALSE
1837	BRCA1	ENST00000357654	P38398-1	W	1837	BE3	c2t	-	ACCCACTCTCGGGTCACCAC	65	+	AGG	chr17	43045777	nonsense	APVVTR|EW|VLDSVAL	APVVTR|K*|VLDSVAL	E1836K, W1837*	Nonsense mutation. Multiple edits.		FALSE	FALSE	FALSE	FALSE	FALSE	FALSE	FALSE
1838	BRCA1	ENST00000357654	P38398-1	V	1838	BE3	c2t		No guides found
1839	BRCA1	ENST00000357654	P38398-1	L	1839	BE3	c2t	-	CACTGTCCAACACCCACTCT	55	+	CGG	chr17	43045766	missense	VVTREWV|LDS|VALYQ	VVTREWV|LNS|VALYQ	D1840N	Silent mutation for target aa.		FALSE	FALSE	FALSE	FALSE	FALSE	FALSE	FALSE
1839	BRCA1	ENST00000357654	P38398-1	L	1839	BE3	c2t	-	ACTGTCCAACACCCACTCTC	55	+	GGG	chr17	43045767	missense	VVTREWV|LD|SVALYQ	VVTREWV|LN|SVALYQ	D1840N	Silent mutation for target aa.		FALSE	FALSE	FALSE	FALSE	FALSE	FALSE	FALSE
1840	BRCA1	ENST00000357654	P38398-1	D	1840	BE3	c2t	-	CACTGTCCAACACCCACTCT	55	+	CGG	chr17	43045766	missense	VTREWV|LDS|VALYQC	VTREWV|LNS|VALYQC	D1840N			FALSE	FALSE	FALSE	FALSE	FALSE	FALSE	FALSE
1840	BRCA1	ENST00000357654	P38398-1	D	1840	BE3	c2t	-	ACTGTCCAACACCCACTCTC	55	+	GGG	chr17	43045767	missense	VTREWV|LD|SVALYQC	VTREWV|LN|SVALYQC	D1840N			FALSE	FALSE	FALSE	FALSE	FALSE	FALSE	FALSE
1841	BRCA1	ENST00000357654	P38398-1	S	1841	BE3	c2t		No guides found
1842	BRCA1	ENST00000357654	P38398-1	V	1842	BE3	c2t		No guides found
1843	BRCA1	ENST00000357654	P38398-1	A	1843	BE3	c2t	-	TGTAGCACTCTACCAGTGCC	55	-	AGG	chr17	43045727	missense	EWVLDS|VAL|YQCQEL	EWVLDS|VVF|YQCQEL	A1843V, L1844F	Multiple edits.		FALSE	FALSE	FALSE	FALSE	FALSE	FALSE	FALSE
1844	BRCA1	ENST00000357654	P38398-1	L	1844	BE3	c2t	-	ACTCTACCAGTGCCAGGAGC	60	-	TGG	chr17	43045721	nonsense	WVLDSVA|LYQ|CQELD	WVLDSVA|LY*|CQELD	Q1846*	Nonsense mutation. Silent mutation for target aa.		FALSE	FALSE	FALSE	FALSE	FALSE	FALSE	FALSE
1844	BRCA1	ENST00000357654	P38398-1	L	1844	BE3	c2t	-	TGTAGCACTCTACCAGTGCC	55	-	AGG	chr17	43045727	missense	WVLDS|VAL|YQCQELD	WVLDS|VVF|YQCQELD	A1843V, L1844F	Multiple edits.		FALSE	FALSE	FALSE	FALSE	FALSE	FALSE	FALSE
1845	BRCA1	ENST00000357654	P38398-1	Y	1845	BE3	c2t	-	ACTCTACCAGTGCCAGGAGC	60	-	TGG	chr17	43045721	nonsense	VLDSVA|LYQ|CQELDT	VLDSVA|LY*|CQELDT	Q1846*	Nonsense mutation. Silent mutation for target aa.		FALSE	FALSE	FALSE	FALSE	FALSE	FALSE	FALSE
1846	BRCA1	ENST00000357654	P38398-1	Q	1846	BE3	c2t	-	ACTCTACCAGTGCCAGGAGC	60	-	TGG	chr17	43045721	nonsense	LDSVA|LYQ|CQELDTY	LDSVA|LY*|CQELDTY	Q1846*	Nonsense mutation.		FALSE	FALSE	FALSE	FALSE	FALSE	FALSE	FALSE
1847	BRCA1	ENST00000357654	P38398-1	C	1847	BE3	c2t		No guides found
1848	BRCA1	ENST00000357654	P38398-1	Q	1848	BE3	c2t		No guides found
1849	BRCA1	ENST00000357654	P38398-1	E	1849	BE3	c2t		No guides found
1850	BRCA1	ENST00000357654	P38398-1	L	1850	BE3	c2t	-	AGGTGTCCAGCTCCTGGCAC	65	+	TGG	chr17	43045733	missense	ALYQCQE|LDT|YLIPQ	ALYQCQE|LNT|YLIPQ	D1851N	Silent mutation for target aa.		FALSE	FALSE	FALSE	FALSE	FALSE	FALSE	FALSE
1851	BRCA1	ENST00000357654	P38398-1	D	1851	BE3	c2t	-	AGGTGTCCAGCTCCTGGCAC	65	+	TGG	chr17	43045733	missense	LYQCQE|LDT|YLIPQI	LYQCQE|LNT|YLIPQI	D1851N			FALSE	FALSE	FALSE	FALSE	FALSE	FALSE	FALSE
1852	BRCA1	ENST00000357654	P38398-1	T	1852	BE3	c2t		No guides found
1853	BRCA1	ENST00000357654	P38398-1	Y	1853	BE3	c2t		No guides found
1854	BRCA1	ENST00000357654	P38398-1	L	1854	BE3	c2t		No guides found
1855	BRCA1	ENST00000357654	P38398-1	I	1855	BE3	c2t		No guides found
1856	BRCA1	ENST00000357654	P38398-1	P	1856	BE3	c2t		No guides found
1857	BRCA1	ENST00000357654	P38398-1	Q	1857	BE3	c2t	-	GGGGATCTGGGGTATCAGGT	60	+	AGG	chr17	43045713	silent	LDTYLIP|QI|PHSHY*	LDTYLIP|QI|PHSHY*		Silent mutation for target aa.		FALSE	FALSE	FALSE	FALSE	FALSE	FALSE	FALSE
1858	BRCA1	ENST00000357654	P38398-1	I	1858	BE3	c2t		No guides found
1859	BRCA1	ENST00000357654	P38398-1	P	1859	BE3	c2t		No guides found
1860	BRCA1	ENST00000357654	P38398-1	H	1860	BE3	c2t		No guides found
1861	BRCA1	ENST00000357654	P38398-1	S	1861	BE3	c2t	-	GTAGTGGCTGTGGGGGATCT	60	+	GGG	chr17	43045701	missense	LIPQIPH|SH|Y*----	LIPQIPH|NH|Y*----	S1861N			FALSE	FALSE	FALSE	FALSE	FALSE	FALSE	FALSE
1861	BRCA1	ENST00000357654	P38398-1	S	1861	BE3	c2t	-	TAGTGGCTGTGGGGGATCTG	60	+	GGG	chr17	43045702	missense	LIPQIPH|SH|Y*----	LIPQIPH|NH|Y*----	S1861N			FALSE	FALSE	FALSE	FALSE	FALSE	FALSE	FALSE
1862	BRCA1	ENST00000357654	P38398-1	H	1862	BE3	c2t		No guides found
1863	BRCA1	ENST00000357654	P38398-1	Y	1863	BE3	c2t		No guides found

## Sheet: Supp. Table 6
query_num	gene_symbol	ensembl_id	uniprot_id	target_aa	target_position	editor	edit_type	gene_strand	protospacer_seq	percent_gc	protospacer_strand	pam_seq	chromosome	pam_coordinates	mutation_type	wildtype_sequence	mutant_sequence	edits	warnings	error	EcoRI	KpnI	BsmBI	BsaI	BbsI	PacI	MluI
1	AAK1	ENST00000409085	Q2M2I8-1	T	389	ABE8e-SpCas9	a2g	-	AGCGCTGACACCCCGGAAGA	65	-	GGG	chr2	69520866	missense	LPIQP|ALT|PRKRATV	LPIQP|ALA|PRKRATV	T389A			FALSE	FALSE	FALSE	FALSE	FALSE	FALSE	FALSE
2	AAK1	ENST00000409085	Q2M2I8-1	T	640	ABE8e-SpCas9	a2g	-	GTAACCCACAGTGCAGTCTT	50	-	TGG	chr2	69509302	missense	RRILSDV|TH|SAVFGV	RRILSDV|AR|SAVFGV	T640A, H641R	Multiple edits.		FALSE	FALSE	FALSE	FALSE	FALSE	FALSE	FALSE
3	AAK1	ENST00000409085	Q2M2I8-1	T	653	ABE8e-SpCas9	a2g	-	CAAATCAACCCAGCTGCTCC	55	-	AGG	chr2	69509267	missense	GVPAS|KST|QLLQAAA	GVPAS|KSA|QLLQAAA	T653A			FALSE	FALSE	FALSE	FALSE	FALSE	FALSE	FALSE
4	AAK1	ENST00000409085	Q2M2I8-1	S	678	ABE8e-SpCas9	a2g	-	CCGAGGAGAGCCTGATGGAG	65	+	TGG	chr2	69507565	silent	ATTTPSG|SP|RTSQQN	ATTTPSG|SP|RTSQQN		Silent mutation for target aa.		FALSE	FALSE	FALSE	FALSE	FALSE	FALSE	FALSE
4	AAK1	ENST00000409085	Q2M2I8-1	S	678	ABE8e-SpCas9	a2g	-	AGGAGAGCCTGATGGAGTGG	60	+	TGG	chr2	69507568	missense	ATTTPS|GS|PRTSQQN	ATTTPS|GP|PRTSQQN	S678P			FALSE	FALSE	FALSE	FALSE	FALSE	FALSE	FALSE
5	AAK1	ENST00000409085	Q2M2I8-1	S	731	ABE8e-SpCas9	a2g	-	AGCTGAGCCTCCAAGCTTCT	55	+	CGG	chr2	69505662	missense	HPEKLG|GS|AESLIPG	HPEKLG|GP|AESLIPG	S731P			FALSE	FALSE	FALSE	FALSE	FALSE	FALSE	FALSE
5	AAK1	ENST00000409085	Q2M2I8-1	S	731	ABE8e-SpCas9	a2g	-	GCTGAGCCTCCAAGCTTCTC	60	+	GGG	chr2	69505663	missense	HPEKLG|GS|AESLIPG	HPEKLG|GP|AESLIPG	S731P			FALSE	FALSE	FALSE	FALSE	FALSE	FALSE	FALSE
6	AAMDC	ENST00000393427	Q9H7C9-1	S	46	ABE8e-SpCas9	a2g	+	CACCAGGAGAATGCTGGATG	55	-	TGG	chr11	77869714	silent	RETGTEH|SPG|VQPAD	RETGTEH|SPG|VQPAD		Silent mutation for target aa.		FALSE	FALSE	FALSE	FALSE	FALSE	FALSE	FALSE
7	AARSD1	ENST00000427569	Q9BTE6-1	S	174	ABE8e-SpCas9	a2g	-	ACTGAGCCTGGATGATCCTG	55	-	AGG	chr17	42956414	missense	PVNVRE|LSL|DDPEVE	PVNVRE|LGL|DDPEVE	S174G			FALSE	FALSE	FALSE	FALSE	FALSE	FALSE	FALSE
8	AATF	ENST00000619387	Q9NY61	S	203	ABE8e-SpCas9	a2g	+	AAACAGTGAGGATGATGGTG	45	+	TGG	chr17	36953225	missense	DRAGDR|NSE|DDGVVM	DRAGDR|NGE|DDGVVM	S203G			FALSE	FALSE	FALSE	FALSE	FALSE	FALSE	FALSE
9	AATF	ENST00000619387	Q9NY61	S	273	ABE8e-SpCas9	a2g	+	TCAGGGCACTGGAAAATTCT	45	-	GGG	chr17	36953881	silent	KGGPEFS|SAL|KNSHK	KGGPEFS|SAL|KNSHK		Silent mutation for target aa.		FALSE	FALSE	FALSE	FALSE	FALSE	FALSE	FALSE
10	AATF	ENST00000619387	Q9NY61	S	321	ABE8e-SpCas9	a2g	+	TTCTAGTGAAGATGATGAGC	40	+	TGG	chr17	36988548	missense	AGSEEI|SSE|DDELVE	AGSEEI|SGE|DDELVE	S321G			FALSE	FALSE	FALSE	FALSE	FALSE	FALSE	FALSE
11	ABCC1	ENST00000399410	P33527-1	S	289	ABE8e-SpCas9	a2g	+	CTTGGAACTCTCTTTCGGCT	50	-	GGG	chr16	16044490	missense	PAQPKE|SS|KVDANEE	PAQPKE|SP|KVDANEE	S289P			FALSE	FALSE	FALSE	FALSE	FALSE	FALSE	FALSE
11	ABCC1	ENST00000399410	P33527-1	S	289	ABE8e-SpCas9	a2g	+	CCTTGGAACTCTCTTTCGGC	55	-	TGG	chr16	16044491	missense	PAQPKE|SSK|VDANEE	PAQPKE|SPK|VDANEE	S289P			FALSE	FALSE	FALSE	FALSE	FALSE	FALSE	FALSE
12	ABCC1	ENST00000399410	P33527-1	M	896	ABE8e-SpCas9	a2g	+	GCAAATGGAGAATGGCATGC	50	+	TGG	chr16	16102684	missense	PGKEAK|QME|NGMLVT	PGKEAK|QVE|NGMLVT	M896V			FALSE	FALSE	FALSE	FALSE	FALSE	FALSE	FALSE
13	ABCC4	ENST00000645237	O15439-1	S	404	ABE8e-SpCas9	a2g	-	GCCGTCAGATGGTAAAAAGA	45	-	TGG	chr13	95194873	silent	QRNRQL|PSD|GKKMVH	QRNRQL|PSD|GKKMVH		Silent mutation for target aa.		FALSE	FALSE	FALSE	FALSE	FALSE	FALSE	FALSE
14	ABCC4	ENST00000645237	O15439-1	T	646	ABE8e-SpCas9	a2g	-	GTGGGAGTTCCTGGAACTGG	60	+	AGG	chr13	95166269	silent	EQPPVPG|TP|TLRNRT	EQPPVPG|TP|TLRNRT		Silent mutation for target aa.		FALSE	FALSE	FALSE	FALSE	FALSE	FALSE	FALSE
15	ABCC4	ENST00000645237	O15439-1	S	655	ABE8e-SpCas9	a2g	-	CCTTCTCAGAGTCTTCGGTT	50	-	TGG	chr13	95166214	silent	TLRNRT|FS|ESSVWSQ	TLRNRT|FS|ESSVWSQ		Silent mutation for target aa.		FALSE	FALSE	FALSE	FALSE	TRUE	FALSE	FALSE
16	ABCF1	ENST00000326195	Q8NE71-1	S	22	ABE8e-SpCas9	a2g	+	GAGCACGAGCCCATCAGGTG	65	+	AGG	chr6	30571564	missense	IGDGE|STS|PSDKVVK	IGDGE|SAG|PSDKVVK	T21A, S22G	Multiple edits.		FALSE	FALSE	FALSE	FALSE	FALSE	FALSE	FALSE
16	ABCF1	ENST00000326195	Q8NE71-1	S	22	ABE8e-SpCas9	a2g	+	ACGAGCCCATCAGGTGAGGC	65	+	TGG	chr6	30571568	missense	IGDGEST|SP|SDKVVK	IGDGEST|GP|SDKVVK	S22G			FALSE	FALSE	FALSE	FALSE	FALSE	FALSE	FALSE
17	ABCF1	ENST00000326195	Q8NE71-1	S	109	ABE8e-SpCas9	a2g	+	ACCAGTGATGAGGAGGATGA	50	+	AGG	chr6	30578201	missense	KKLSVPT|SD|EEDEVP	KKLSVPT|GG|EEDEVP	S109G, D110G	Multiple edits.		FALSE	FALSE	FALSE	FALSE	FALSE	FALSE	FALSE
18	ABCF1	ENST00000326195	Q8NE71-1	S	140	ABE8e-SpCas9	a2g	+	CTCACTCTGATCCTGAATCA	45	-	GGG	chr6	30578491	silent	AALIQD|QS|EEEEEEE	AALIQD|QS|EEEEEEE		Silent mutation for target aa.		FALSE	FALSE	FALSE	FALSE	FALSE	FALSE	FALSE
18	ABCF1	ENST00000326195	Q8NE71-1	S	140	ABE8e-SpCas9	a2g	+	CCTCACTCTGATCCTGAATC	50	-	AGG	chr6	30578492	silent	AALIQD|QSE|EEEEEE	AALIQD|QSE|EEEEEE		Silent mutation for target aa.		FALSE	FALSE	FALSE	FALSE	FALSE	FALSE	FALSE
18	ABCF1	ENST00000326195	Q8NE71-1	S	140	ABE8e-SpCas9	a2g	+	GGATCAGAGTGAGGAAGAGG	55	+	AGG	chr6	30578519	missense	AALIQ|DQS|EEEEEEE	AALIQ|DRG|EEEEEEE	Q139R, S140G	Multiple edits.		FALSE	FALSE	FALSE	FALSE	FALSE	FALSE	FALSE
18	ABCF1	ENST00000326195	Q8NE71-1	S	140	ABE8e-SpCas9	a2g	+	TCAGAGTGAGGAAGAGGAGG	55	+	AGG	chr6	30578522	missense	AALIQD|QSE|EEEEEE	AALIQD|QGE|EEEEEE	S140G			FALSE	FALSE	FALSE	FALSE	FALSE	FALSE	FALSE
19	ABCF1	ENST00000326195	Q8NE71-1	S	166	ABE8e-SpCas9	a2g	+	GTTCCTCAGATACGGCCTGG	60	-	AGG	chr6	30579926	silent	NRINKAV|SEE|QQPAL	NRINKAV|SEE|QQPAL		Silent mutation for target aa.		FALSE	FALSE	FALSE	FALSE	FALSE	FALSE	FALSE
20	ABCF1	ENST00000326195	Q8NE71-1	S	228	ABE8e-SpCas9	a2g	+	CTGAACCCTGTGAGAACCCG	60	-	GGG	chr6	30582380	missense	AKKAEQ|GS|EEEGEGE	AKKAEQ|GP|EEEGEGE	S228P			FALSE	FALSE	FALSE	FALSE	FALSE	FALSE	FALSE
20	ABCF1	ENST00000326195	Q8NE71-1	S	228	ABE8e-SpCas9	a2g	+	TCTGAACCCTGTGAGAACCC	55	-	GGG	chr6	30582381	missense	AKKAEQ|GS|EEEGEGE	AKKAEQ|GP|EEEGEGE	S228P			FALSE	FALSE	FALSE	FALSE	FALSE	FALSE	FALSE
20	ABCF1	ENST00000326195	Q8NE71-1	S	228	ABE8e-SpCas9	a2g	+	CTCTGAACCCTGTGAGAACC	55	-	CGG	chr6	30582382	missense	AKKAEQ|GS|EEEGEGE	AKKAEQ|GP|EEEGEGE	S228P			FALSE	FALSE	FALSE	FALSE	FALSE	FALSE	FALSE
20	ABCF1	ENST00000326195	Q8NE71-1	S	228	ABE8e-SpCas9	a2g	+	GGTTCAGAGGAAGAAGGAGA	50	+	AGG	chr6	30582414	missense	AKKAEQG|SE|EEGEGE	AKKAEQG|SG|EEGEGE	E229G	Silent mutation for target aa.		FALSE	FALSE	FALSE	FALSE	FALSE	FALSE	FALSE
20	ABCF1	ENST00000326195	Q8NE71-1	S	228	ABE8e-SpCas9	a2g	+	GTTCAGAGGAAGAAGGAGAA	45	+	GGG	chr6	30582415	missense	AKKAEQG|SE|EEGEGE	AKKAEQG|SG|EEGEGE	E229G	Silent mutation for target aa.		FALSE	FALSE	FALSE	FALSE	FALSE	FALSE	FALSE
20	ABCF1	ENST00000326195	Q8NE71-1	S	228	ABE8e-SpCas9	a2g	+	TTCAGAGGAAGAAGGAGAAG	45	+	GGG	chr6	30582416	missense	AKKAEQG|SEE|EGEGE	AKKAEQG|SGE|EGEGE	E229G	Silent mutation for target aa.		FALSE	FALSE	FALSE	FALSE	FALSE	FALSE	FALSE
21	ABCF1	ENST00000326195	Q8NE71-1	T	108	ABE8e-SpCas9	a2g	+	AGTGCCAACCAGTGATGAGG	55	+	AGG	chr6	30578194	missense	LKKLS|VPT|SDEEDEV	LKKLS|VPA|SDEEDEV	T108A			FALSE	FALSE	FALSE	FALSE	FALSE	FALSE	FALSE
22	ABCF1	ENST00000326195	Q8NE71-1	S	105	ABE8e-SpCas9	a2g	+	CTCAGTGCCAACCAGTGATG	55	+	AGG	chr6	30578191	silent	MERLKKL|SVP|TSDEE	MERLKKL|SVP|TSDEE		Silent mutation for target aa.		FALSE	FALSE	FALSE	FALSE	FALSE	FALSE	FALSE
23	ABCF2-H2BK1	ENST00000222388		S	349	ABE8e-SpCas9	a2g	-	ATGGCAGTGCCAAGCTGGCC	65	-	CGG	chr7	151000000	missense	IARFGH|GS|AKLARQA	IARFGH|GG|AKLARQA	S349G			FALSE	FALSE	FALSE	FALSE	FALSE	FALSE	FALSE
24	ABCF3	ENST00000429586	Q9NUQ8-1	S	83	ABE8e-SpCas9	a2g	+	GGGAAATAGCCAGGTGCTAC	55	+	TGG	chr3	184000000	missense	EPQSQ|GNS|QVLLDAP	EPQSQ|GGG|QVLLDAP	N82G, S83G	Multiple edits.		FALSE	FALSE	FALSE	FALSE	FALSE	FALSE	FALSE
25	ABI1	ENST00000376140	Q8IZP0-9	S	220	ABE8e-SpCas9	a2g													Amino acid not found or Ensembl ID not in database.
26	ABI1	ENST00000376140	Q8IZP0-9	S	235	ABE8e-SpCas9	a2g													Amino acid not found or Ensembl ID not in database.
27	ABI2	ENST00000261018		S	221	ABE8e-SpCas9	a2g													Amino acid not found or Ensembl ID not in database.
28	ABL1	ENST00000372348	P00519-2	Y	412	ABE8e-SpCas9	a2g	+	GACACCTACACAGCCCATGC	60	+	TGG	chr9	131000000	missense	RLMTGD|TY|TAHAGAK	RLMTGD|AC|TAHAGAK	T411A, Y412C	Multiple edits.		FALSE	FALSE	FALSE	FALSE	FALSE	FALSE	FALSE
29	ABL1	ENST00000372348	P00519-2	S	588	ABE8e-SpCas9	a2g	+	ATGGAGACACGGCAGGCTCA	60	-	TGG	chr9	131000000	missense	LDHEPA|VSP|LLPRKE	LDHEPA|VPP|LLPRKE	S588P			FALSE	FALSE	FALSE	FALSE	FALSE	FALSE	FALSE
30	ABL1	ENST00000372348	P00519-2	S	639	ABE8e-SpCas9	a2g	+	AGGAGCTGCTGCGTTTGGGA	60	-	GGG	chr9	131000000	missense	TPPKR|SSS|FREMDGQ	TPPKR|SSP|FREMDGQ	S639P			FALSE	FALSE	FALSE	FALSE	FALSE	FALSE	FALSE
30	ABL1	ENST00000372348	P00519-2	S	639	ABE8e-SpCas9	a2g	+	AAGGAGCTGCTGCGTTTGGG	60	-	AGG	chr9	131000000	missense	TPPKRS|SS|FREMDGQ	TPPKRS|SP|FREMDGQ	S639P			FALSE	FALSE	FALSE	FALSE	FALSE	FALSE	FALSE
30	ABL1	ENST00000372348	P00519-2	S	639	ABE8e-SpCas9	a2g	+	CGGAAGGAGCTGCTGCGTTT	60	-	GGG	chr9	131000000	missense	TPPKRSS|SF|REMDGQ	TPPKRSS|PP|REMDGQ	S639P, F640P	Multiple edits.		FALSE	FALSE	FALSE	FALSE	FALSE	FALSE	FALSE
31	ABL1	ENST00000372348	P00519-2	S	739	ABE8e-SpCas9	a2g	+	AGGAGGCGGAGCAAGAGCGC	70	-	AGG	chr9	131000000	missense	FLRSC|SAS|CVPHGAK	FLRSC|SAP|CVPHGAK	S739P			FALSE	FALSE	FALSE	FALSE	FALSE	FALSE	FALSE
32	ABL1	ENST00000372348	P00519-2	T	800	ABE8e-SpCas9	a2g	+	AGTAACGCCTCCCCCCAGGC	70	+	TGG	chr9	131000000	missense	QVTRGT|VTP|PPRLVK	QVTRGT|VAP|PPRLVK	T800A			FALSE	FALSE	FALSE	FALSE	FALSE	FALSE	FALSE
33	ABL1	ENST00000372348	P00519-2	T	871	ABE8e-SpCas9	a2g	+	GTGACCCCCACCAGCAAAGC	65	+	AGG	chr9	131000000	missense	PAAAEPV|TP|TSKAGS	PAAAEPV|AP|TSKAGS	T871A			FALSE	FALSE	FALSE	FALSE	FALSE	FALSE	FALSE
34	ABL1	ENST00000372348	P00519-2	S	938	ABE8e-SpCas9	a2g	+	AGCCCGAGCCAGGAGGCGGC	80	+	CGG	chr9	131000000	missense	GKPSQS|PS|QEAAGEA	GKPSQS|PG|QEAAGEA	S938G			FALSE	FALSE	FALSE	FALSE	FALSE	FALSE	FALSE
34	ABL1	ENST00000372348	P00519-2	S	938	ABE8e-SpCas9	a2g	+	GCCCGAGCCAGGAGGCGGCC	85	+	GGG	chr9	131000000	missense	GKPSQS|PS|QEAAGEA	GKPSQS|PG|QEAAGEA	S938G			FALSE	FALSE	FALSE	FALSE	FALSE	FALSE	FALSE
34	ABL1	ENST00000372348	P00519-2	S	938	ABE8e-SpCas9	a2g	+	CCCGAGCCAGGAGGCGGCCG	85	+	GGG	chr9	131000000	missense	GKPSQS|PSQ|EAAGEA	GKPSQS|PGQ|EAAGEA	S938G			FALSE	FALSE	FALSE	FALSE	FALSE	FALSE	FALSE
35	ABL1	ENST00000372348	P00519-2	S	1043	ABE8e-SpCas9	a2g	+	CGCCAGCGGCGCCATCACCA	75	+	AGG	chr9	131000000	missense	QPPERI|ASG|AITKGV	QPPERI|AGG|AITKGV	S1043G			FALSE	FALSE	FALSE	FALSE	FALSE	FALSE	FALSE
35	ABL1	ENST00000372348	P00519-2	S	1043	ABE8e-SpCas9	a2g	+	GCCAGCGGCGCCATCACCAA	70	+	GGG	chr9	131000000	missense	QPPERIA|SG|AITKGV	QPPERIA|GG|AITKGV	S1043G			FALSE	FALSE	FALSE	FALSE	FALSE	FALSE	FALSE
36	ABL2	ENST00000502732	P42684-1	S	631	ABE8e-SpCas9	a2g	-	CAAGTCACCCAGCAGCCTCT	60	-	TGG	chr1	179000000	silent	PRKQRD|KSP|SSLLED	PRKQRD|KSP|SSLLED		Silent mutation for target aa.		FALSE	FALSE	FALSE	FALSE	FALSE	FALSE	FALSE
37	ABL2	ENST00000502732	P42684-1	S	783	ABE8e-SpCas9	a2g	-	GTAGAGTTTGACCTTGGAAA	40	+	AGG	chr1	179000000	missense	KPFPRS|NS|TSSMSSG	KPFPRS|NP|TSSMSSG	S783P			FALSE	FALSE	FALSE	FALSE	FALSE	FALSE	FALSE
38	ABL2	ENST00000502732	P42684-1	S	817	ABE8e-SpCas9	a2g	-	TGGACACTGTCCTTTCCAGC	55	+	TGG	chr1	179000000	missense	LQLER|TVS|TSSQPEE	LQLER|TAP|TSSQPEE	V816A, S817P	Multiple edits.		FALSE	FALSE	FALSE	FALSE	FALSE	FALSE	FALSE
39	ABL2	ENST00000502732	P42684-1	S	866	ABE8e-SpCas9	a2g	-	TCCCCAGAGGGTGTTCTGAG	60	+	AGG	chr1	179000000	missense	ALPLRTP|SG|DLAITE	ALPLRTP|PG|DLAITE	S866P			FALSE	FALSE	FALSE	FALSE	FALSE	FALSE	FALSE
40	ABL2	ENST00000502732	P42684-1	S	1054	ABE8e-SpCas9	a2g	-	GCTGGCGAGATGGAAGATGT	55	+	GGG	chr1	179000000	missense	PLPTSSI|SP|AKMANG	PLPTSSI|PP|AKMANG	S1054P			FALSE	FALSE	FALSE	FALSE	FALSE	FALSE	FALSE
41	ABLIM1	ENST00000277895		S	156	ABE8e-SpCas9	a2g													Amino acid not found or Ensembl ID not in database.
42	ABLIM1	ENST00000277895		Y	341	ABE8e-SpCas9	a2g													Amino acid not found or Ensembl ID not in database.
43	ABLIM1	ENST00000277895		S	420	ABE8e-SpCas9	a2g													Amino acid not found or Ensembl ID not in database.
44	ABLIM1	ENST00000277895		S	458	ABE8e-SpCas9	a2g	-	CAGGGGAGTTGATGGAGCCC	65	+	TGG	chr10	114000000	missense	TSQGSI|NSP|VYSRHS	TSQGSI|NPP|VYSRHS	S458P			FALSE	FALSE	FALSE	FALSE	FALSE	FALSE	FALSE
45	ABLIM1	ENST00000277895		S	623	ABE8e-SpCas9	a2g													Amino acid not found or Ensembl ID not in database.
46	ABLIM1	ENST00000277895		S	674	ABE8e-SpCas9	a2g													Amino acid not found or Ensembl ID not in database.
47	ABLIM2	ENST00000447017	Q6H8Q1-9	S	294	ABE8e-SpCas9	a2g	-	GCTCGGAGACCCTGAGGTGC	70	+	TGG	chr4	8045196	silent	PASSTSG|SP|SRVIYA	PASSTSG|SP|SRVIYA		Silent mutation for target aa.		FALSE	FALSE	FALSE	TRUE	FALSE	FALSE	FALSE
48	ABLIM2	ENST00000447017	Q6H8Q1-9	S	364	ABE8e-SpCas9	a2g	-	CCTCCAGCCCAAGCTCCACT	65	-	GGG	chr4	8029719	missense	YKQCRT|SS|PSSTGSV	YKQCRT|SG|PSSTGSV	S364G			FALSE	FALSE	FALSE	FALSE	FALSE	FALSE	FALSE
48	ABLIM2	ENST00000447017	Q6H8Q1-9	S	364	ABE8e-SpCas9	a2g	-	ACCTCCAGCCCAAGCTCCAC	65	-	TGG	chr4	8029720	missense	YKQCRT|SS|PSSTGSV	YKQCRT|SG|PSSTGSV	S364G			FALSE	FALSE	FALSE	FALSE	FALSE	FALSE	FALSE
49	ABRAXAS2	ENST00000298492	Q15018	Y	342	ABE8e-SpCas9	a2g	+	AATTATGCTTCCACCAGTGC	45	+	CGG	chr10	125000000	missense	QAVGSSN|YA|STSAGL	QAVGSSN|CA|STSAGL	Y342C			FALSE	FALSE	FALSE	FALSE	FALSE	FALSE	FALSE
50	ACAP1	ENST00000158762	Q15027	S	371	ABE8e-SpCas9	a2g	+	GATGACAGCCCCCGGGGTCC	75	+	AGG	chr17	7346925	missense	SQARLD|DS|PRGPGQG	SQARLD|GG|PRGPGQG	D370G, S371G	Multiple edits.		FALSE	FALSE	FALSE	FALSE	FALSE	FALSE	FALSE
51	ACAP1	ENST00000158762	Q15027	M	395	ABE8e-SpCas9	a2g	+	GGCCATTCCACCAGAGCCCA	65	-	GGG	chr17	7347067	missense	ATLGSG|GM|ARGREPG	ATLGSG|GT|ARGREPG	M395T			FALSE	FALSE	FALSE	FALSE	FALSE	FALSE	FALSE
51	ACAP1	ENST00000158762	Q15027	M	395	ABE8e-SpCas9	a2g	+	TGGCCATTCCACCAGAGCCC	65	-	AGG	chr17	7347068	missense	ATLGSG|GMA|RGREPG	ATLGSG|GTA|RGREPG	M395T			FALSE	FALSE	FALSE	FALSE	FALSE	FALSE	FALSE
51	ACAP1	ENST00000158762	Q15027	M	395	ABE8e-SpCas9	a2g	+	TGGTGGAATGGCCAGGGGAA	60	+	GGG	chr17	7347095	missense	ATLGS|GGM|ARGREPG	ATLGS|GGV|ARGREPG	M395V			FALSE	FALSE	FALSE	FALSE	FALSE	FALSE	FALSE
52	ACAP1	ENST00000158762	Q15027	S	379	ABE8e-SpCas9	a2g	+	CTGAGCCCTGGGGGAGAGAG	70	-	GGG	chr17	7347017	missense	PRGPGQ|GS|GHLAIGS	PRGPGQ|GP|GHLAIGS	S379P			FALSE	FALSE	FALSE	FALSE	FALSE	FALSE	FALSE
52	ACAP1	ENST00000158762	Q15027	S	379	ABE8e-SpCas9	a2g	+	CCTGAGCCCTGGGGGAGAGA	70	-	GGG	chr17	7347018	missense	PRGPGQ|GS|GHLAIGS	PRGPGQ|GP|GHLAIGS	S379P			FALSE	FALSE	FALSE	FALSE	FALSE	FALSE	FALSE
52	ACAP1	ENST00000158762	Q15027	S	379	ABE8e-SpCas9	a2g	+	TCCTGAGCCCTGGGGGAGAG	70	-	AGG	chr17	7347019	missense	PRGPGQ|GS|GHLAIGS	PRGPGQ|GP|GHLAIGS	S379P			FALSE	FALSE	FALSE	FALSE	FALSE	FALSE	FALSE
52	ACAP1	ENST00000158762	Q15027	S	379	ABE8e-SpCas9	a2g	+	GGCTCAGGACACCTGGCCAT	65	+	AGG	chr17	7347051	silent	PRGPGQG|SG|HLAIGS	PRGPGQG|SG|HLAIGS		Silent mutation for target aa.		FALSE	FALSE	FALSE	FALSE	FALSE	FALSE	FALSE
53	ACAP1	ENST00000158762	Q15027	T	739	ABE8e-SpCas9	a2g	+	CCTCCACACGCTGTGACCCG	70	+	AGG	chr17	7351400	missense	RRSHD|LHT|L*-----	RRSHD|LRA|L*-----	H738R, T739A	Multiple edits.		FALSE	FALSE	FALSE	FALSE	FALSE	FALSE	FALSE
54	ACAP2	ENST00000326793	Q15057	S	386	ABE8e-SpCas9	a2g													Amino acid not found or Ensembl ID not in database.
55	ACAP2	ENST00000326793	Q15057	S	559	ABE8e-SpCas9	a2g													Amino acid not found or Ensembl ID not in database.
56	ACBD3	ENST00000366812	Q9H3P7	S	43	ABE8e-SpCas9	a2g	-	GGTGGCGAGGGCGGTGGCAG	80	+	CGG	chr1	226000000	missense	PPPLPPP|SP|PGSGRG	PPPLPPP|PP|PGSGRG	S43P			FALSE	FALSE	FALSE	FALSE	FALSE	FALSE	FALSE
56	ACBD3	ENST00000366812	Q9H3P7	S	43	ABE8e-SpCas9	a2g	-	GGCGAGGGCGGTGGCAGCGG	85	+	TGG	chr1	226000000	missense	PPPLPP|PS|PPGSGRG	PPPLPP|PP|PPGSGRG	S43P			FALSE	FALSE	FALSE	FALSE	FALSE	FALSE	FALSE
57	ACBD5	ENST00000375905	Q5T8D3-2	S	189	ABE8e-SpCas9	a2g													Amino acid not found or Ensembl ID not in database.
58	ACBD6	ENST00000367595	Q9BR61	S	108	ABE8e-SpCas9	a2g	-	AAGCCCCAGCCAAGCAATGC	60	-	AGG	chr1	180000000	missense	ALGDS|SPS|QAMQEYI	ALGDS|SPG|QAMQEYI	S108G			FALSE	FALSE	FALSE	FALSE	FALSE	FALSE	FALSE
59	ACD	ENST00000647559		T	345	ABE8e-SpCas9	a2g													Amino acid not found or Ensembl ID not in database.
60	ACIN1	ENST00000262710	Q9UKV3-1	S	325	ABE8e-SpCas9	a2g													Amino acid not found or Ensembl ID not in database.
61	ACIN1	ENST00000262710	Q9UKV3-1	S	438	ABE8e-SpCas9	a2g													Amino acid not found or Ensembl ID not in database.
62	ACIN1	ENST00000262710	Q9UKV3-1	S	450	ABE8e-SpCas9	a2g													Amino acid not found or Ensembl ID not in database.
63	ACIN1	ENST00000262710	Q9UKV3-1	S	612	ABE8e-SpCas9	a2g													Amino acid not found or Ensembl ID not in database.
64	ACIN1	ENST00000262710	Q9UKV3-1	T	642	ABE8e-SpCas9	a2g													Amino acid not found or Ensembl ID not in database.
65	ACIN1	ENST00000262710	Q9UKV3-1	S	689	ABE8e-SpCas9	a2g													Amino acid not found or Ensembl ID not in database.
66	ACIN1	ENST00000262710	Q9UKV3-1	S	798	ABE8e-SpCas9	a2g													Amino acid not found or Ensembl ID not in database.
67	ACIN1	ENST00000262710	Q9UKV3-1	T	936	ABE8e-SpCas9	a2g													Amino acid not found or Ensembl ID not in database.
68	ACIN1	ENST00000262710	Q9UKV3-1	S	947	ABE8e-SpCas9	a2g													Amino acid not found or Ensembl ID not in database.
69	ACLY	ENST00000590151	P53396-1	T	447	ABE8e-SpCas9	a2g	-	CCCAGACGCCAGCCCCCAGC	80	-	AGG	chr17	41897824	missense	NASGST|ST|PAPSRTA	NASGST|SA|PAPSRTA	T447A			FALSE	FALSE	FALSE	FALSE	FALSE	FALSE	FALSE
70	ACLY	ENST00000590151	P53396-1	S	455	ABE8e-SpCas9	a2g	-	AGAAAAAGATGCTGTCCTGC	45	+	TGG	chr17	41897827	missense	PAPSRTA|SF|SESRAD	PAPSRTA|SP|SESRAD	F456P	Silent mutation for target aa.		FALSE	FALSE	FALSE	FALSE	FALSE	FALSE	FALSE
70	ACLY	ENST00000590151	P53396-1	S	455	ABE8e-SpCas9	a2g	-	GAAAAAGATGCTGTCCTGCT	45	+	GGG	chr17	41897828	missense	PAPSRTA|SF|SESRAD	PAPSRTA|PP|SESRAD	S455P, F456P	Multiple edits.		FALSE	FALSE	FALSE	FALSE	FALSE	FALSE	FALSE
70	ACLY	ENST00000590151	P53396-1	S	455	ABE8e-SpCas9	a2g	-	AAAAAGATGCTGTCCTGCTG	45	+	GGG	chr17	41897829	missense	PAPSRT|ASF|SESRAD	PAPSRT|APL|SESRAD	S455P, F456L	Multiple edits.		FALSE	FALSE	FALSE	FALSE	FALSE	FALSE	FALSE
70	ACLY	ENST00000590151	P53396-1	S	455	ABE8e-SpCas9	a2g	-	AAAAGATGCTGTCCTGCTGG	50	+	GGG	chr17	41897830	missense	PAPSRT|AS|FSESRAD	PAPSRT|AP|FSESRAD	S455P			FALSE	FALSE	FALSE	FALSE	FALSE	FALSE	FALSE
71	ACLY	ENST00000590151	P53396-1	S	481	ABE8e-SpCas9	a2g	-	CCAAGTCCAAGATCCCTGCA	55	-	AGG	chr17	41896621	missense	MPQDSVP|SP|RSLQGK	MPQDSVP|GP|RSLQGK	S481G			FALSE	FALSE	FALSE	FALSE	FALSE	FALSE	FALSE
72	ACOX1	ENST00000301608	Q15067-1	S	26	ABE8e-SpCas9	a2g	-	ACGGCAGCCCCGAGAAAACC	65	-	CGG	chr17	75978983	missense	LTHILD|GS|PEKTRRR	LTHILD|GG|PEKTRRR	S26G			FALSE	FALSE	FALSE	FALSE	FALSE	FALSE	FALSE
73	ACP1	ENST00000272065	P24666-1	Y	143	ABE8e-SpCas9	a2g	+	CGGTGTACCAGCAGTGTGTC	60	+	AGG	chr2	277269	missense	DSDFET|VY|QQCVRCC	DSDFET|VC|QQCVRCC	Y143C			FALSE	FALSE	FALSE	FALSE	FALSE	FALSE	FALSE
74	ACSS2	ENST00000360596	Q9NR19-1	S	30	ABE8e-SpCas9	a2g	+	GCGGAGACCAACTCCGCGCC	75	-	CGG	chr20	34876719	missense	GGRARS|WSP|PPEVSR	GGRARS|WPP|PPEVSR	S30P			FALSE	FALSE	FALSE	TRUE	FALSE	FALSE	FALSE
75	ACTG1	ENST00000575842	P63261	S	33	ABE8e-SpCas9	a2g	-	CGATGGAAGGAAACACGGCT	55	+	CGG	chr17	81512272	missense	APRAVF|PSI|VGRPRH	APRAVF|PPI|VGRPRH	S33P			FALSE	FALSE	FALSE	FALSE	FALSE	FALSE	FALSE
75	ACTG1	ENST00000575842	P63261	S	33	ABE8e-SpCas9	a2g	-	GATGGAAGGAAACACGGCTC	55	+	GGG	chr17	81512273	missense	APRAVF|PS|IVGRPRH	APRAVF|PP|IVGRPRH	S33P			FALSE	FALSE	FALSE	FALSE	FALSE	FALSE	FALSE
75	ACTG1	ENST00000575842	P63261	S	33	ABE8e-SpCas9	a2g	-	ATGGAAGGAAACACGGCTCG	55	+	GGG	chr17	81512274	missense	APRAVF|PS|IVGRPRH	APRAVF|PP|IVGRPRH	S33P			FALSE	FALSE	FALSE	FALSE	FALSE	FALSE	FALSE
76	ACTG1	ENST00000575842	P63261	M	153	ABE8e-SpCas9	a2g	-	TGTCATGGACTCTGGAGACG	55	-	GGG	chr17	81511517	missense	GRTTGI|VMD|SGDGVT	GRTTGI|VVD|SGDGVT	M153V			FALSE	FALSE	TRUE	FALSE	FALSE	FALSE	FALSE
76	ACTG1	ENST00000575842	P63261	M	153	ABE8e-SpCas9	a2g	-	TTGTCATGGACTCTGGAGAC	50	-	GGG	chr17	81511518	missense	GRTTGI|VM|DSGDGVT	GRTTGI|VV|DSGDGVT	M153V			FALSE	FALSE	TRUE	FALSE	FALSE	FALSE	FALSE
76	ACTG1	ENST00000575842	P63261	M	153	ABE8e-SpCas9	a2g	-	ATTGTCATGGACTCTGGAGA	45	-	CGG	chr17	81511519	missense	GRTTGI|VM|DSGDGVT	GRTTGI|VV|DSGDGVT	M153V			FALSE	FALSE	FALSE	FALSE	FALSE	FALSE	FALSE
76	ACTG1	ENST00000575842	P63261	M	153	ABE8e-SpCas9	a2g	-	AGAGTCCATGACAATGCCAG	50	+	TGG	chr17	81511545	missense	GRTTGIV|MD|SGDGVT	GRTTGIV|TD|SGDGVT	M153T			FALSE	FALSE	FALSE	FALSE	FALSE	FALSE	FALSE
77	ACTG1	ENST00000575842	P63261	T	162	ABE8e-SpCas9	a2g	-	CACACGGTGCCCATCTACGA	60	-	GGG	chr17	81511489	missense	SGDGVTH|TV|PIYEGY	SGDGVTH|AV|PIYEGY	T162A			FALSE	FALSE	FALSE	FALSE	FALSE	FALSE	FALSE
77	ACTG1	ENST00000575842	P63261	T	162	ABE8e-SpCas9	a2g	-	CCACACGGTGCCCATCTACG	65	-	AGG	chr17	81511490	missense	SGDGVT|HTV|PIYEGY	SGDGVT|HAV|PIYEGY	T162A			FALSE	FALSE	FALSE	FALSE	FALSE	FALSE	FALSE
78	ACTG1	ENST00000575842	P63261	Y	166	ABE8e-SpCas9	a2g	-	CCTCGTAGATGGGCACCGTG	65	+	TGG	chr17	81511508	missense	VTHTVP|IYE|GYALPH	VTHTVP|IHE|GYALPH	Y166H			FALSE	FALSE	FALSE	FALSE	FALSE	FALSE	FALSE
78	ACTG1	ENST00000575842	P63261	Y	166	ABE8e-SpCas9	a2g	-	CTCGTAGATGGGCACCGTGT	60	+	GGG	chr17	81511509	missense	VTHTVP|IY|EGYALPH	VTHTVP|TH|EGYALPH	I165T, Y166H	Multiple edits.		FALSE	FALSE	FALSE	FALSE	FALSE	FALSE	FALSE
79	ACTG1	ENST00000575842	P63261	Y	188	ABE8e-SpCas9	a2g	-	TGAGGTAGTCGGTCAGGTCC	60	+	CGG	chr17	81511442	missense	AGRDLT|DYL|MKILTE	AGRDLT|DHL|MKILTE	Y188H			FALSE	FALSE	FALSE	FALSE	FALSE	FALSE	FALSE
80	ACTG1	ENST00000575842	P63261	Y	198	ABE8e-SpCas9	a2g	-	AGGCTACAGCTTCACCACCA	55	-	CGG	chr17	81511382	missense	KILTER|GYS|FTTTAE	KILTER|GCG|FTTTAE	Y198C, S199G	Multiple edits.		FALSE	FALSE	FALSE	FALSE	FALSE	FALSE	FALSE
80	ACTG1	ENST00000575842	P63261	Y	198	ABE8e-SpCas9	a2g	-	AGCTGTAGCCTCGCTCAGTG	60	+	AGG	chr17	81511412	missense	KILTER|GYS|FTTTAE	KILTER|GHS|FTTTAE	Y198H			FALSE	FALSE	FALSE	FALSE	FALSE	FALSE	FALSE
81	ACTG1	ENST00000575842	P63261	S	239	ABE8e-SpCas9	a2g	-	AAGAGCTACGAGCTGCCCGA	60	-	TGG	chr17	81511258	missense	SSSSLEK|SY|ELPDGQ	SSSSLEK|GC|ELPDGQ	S239G, Y240C	Multiple edits.		FALSE	FALSE	FALSE	FALSE	FALSE	FALSE	FALSE
82	ACTG1	ENST00000575842	P63261	S	323	ABE8e-SpCas9	a2g	-	GCCCAGCACCATGAAGATCA	55	-	AGG	chr17	81510928	missense	EITALA|PST|MKIKII	EITALA|PGA|MKIKII	S323G, T324A	Multiple edits.		FALSE	FALSE	FALSE	FALSE	FALSE	FALSE	FALSE
83	ACTL6A	ENST00000429709	O96019-1	S	86	ABE8e-SpCas9	a2g	+	CCATTTCACCTCTAAAAAAT	30	+	GGG	chr3	180000000	silent	RENMEA|IS|PLKNGMV	RENMEA|IS|PLKNGMV		Silent mutation for target aa.		FALSE	FALSE	FALSE	FALSE	FALSE	FALSE	FALSE
83	ACTL6A	ENST00000429709	O96019-1	S	86	ABE8e-SpCas9	a2g	+	TTCACCTCTAAAAAATGGGA	35	+	TGG	chr3	180000000	silent	RENMEAI|SPL|KNGMV	RENMEAI|SPL|KNGMV		Silent mutation for target aa.		FALSE	FALSE	FALSE	FALSE	FALSE	FALSE	FALSE
84	ACTN4	ENST00000252699	O43707-1	S	656	ABE8e-SpCas9	a2g	+	CGCCAGCCAGGCCAATGTTG	65	+	TGG	chr19	38724537	missense	HLRRQF|ASQ|ANVVGP	HLRRQF|AGQ|ANVVGP	S656G			FALSE	FALSE	FALSE	FALSE	FALSE	FALSE	FALSE
84	ACTN4	ENST00000252699	O43707-1	S	656	ABE8e-SpCas9	a2g	+	GCCAGCCAGGCCAATGTTGT	60	+	GGG	chr19	38724538	missense	HLRRQFA|SQ|ANVVGP	HLRRQFA|GR|ANVVGP	S656G, Q657R	Multiple edits.		FALSE	FALSE	FALSE	FALSE	FALSE	FALSE	FALSE
85	ADAM17	ENST00000310823	P78536-1	S	791	ABE8e-SpCas9	a2g	-	CAAGTCATTTGAGGATCTCA	40	-	CGG	chr2	9490265	silent	NSSTAA|KSF|EDLTDH	NSSTAA|KSF|EDLTDH		Silent mutation for target aa.		FALSE	FALSE	FALSE	FALSE	FALSE	FALSE	FALSE
86	ADAM22	ENST00000398209	Q9P0K1-2	T	822	ABE8e-SpCas9	a2g	+	TACTCAGTTGAATTAGACCG	40	-	AGG	chr7	88182007	silent	FRPRSNS|TE|YLNPWF	FRPRSNS|TE|YLNPWF		Silent mutation for target aa.		FALSE	FALSE	FALSE	FALSE	FALSE	FALSE	FALSE
87	ADAM9	ENST00000487273	Q13443-1	S	798	ABE8e-SpCas9	a2g	+	GATGATACTTTCGGTTGTGG	45	-	TGG	chr8	39103616	missense	PPPQPK|VS|SQGNLIP	PPPQPK|AP|SQGNLIP	V797A, S798P	Multiple edits.		FALSE	FALSE	FALSE	FALSE	FALSE	FALSE	FALSE
87	ADAM9	ENST00000487273	Q13443-1	S	798	ABE8e-SpCas9	a2g	+	TGAGATGATACTTTCGGTTG	40	-	TGG	chr8	39103619	missense	PPPQPKV|SS|QGNLIP	PPPQPKV|PP|QGNLIP	S798P, S799P	Multiple edits.		FALSE	FALSE	FALSE	FALSE	FALSE	FALSE	FALSE
88	ADAR	ENST00000368474	P55265-1	S	35	ABE8e-SpCas9	a2g	-	CTGGGGGAAGATCCTGGCCC	70	+	AGG	chr1	155000000	missense	QQPGPGS|SP|SSFLLK	QQPGPGS|PP|SSFLLK	S35P			FALSE	FALSE	FALSE	FALSE	FALSE	FALSE	FALSE
89	ADAR	ENST00000368474	P55265-1	T	808	ABE8e-SpCas9	a2g	-	AGAGGTAACCCCAGTGACAG	55	-	GGG	chr1	155000000	missense	RMGFT|EVT|PVTGASL	RMGFT|EVA|PVTGASL	T808A			FALSE	FALSE	FALSE	FALSE	FALSE	FALSE	FALSE
90	ADAR	ENST00000368474	P55265-1	S	814	ABE8e-SpCas9	a2g	-	CTGAGACTGGCCCCTGTCAC	65	+	TGG	chr1	155000000	missense	VTPVTGA|SL|RRTMLL	VTPVTGA|SP|RRTMLL	L815P	Silent mutation for target aa.		FALSE	FALSE	FALSE	FALSE	FALSE	FALSE	FALSE
90	ADAR	ENST00000368474	P55265-1	S	814	ABE8e-SpCas9	a2g	-	TGAGACTGGCCCCTGTCACT	60	+	GGG	chr1	155000000	silent	VTPVTG|ASL|RRTMLL	VTPVTG|ASL|RRTMLL		Silent mutation for target aa.		FALSE	FALSE	FALSE	FALSE	FALSE	FALSE	FALSE
90	ADAR	ENST00000368474	P55265-1	S	814	ABE8e-SpCas9	a2g	-	GAGACTGGCCCCTGTCACTG	65	+	GGG	chr1	155000000	silent	VTPVTG|AS|LRRTMLL	VTPVTG|AS|LRRTMLL		Silent mutation for target aa.		FALSE	FALSE	FALSE	FALSE	FALSE	FALSE	FALSE
91	ADAR	ENST00000368474	P55265-1	S	605	ABE8e-SpCas9	a2g	-	TGGCTGAAGGGGTGGGGGTC	70	+	TGG	chr1	155000000	missense	ESQTPT|PSA|TSFFSG	ESQTPT|PPA|TSFFSG	S605P			FALSE	FALSE	FALSE	FALSE	FALSE	FALSE	FALSE
91	ADAR	ENST00000368474	P55265-1	S	605	ABE8e-SpCas9	a2g	-	GGCTGAAGGGGTGGGGGTCT	70	+	GGG	chr1	155000000	missense	ESQTPT|PS|ATSFFSG	ESQTPT|PP|ATSFFSG	S605P			FALSE	FALSE	FALSE	FALSE	FALSE	FALSE	FALSE
92	ADAT1	ENST00000307921	Q9BUB4-1	T	50	ABE8e-SpCas9	a2g	-	CTGCGACACCCCTGATAAGC	60	-	CGG	chr16	75620639	missense	PADKA|CDT|PDKPVQV	PADKA|CGA|PDKPVQV	D49G, T50A	Multiple edits.		FALSE	FALSE	FALSE	FALSE	FALSE	FALSE	FALSE
93	ADAT3	ENST00000329478		S	34	ABE8e-SpCas9	a2g	+	CGGGAGCCCGGAGCCTGAGC	80	+	CGG	chr19	1912163	missense	PKCLEA|GSP|EPEPAP	PKCLEA|GGP|EPEPAP	S34G			FALSE	FALSE	FALSE	FALSE	FALSE	FALSE	FALSE
94	ADCY7	ENST00000254235	P51828	S	269	ABE8e-SpCas9	a2g	+	TCCACAGCCTCTACGTCAAG	55	+	AGG	chr16	50293486	missense	MPDNNF|HS|LYVKRHQ	MPDNNF|RG|LYVKRHQ	H268R, S269G	Multiple edits.		FALSE	FALSE	FALSE	FALSE	FALSE	FALSE	FALSE
95	ADD1	ENST00000264758	P35611-3	S	358	ABE8e-SpCas9	a2g	+	TACCGGAGACCCTGGGGAAC	65	-	GGG	chr4	2899334	silent	AKSRSPG|SP|VGEGTG	AKSRSPG|SP|VGEGTG		Silent mutation for target aa.		FALSE	FALSE	FALSE	TRUE	FALSE	FALSE	FALSE
95	ADD1	ENST00000264758	P35611-3	S	358	ABE8e-SpCas9	a2g	+	CTACCGGAGACCCTGGGGAA	65	-	CGG	chr4	2899335	silent	AKSRSPG|SPV|GEGTG	AKSRSPG|SPV|GEGTG		Silent mutation for target aa.		FALSE	FALSE	FALSE	TRUE	FALSE	FALSE	FALSE
96	ADD1	ENST00000264758	P35611-3	S	586	ABE8e-SpCas9	a2g													Amino acid not found or Ensembl ID not in database.
97	ADD2	ENST00000407644	P35612-1	S	592	ABE8e-SpCas9	a2g	-	GCAGGTGAGCCAGGCTCTTC	65	+	TGG	chr2	70672987	missense	TAPEEPG|SP|AKSAPA	TAPEEPG|PP|AKSAPA	S592P			FALSE	FALSE	FALSE	FALSE	FALSE	FALSE	FALSE
97	ADD2	ENST00000407644	P35612-1	S	592	ABE8e-SpCas9	a2g	-	CAGGTGAGCCAGGCTCTTCT	60	+	GGG	chr2	70672988	missense	TAPEEP|GSP|AKSAPA	TAPEEP|GPP|AKSAPA	S592P			FALSE	FALSE	FALSE	FALSE	FALSE	FALSE	FALSE
97	ADD2	ENST00000407644	P35612-1	S	592	ABE8e-SpCas9	a2g	-	AGGTGAGCCAGGCTCTTCTG	60	+	GGG	chr2	70672989	missense	TAPEEP|GS|PAKSAPA	TAPEEP|GP|PAKSAPA	S592P			FALSE	FALSE	FALSE	FALSE	FALSE	FALSE	FALSE
98	ADD2	ENST00000407644	P35612-1	S	697	ABE8e-SpCas9	a2g	-	AGGTGAGCCCTCTGGGGACA	65	+	TGG	chr2	70663532	missense	GPMSPE|GS|PSKSPSK	GPMSPE|GP|PSKSPSK	S697P			FALSE	FALSE	FALSE	FALSE	FALSE	FALSE	FALSE
98	ADD2	ENST00000407644	P35612-1	S	697	ABE8e-SpCas9	a2g	-	GGTGAGCCCTCTGGGGACAT	65	+	GGG	chr2	70663533	missense	GPMSPE|GS|PSKSPSK	GPMSPE|GP|PSKSPSK	S697P			FALSE	FALSE	FALSE	FALSE	FALSE	FALSE	FALSE
98	ADD2	ENST00000407644	P35612-1	S	697	ABE8e-SpCas9	a2g	-	GTGAGCCCTCTGGGGACATG	65	+	GGG	chr2	70663534	missense	GPMSP|EGS|PSKSPSK	GPMSP|EGP|PSKSPSK	S697P			FALSE	FALSE	FALSE	FALSE	FALSE	FALSE	FALSE
99	ADD3	ENST00000356080	Q9UEY8-1	T	12	ABE8e-SpCas9	a2g	+	GAGGAGTGGTAATCACGCCT	55	-	TGG	chr10	110000000	silent	ASQGVI|TTP|PPPSMP	ASQGVI|TTP|PPPSMP		Silent mutation for target aa.		FALSE	FALSE	FALSE	FALSE	FALSE	FALSE	FALSE
100	ADD3	ENST00000356080	Q9UEY8-1	S	618	ABE8e-SpCas9	a2g	+	TTCCAAGAGCTTCATCTCCA	45	+	TGG	chr10	110000000	missense	NHELF|SKS|FISMEVP	NHELF|SGG|FISMEVP	K617G, S618G	Multiple edits.		FALSE	FALSE	FALSE	FALSE	FALSE	FALSE	FALSE
101	ADD3	ENST00000356080	Q9UEY8-1	M	622	ABE8e-SpCas9	a2g	+	TTCCATGGAGATGAAGCTCT	45	-	TGG	chr10	110000000	missense	FSKSFI|SM|EVPVMVV	FSKSFI|ST|EVPVMVV	M622T			FALSE	FALSE	FALSE	FALSE	FALSE	FALSE	FALSE
101	ADD3	ENST00000356080	Q9UEY8-1	M	622	ABE8e-SpCas9	a2g	+	CTCCATGGAAGTGCCTGTCA	55	+	TGG	chr10	110000000	missense	FSKSFI|SME|VPVMVV	FSKSFI|SVE|VPVMVV	M622V			FALSE	FALSE	FALSE	FALSE	FALSE	FALSE	FALSE
102	ADD3	ENST00000356080	Q9UEY8-1	S	677	ABE8e-SpCas9	a2g	+	AAGGGGAGCCTTCAGGTGAC	60	-	AGG	chr10	110000000	missense	EVLSPE|GSP|SKSPSK	EVLSPE|GPP|SKSPSK	S677P			FALSE	FALSE	FALSE	FALSE	FALSE	FALSE	FALSE
103	ADGRA2	ENST00000412232	Q96PE1-1	S	1107	ABE8e-SpCas9	a2g	+	CGGGGAACCGTCCTCTGCGG	75	-	CGG	chr8	37841642	missense	PAAAED|GS|PVFGEGP	PAAAED|GP|PVFGEGP	S1107P			FALSE	FALSE	FALSE	FALSE	FALSE	FALSE	FALSE
104	ADGRA2	ENST00000412232	Q96PE1-1	S	1279	ABE8e-SpCas9	a2g	+	CGCGACAGTCTCAAGGGCGG	70	+	CGG	chr8	37842187	missense	RRSASR|DS|LKGGGAL	RRSASR|GG|LKGGGAL	D1278G, S1279G	Multiple edits.		FALSE	FALSE	FALSE	FALSE	FALSE	FALSE	FALSE
105	ADNP	ENST00000371602	Q9H2P0	S	98	ABE8e-SpCas9	a2g	-	AGTCTTCACTATGGACATTG	40	+	CGG	chr20	50894433	silent	SHFRNVH|SED|FENRI	SHFRNVH|SED|FENRI		Silent mutation for target aa.		FALSE	FALSE	FALSE	FALSE	TRUE	FALSE	FALSE
106	ADNP	ENST00000371602	Q9H2P0	S	424	ABE8e-SpCas9	a2g	-	ACTGGACTGACCTAACACTC	50	+	TGG	chr20	50893459	missense	ASRVLG|QS|SSKPAAA	ASRVLG|QP|SSKPAAA	S424P			FALSE	FALSE	FALSE	FALSE	FALSE	FALSE	FALSE
107	ADNP	ENST00000371602	Q9H2P0	S	709	ABE8e-SpCas9	a2g	-	TGGAGACTGATTAAGCCGAG	50	+	AGG	chr20	50892604	missense	APSRLN|QS|PSLAPVK	APSRLN|QP|PSLAPVK	S709P			FALSE	FALSE	FALSE	FALSE	FALSE	FALSE	FALSE
107	ADNP	ENST00000371602	Q9H2P0	S	709	ABE8e-SpCas9	a2g	-	GGAGACTGATTAAGCCGAGA	50	+	GGG	chr20	50892605	missense	APSRLN|QS|PSLAPVK	APSRLN|QP|PSLAPVK	S709P			FALSE	FALSE	FALSE	FALSE	FALSE	FALSE	FALSE
108	ADNP	ENST00000371602	Q9H2P0	S	1001	ABE8e-SpCas9	a2g	-	TTGGGAAGACTCGTCAGACC	55	+	AGG	chr20	50891728	missense	GTWSDE|SS|QSEDARS	GTWSDE|SP|QSEDARS	S1001P			FALSE	FALSE	FALSE	FALSE	TRUE	FALSE	FALSE
109	ADNP	ENST00000371602	Q9H2P0	S	982	ABE8e-SpCas9	a2g	-	TCTGACACTTGTTGGGATCC	50	+	AGG	chr20	50891786	missense	GPGSQQ|VS|DFEDNTC	GPGSQQ|AP|DFEDNTC	V981A, S982P	Multiple edits.		FALSE	FALSE	FALSE	FALSE	FALSE	FALSE	FALSE
110	ADNP2	ENST00000262198	Q6IQ32	T	1026	ABE8e-SpCas9	a2g	+	AACAGAGGGACCTATTGTCA	45	+	AGG	chr18	80138508	missense	RQRNESR|TEG|PIVKD	RQRNESR|TGG|PIVKD	E1027G	Silent mutation for target aa.		FALSE	FALSE	FALSE	FALSE	FALSE	FALSE	FALSE
111	ADRM1	ENST00000491935	Q16186	T	39	ABE8e-SpCas9	a2g	+	GTGACTCCGGATAAGCGGAA	55	+	AGG	chr20	62303700	missense	SLKGTTV|TP|DKRKGL	SLKGTTV|AP|DKRKGL	T39A			FALSE	FALSE	FALSE	FALSE	FALSE	FALSE	FALSE
112	ADRM1	ENST00000491935	Q16186	S	211	ABE8e-SpCas9	a2g	+	CTCCCGGAGCCAGTCGGCAG	75	+	CGG	chr20	62307616	missense	SSSSS|SRS|QSAAVTP	SSSSS|SRG|QSAAVTP	S211G			FALSE	FALSE	FALSE	FALSE	FALSE	FALSE	FALSE
113	AEBP2	ENST00000398864	Q6ZN18-1	S	24	ABE8e-SpCas9	a2g	+	CCCCGGCAGCCCGGGTTCGG	85	+	CGG	chr12	19439782	missense	LSPLP|PGS|PGSAARG	LSPLP|PGG|PGSAARG	S24G			FALSE	FALSE	FALSE	FALSE	FALSE	FALSE	FALSE
114	AEBP2	ENST00000398864	Q6ZN18-1	S	146	ABE8e-SpCas9	a2g	+	CGCCGCCAGCAGCAGCAGCG	80	+	GGG	chr12	19440148	missense	SLSPG|AAS|SSSGDGD	SLSPG|AAG|SSSGDGD	S146G			FALSE	FALSE	FALSE	FALSE	FALSE	FALSE	FALSE
114	AEBP2	ENST00000398864	Q6ZN18-1	S	146	ABE8e-SpCas9	a2g	+	GCCAGCAGCAGCAGCGGGGA	75	+	TGG	chr12	19440152	missense	SLSPGAA|SS|SSGDGD	SLSPGAA|GG|SSGDGD	S146G, S147G	Multiple edits.		FALSE	FALSE	FALSE	FALSE	FALSE	FALSE	FALSE
115	AEBP2	ENST00000398864	Q6ZN18-1	S	206	ABE8e-SpCas9	a2g	+	GGGCAGCTTGGAGATGTCGT	60	+	CGG	chr12	19440331	missense	TSGGRR|GSL|EMSSDG	TSGGRR|GGL|EMSSDG	S206G			FALSE	FALSE	FALSE	FALSE	FALSE	FALSE	FALSE
116	AEBP2	ENST00000398864	Q6ZN18-1	S	226	ABE8e-SpCas9	a2g	+	TAGCATAAGCAGTACTATAA	30	+	TGG	chr12	19462527	missense	MDSED|SIS|STIMDVD	MDSED|SVG|STIMDVD	I225V, S226G	Multiple edits.		FALSE	FALSE	FALSE	FALSE	FALSE	FALSE	FALSE
117	AEBP2	ENST00000398864	Q6ZN18-1	T	242	ABE8e-SpCas9	a2g	+	TGCTGGAGTTGAACGCCCAC	60	-	TGG	chr12	19462550	silent	TISSGRS|TP|AMMNGQ	TISSGRS|TP|AMMNGQ		Silent mutation for target aa.		FALSE	FALSE	FALSE	FALSE	FALSE	FALSE	FALSE
117	AEBP2	ENST00000398864	Q6ZN18-1	T	242	ABE8e-SpCas9	a2g	+	TCAACTCCAGCAATGATGAA	40	+	TGG	chr12	19462579	missense	TISSGRS|TP|AMMNGQ	TISSGRS|AP|AMMNGQ	T242A			FALSE	FALSE	FALSE	FALSE	FALSE	FALSE	FALSE
118	AEBP2	ENST00000398864	Q6ZN18-1	S	371	ABE8e-SpCas9	a2g	+	GGAGATTCTTCTTTGGCCTT	45	-	TGG	chr12	19493907	missense	QPKAKE|ES|PSKAGMN	QPKAKE|EP|PSKAGMN	S371P			FALSE	FALSE	FALSE	FALSE	FALSE	FALSE	FALSE
119	AEBP2	ENST00000398864	Q6ZN18-1	T	6	ABE8e-SpCas9	a2g	+	TATCACCGACATGGCCGACC	60	+	TGG	chr12	19439731	missense	--MAAA|ITD|MADLEE	--MAAA|IAD|MADLEE	T6A			FALSE	FALSE	FALSE	FALSE	FALSE	FALSE	FALSE
120	AFAP1	ENST00000360265	Q8N556-1	T	689	ABE8e-SpCas9	a2g	-	TGACACCGAGGGCCCCGTGC	75	-	CGG	chr4	7768929	missense	SSCDTS|DTE|GPVPVN	SSCDTS|DAE|GPVPVN	T689A			FALSE	FALSE	FALSE	FALSE	FALSE	FALSE	FALSE
121	AFAP1	ENST00000360265	Q8N556-1	S	711	ABE8e-SpCas9	a2g	-	GGGAGCTGCCCGGGGCAGCC	85	+	TGG	chr4	7768896	missense	SQAAP|GSS|PCRGHVL	SQAAP|GSP|PCRGHVL	S711P			FALSE	FALSE	FALSE	FALSE	FALSE	FALSE	FALSE
122	AFDN	ENST00000366806		S	350	ABE8e-SpCas9	a2g	+	TTAAGCCCAGGTGAGAAAAC	45	+	TGG	chr6	168000000	missense	LPYLVEL|SP|GRRNHF	LPYLVEL|GP|GRRNHF	S350G			FALSE	FALSE	FALSE	FALSE	FALSE	FALSE	FALSE
123	AFDN	ENST00000366806		S	1066	ABE8e-SpCas9	a2g	+	GGGGGATGGCTGATTGAGAA	55	-	GGG	chr6	168000000	missense	ATLLNQ|PS|PMMQRIS	ATLLNQ|PP|PMMQRIS	S1066P			FALSE	FALSE	FALSE	FALSE	FALSE	FALSE	FALSE
123	AFDN	ENST00000366806		S	1066	ABE8e-SpCas9	a2g	+	TGGGGGATGGCTGATTGAGA	55	-	AGG	chr6	168000000	missense	ATLLNQ|PSP|MMQRIS	ATLLNQ|PPP|MMQRIS	S1066P			FALSE	FALSE	FALSE	FALSE	FALSE	FALSE	FALSE
124	AFDN	ENST00000366806		S	1102	ABE8e-SpCas9	a2g	+	CTGAGAGTCCTCAGCTGCCT	60	+	TGG	chr6	168000000	missense	TQNGSP|ES|PQLPWAE	TQNGSP|GG|PQLPWAE	E1101G, S1102G	Multiple edits.		FALSE	FALSE	FALSE	FALSE	FALSE	FALSE	FALSE
124	AFDN	ENST00000366806		S	1102	ABE8e-SpCas9	a2g	+	TGAGAGTCCTCAGCTGCCTT	55	+	GGG	chr6	168000000	missense	TQNGSP|ESP|QLPWAE	TQNGSP|EGP|QLPWAE	S1102G			FALSE	FALSE	FALSE	FALSE	FALSE	FALSE	FALSE
125	AFDN	ENST00000366806		S	1471	ABE8e-SpCas9	a2g	+	GGGGGACAGACTGTCCCCCG	75	-	AGG	chr6	168000000	missense	LSSGDS|LS|PDPWKRD	LSSGDS|PP|PDPWKRD	L1470P, S1471P	Multiple edits.		FALSE	FALSE	FALSE	FALSE	FALSE	FALSE	FALSE
126	AFDN	ENST00000366806		S	1670	ABE8e-SpCas9	a2g	+	AGGAGGCGTTTCGCTGAGGC	65	-	GGG	chr6	168000000	missense	PPPQR|NAS|YLKTQVL	PPPQR|NAP|YLKTQVL	S1670P			FALSE	FALSE	FALSE	FALSE	FALSE	FALSE	FALSE
126	AFDN	ENST00000366806		S	1670	ABE8e-SpCas9	a2g	+	TAGGAGGCGTTTCGCTGAGG	60	-	CGG	chr6	168000000	missense	PPPQRN|AS|YLKTQVL	PPPQRN|AP|YLKTQVL	S1670P			FALSE	FALSE	FALSE	FALSE	FALSE	FALSE	FALSE
126	AFDN	ENST00000366806		S	1670	ABE8e-SpCas9	a2g	+	AGGTAGGAGGCGTTTCGCTG	60	-	AGG	chr6	168000000	missense	PPPQRNA|SY|LKTQVL	PPPQRNA|PH|LKTQVL	S1670P, Y1671H	Multiple edits.		FALSE	FALSE	FALSE	FALSE	FALSE	FALSE	FALSE
127	AFDN	ENST00000366806		S	1736	ABE8e-SpCas9	a2g	+	CAGATTCACCTGGAAGTTCT	45	+	GGG	chr6	168000000	missense	SKSQDA|DS|PGSSGAP	SKSQDA|GS|PGSSGAP	D1735G	Silent mutation for target aa.		FALSE	FALSE	FALSE	FALSE	FALSE	FALSE	FALSE
127	AFDN	ENST00000366806		S	1736	ABE8e-SpCas9	a2g	+	AGATTCACCTGGAAGTTCTG	45	+	GGG	chr6	168000000	silent	SKSQDA|DSP|GSSGAP	SKSQDA|DSP|GSSGAP		Silent mutation for target aa.		FALSE	FALSE	FALSE	FALSE	FALSE	FALSE	FALSE
128	AFF1	ENST00000307808	P51825-1	S	1091	ABE8e-SpCas9	a2g													Amino acid not found or Ensembl ID not in database.
129	AFF1	ENST00000307808	P51825-1	S	206	ABE8e-SpCas9	a2g	+	GGGGAAGGCAAAGAGATTAA	45	-	GGG	chr4	87047156	missense	SPLISL|PS|PVPPLSP	SPLISL|PP|PVPPLSP	S206P			FALSE	FALSE	FALSE	FALSE	FALSE	FALSE	FALSE
129	AFF1	ENST00000307808	P51825-1	S	206	ABE8e-SpCas9	a2g	+	TGGGGAAGGCAAAGAGATTA	45	-	AGG	chr4	87047157	missense	SPLISL|PS|PVPPLSP	SPLISL|PP|PVPPLSP	S206P			FALSE	FALSE	FALSE	FALSE	FALSE	FALSE	FALSE
130	AFF1	ENST00000307808	P51825-1	S	212	ABE8e-SpCas9	a2g	+	AGGTGACAAAGGGGGAACTG	55	-	GGG	chr4	87047175	missense	PSPVPP|LS|PIHSNQQ	PSPVPP|SP|PIHSNQQ	L211S, S212P	Multiple edits.		FALSE	FALSE	FALSE	FALSE	FALSE	FALSE	FALSE
130	AFF1	ENST00000307808	P51825-1	S	212	ABE8e-SpCas9	a2g	+	TAGGTGACAAAGGGGGAACT	50	-	GGG	chr4	87047176	missense	PSPVPP|LSP|IHSNQQ	PSPVPP|LPP|IHSNQQ	S212P			FALSE	FALSE	FALSE	FALSE	FALSE	FALSE	FALSE
130	AFF1	ENST00000307808	P51825-1	S	212	ABE8e-SpCas9	a2g	+	ATAGGTGACAAAGGGGGAAC	50	-	TGG	chr4	87047177	missense	PSPVPPL|SP|IHSNQQ	PSPVPPL|PP|IHSNQQ	S212P			FALSE	FALSE	FALSE	FALSE	FALSE	FALSE	FALSE
131	AFF2	ENST00000370460	P51816-1	T	517	ABE8e-SpCas9	a2g	+	GCAACTCCAGAGGTGAGTGA	55	+	AGG	chrX	149000000	missense	NEAPRVA|TP|EPEPPS	NEAPRVA|AP|EPEPPS	T517A			FALSE	FALSE	FALSE	FALSE	FALSE	FALSE	FALSE
132	AFF2	ENST00000370460	P51816-1	S	931	ABE8e-SpCas9	a2g	+	TATTGCCACTGACATTTCTG	40	-	CGG	chrX	149000000	silent	PPRRRNV|SGN|NGPFG	PPRRRNV|SGN|NGPFG		Silent mutation for target aa.		FALSE	FALSE	FALSE	FALSE	FALSE	FALSE	FALSE
133	AFF3	ENST00000409579	P51826-2	S	549	ABE8e-SpCas9	a2g													Amino acid not found or Ensembl ID not in database.
134	AFF4	ENST00000265343	Q9UHB7-1	S	32	ABE8e-SpCas9	a2g	-	GAGAGGAGAGCTAGGTGGGA	60	+	AGG	chr5	133000000	silent	EDAFPPS|SP|LFAEPY	EDAFPPS|SP|LFAEPY		Silent mutation for target aa.		FALSE	FALSE	FALSE	FALSE	FALSE	FALSE	FALSE
135	AFF4	ENST00000265343	Q9UHB7-1	S	120	ABE8e-SpCas9	a2g	-	TTTCTGAGACTGAGAAGTGC	45	+	TGG	chr5	133000000	silent	PAPSTSQ|SQ|KRSSGL	PAPSTSQ|SQ|KRSSGL		Silent mutation for target aa.		FALSE	FALSE	FALSE	FALSE	FALSE	FALSE	FALSE
135	AFF4	ENST00000265343	Q9UHB7-1	S	120	ABE8e-SpCas9	a2g	-	TTCTGAGACTGAGAAGTGCT	45	+	GGG	chr5	133000000	missense	PAPSTSQ|SQ|KRSSGL	PAPSTSQ|PQ|KRSSGL	S120P			FALSE	FALSE	FALSE	FALSE	FALSE	FALSE	FALSE
136	AFF4	ENST00000265343	Q9UHB7-1	S	180	ABE8e-SpCas9	a2g	-	TTCCAGCCCTGGAAAACCCC	60	-	AGG	chr5	133000000	missense	HSKSRS|SSP|GKPQAV	HSKSRS|SGP|GKPQAV	S180G			FALSE	FALSE	FALSE	FALSE	FALSE	FALSE	FALSE
137	AFF4	ENST00000265343	Q9UHB7-1	S	222	ABE8e-SpCas9	a2g	-	GGAGAATCCCAGTTTGCATC	50	+	AGG	chr5	133000000	missense	DPDANW|DS|PSRVPFS	DPDANW|DP|PSRVPFS	S222P			FALSE	FALSE	FALSE	FALSE	FALSE	FALSE	FALSE
137	AFF4	ENST00000265343	Q9UHB7-1	S	222	ABE8e-SpCas9	a2g	-	GAGAATCCCAGTTTGCATCA	45	+	GGG	chr5	133000000	missense	DPDAN|WDS|PSRVPFS	DPDAN|WDP|PSRVPFS	S222P			FALSE	FALSE	FALSE	FALSE	FALSE	FALSE	FALSE
138	AFF4	ENST00000265343	Q9UHB7-1	S	494	ABE8e-SpCas9	a2g	-	GATGTTACTGTCCACTGAAG	45	+	AGG	chr5	133000000	silent	SPASSVD|SN|IPSSQG	SPASSVD|SN|IPSSQG		Silent mutation for target aa.		FALSE	FALSE	FALSE	FALSE	FALSE	FALSE	FALSE
138	AFF4	ENST00000265343	Q9UHB7-1	S	494	ABE8e-SpCas9	a2g	-	GTTACTGTCCACTGAAGAGG	50	+	CGG	chr5	133000000	silent	SPASSV|DS|NIPSSQG	SPASSV|DS|NIPSSQG		Silent mutation for target aa.		FALSE	FALSE	FALSE	FALSE	FALSE	FALSE	FALSE
139	AFF4	ENST00000265343	Q9UHB7-1	T	674	ABE8e-SpCas9	a2g	-	AACAGGAGTCCTATTGCTCT	45	+	CGG	chr5	133000000	silent	KYPESNR|TP|VKPSSV	KYPESNR|TP|VKPSSV		Silent mutation for target aa.		FALSE	FALSE	FALSE	FALSE	FALSE	FALSE	FALSE
139	AFF4	ENST00000265343	Q9UHB7-1	T	674	ABE8e-SpCas9	a2g	-	ACAGGAGTCCTATTGCTCTC	50	+	GGG	chr5	133000000	silent	KYPESNR|TP|VKPSSV	KYPESNR|TP|VKPSSV		Silent mutation for target aa.		FALSE	FALSE	FALSE	FALSE	FALSE	FALSE	FALSE
139	AFF4	ENST00000265343	Q9UHB7-1	T	674	ABE8e-SpCas9	a2g	-	CAGGAGTCCTATTGCTCTCG	55	+	GGG	chr5	133000000	silent	KYPESN|RTP|VKPSSV	KYPESN|RTP|VKPSSV		Silent mutation for target aa.		FALSE	FALSE	FALSE	FALSE	FALSE	FALSE	FALSE
140	AFF4	ENST00000265343	Q9UHB7-1	S	680	ABE8e-SpCas9	a2g	-	TCCACTGAGGAGGGTTTAAC	50	+	AGG	chr5	133000000	missense	RTPVKPS|SV|EEEDSF	RTPVKPS|PA|EEEDSF	S680P, V681A	Multiple edits.		FALSE	FALSE	FALSE	FALSE	FALSE	FALSE	FALSE
141	AFF4	ENST00000265343	Q9UHB7-1	S	706	ABE8e-SpCas9	a2g	-	CCCTCAGTGAGCCTGATGAC	60	-	AGG	chr5	133000000	missense	KELLSP|LS|EPDDRYP	KELLSP|LG|EPDDRYP	S706G			FALSE	FALSE	FALSE	FALSE	FALSE	FALSE	FALSE
142	AFF4	ENST00000265343	Q9UHB7-1	S	1062	ABE8e-SpCas9	a2g	-	GGTGACAGCTTTGGAGAAAC	50	+	AGG	chr5	133000000	missense	SPVSPK|LS|PGNSGNY	SPVSPK|PP|PGNSGNY	L1061P, S1062P	Multiple edits.		FALSE	FALSE	FALSE	FALSE	FALSE	FALSE	FALSE
142	AFF4	ENST00000265343	Q9UHB7-1	S	1062	ABE8e-SpCas9	a2g	-	GTGACAGCTTTGGAGAAACA	45	+	GGG	chr5	133000000	missense	SPVSP|KLS|PGNSGNY	SPVSP|KPP|PGNSGNY	L1061P, S1062P	Multiple edits.		FALSE	FALSE	FALSE	FALSE	FALSE	FALSE	FALSE
143	AFF4	ENST00000265343	Q9UHB7-1	S	487	ABE8e-SpCas9	a2g	-	AGTGTCACCCGCCTCTTCAG	60	-	TGG	chr5	133000000	silent	KVNPHK|VSP|ASSVDS	KVNPHK|VSP|ASSVDS		Silent mutation for target aa.		FALSE	FALSE	FALSE	FALSE	FALSE	FALSE	FALSE
144	AGAP1	ENST00000336665	Q9UPQ3-2	S	133	ABE8e-SpCas9	a2g													Amino acid not found or Ensembl ID not in database.
145	AGAP1	ENST00000336665	Q9UPQ3-2	S	331	ABE8e-SpCas9	a2g													Amino acid not found or Ensembl ID not in database.
146	AGAP1	ENST00000336665	Q9UPQ3-2	S	733	ABE8e-SpCas9	a2g													Amino acid not found or Ensembl ID not in database.
147	AGAP2	ENST00000257897	Q99490-2	S	571	ABE8e-SpCas9	a2g	-	AGACAGCCAAAGCGAGGCCG	65	-	TGG	chr12	57727743	missense	KVKLRT|DSQ|SEAVAI	KVKLRT|DGQ|SEAVAI	S571G			FALSE	FALSE	FALSE	FALSE	FALSE	FALSE	FALSE
148	AGAP2	ENST00000257897	Q99490-2	S	822	ABE8e-SpCas9	a2g	-	CGGAGCAGCGCCGCTAGCGT	75	-	GGG	chr12	57726585	missense	PSPRRR|SS|AASVGRA	PSPRRR|GG|AASVGRA	S821G, S822G	Multiple edits.		FALSE	FALSE	FALSE	FALSE	FALSE	FALSE	FALSE
148	AGAP2	ENST00000257897	Q99490-2	S	822	ABE8e-SpCas9	a2g	-	CCGGAGCAGCGCCGCTAGCG	80	-	TGG	chr12	57726586	missense	PSPRR|RSS|AASVGRA	PSPRR|RGG|AASVGRA	S821G, S822G	Multiple edits.		FALSE	FALSE	FALSE	FALSE	FALSE	FALSE	FALSE
149	AGAP3	ENST00000397238	Q96P47-4	S	443	ABE8e-SpCas9	a2g													Amino acid not found or Ensembl ID not in database.
150	AGBL5	ENST00000360131	Q8NDL9-1	S	539	ABE8e-SpCas9	a2g	+	TGCCAGCCCCCCTCCCCCGC	85	+	CGG	chr2	27057398	missense	CHDNGR|ASP|PPPPAF	CHDNGR|AGP|PPPPAF	S539G			FALSE	FALSE	FALSE	FALSE	FALSE	FALSE	FALSE
151	AGFG1	ENST00000310078	P52594-1	S	293	ABE8e-SpCas9	a2g	+	AATCAGCACTGGAGGATTTG	45	-	GGG	chr2	228000000	silent	DNFPKSS|SAD|FGTFN	DNFPKSS|SAD|FGTFN		Silent mutation for target aa.		FALSE	FALSE	FALSE	FALSE	FALSE	FALSE	FALSE
152	AGFG1	ENST00000310078	P52594-1	S	362	ABE8e-SpCas9	a2g	+	ACTGAAACCACAGAACCAAC	45	-	AGG	chr2	228000000	missense	APVGSV|VS|VPSQSSA	APVGSV|AP|VPSQSSA	V361A, S362P	Multiple edits.		FALSE	FALSE	FALSE	FALSE	FALSE	FALSE	FALSE
153	AGL	ENST00000294724	P35573-1	Y	584	ABE8e-SpCas9	a2g	+	TGCATATAATAGTCATGAAG	30	+	AGG	chr1	99880662	missense	IREAMS|AYN|SHEEGR	IREAMS|ACD|SHEEGR	Y584C, N585D	Multiple edits.		FALSE	FALSE	FALSE	FALSE	FALSE	FALSE	FALSE
153	AGL	ENST00000294724	P35573-1	Y	584	ABE8e-SpCas9	a2g	+	GCATATAATAGTCATGAAGA	30	+	GGG	chr1	99880663	missense	IREAMSA|YN|SHEEGR	IREAMSA|CG|SHEEGR	Y584C, N585G	Multiple edits.		FALSE	FALSE	FALSE	FALSE	FALSE	FALSE	FALSE
154	AGPS	ENST00000264167	O00116	T	82	ABE8e-SpCas9	a2g	+	CGGGCACCATCCCAAAGAAG	60	+	CGG	chr2	177000000	missense	PAAQES|GT|IPKKRQE	PAAQES|GA|IPKKRQE	T82A			FALSE	FALSE	FALSE	FALSE	FALSE	FALSE	FALSE
155	AHCTF1	ENST00000326225	Q8WYP5-3	S	528	ABE8e-SpCas9	a2g													Amino acid not found or Ensembl ID not in database.
156	AHCTF1	ENST00000326225	Q8WYP5-3	T	973	ABE8e-SpCas9	a2g													Amino acid not found or Ensembl ID not in database.
157	AHCTF1	ENST00000326225	Q8WYP5-3	S	1153	ABE8e-SpCas9	a2g													Amino acid not found or Ensembl ID not in database.
158	AHCTF1	ENST00000326225	Q8WYP5-3	S	1160	ABE8e-SpCas9	a2g													Amino acid not found or Ensembl ID not in database.
159	AHCTF1	ENST00000326225	Q8WYP5-3	S	1218	ABE8e-SpCas9	a2g	-	TTGATCGAAGAGTAGACCTC	45	+	AGG	chr1	247000000	missense	ILRST|LRS|TPLASPS	ILRST|LRP|TPLASPS	S1218P			FALSE	FALSE	FALSE	FALSE	FALSE	FALSE	FALSE
160	AHCTF1	ENST00000326225	Q8WYP5-3	M	1291	ABE8e-SpCas9	a2g													Amino acid not found or Ensembl ID not in database.
161	AHCTF1	ENST00000326225	Q8WYP5-3	S	1295	ABE8e-SpCas9	a2g													Amino acid not found or Ensembl ID not in database.
162	AHCTF1	ENST00000326225	Q8WYP5-3	S	1464	ABE8e-SpCas9	a2g													Amino acid not found or Ensembl ID not in database.
163	AHCTF1	ENST00000326225	Q8WYP5-3	S	1541	ABE8e-SpCas9	a2g													Amino acid not found or Ensembl ID not in database.
164	AHCTF1	ENST00000326225	Q8WYP5-3	S	1841	ABE8e-SpCas9	a2g													Amino acid not found or Ensembl ID not in database.
165	AHCTF1	ENST00000326225	Q8WYP5-3	T	1868	ABE8e-SpCas9	a2g													Amino acid not found or Ensembl ID not in database.
166	AHCTF1	ENST00000326225	Q8WYP5-3	S	1297	ABE8e-SpCas9	a2g													Amino acid not found or Ensembl ID not in database.
167	AHCYL1	ENST00000369799	O43865-1	S	2	ABE8e-SpCas9	a2g	+	TCGACATTCCCCGGCCGGCC	75	-	CGG	chr1	110000000	missense	------|MS|MPDAMPL	------|TP|MPDAMPL	M1T, S2P	Multiple edits.		FALSE	FALSE	FALSE	FALSE	FALSE	FALSE	FALSE
168	AHDC1	ENST00000374011	Q5TGY3	S	46	ABE8e-SpCas9	a2g	-	CCCTGCCAGCCCACCTGACA	70	-	AGG	chr1	27551967	missense	LPTRP|PAS|PPDKAFS	LPTRP|PAG|PPDKAFS	S46G			FALSE	FALSE	FALSE	FALSE	FALSE	FALSE	FALSE
169	AHDC1	ENST00000374011	Q5TGY3	T	99	ABE8e-SpCas9	a2g	-	TGCCCCACACCGGTCGGAGA	70	-	CGG	chr1	27551807	missense	VSQARC|PT|PVGDGSS	VSQARC|PA|PVGDGSS	T99A			FALSE	FALSE	FALSE	FALSE	FALSE	FALSE	FALSE
170	AHDC1	ENST00000374011	Q5TGY3	S	503	ABE8e-SpCas9	a2g	-	CAGCCTGAGCGTGGAGGGCA	70	-	AGG	chr1	27550596	missense	SSLSS|SLS|VEGKELG	SSLSS|SLG|VEGKELG	S503G			FALSE	FALSE	FALSE	FALSE	FALSE	FALSE	FALSE
171	AHDC1	ENST00000374011	Q5TGY3	S	645	ABE8e-SpCas9	a2g	-	TGCACCGACTCCGGCTCACT	65	+	GGG	chr1	27550196	missense	WTPSEPE|SV|HQAPDT	WTPSEPE|PA|HQAPDT	S645P, V646A	Multiple edits.		FALSE	FALSE	FALSE	FALSE	FALSE	FALSE	FALSE
172	AHDC1	ENST00000374011	Q5TGY3	S	896	ABE8e-SpCas9	a2g	-	AAGGCCAGCCCAGTGGCAGT	65	-	GGG	chr1	27549416	missense	PSRGAK|AS|PVAVGSS	PSRGAK|AG|PVAVGSS	S896G			FALSE	FALSE	FALSE	FALSE	FALSE	FALSE	FALSE
172	AHDC1	ENST00000374011	Q5TGY3	S	896	ABE8e-SpCas9	a2g	-	CAAGGCCAGCCCAGTGGCAG	70	-	TGG	chr1	27549417	missense	PSRGA|KAS|PVAVGSS	PSRGA|KAG|PVAVGSS	S896G			FALSE	FALSE	FALSE	FALSE	FALSE	FALSE	FALSE
173	AHDC1	ENST00000374011	Q5TGY3	S	957	ABE8e-SpCas9	a2g	-	AGGTGAGCGGGCCATGGCTG	70	+	AGG	chr1	27549262	missense	PPSAMA|RS|PTTHPPA	PPSAMA|RP|PTTHPPA	S957P			FALSE	FALSE	FALSE	FALSE	FALSE	FALSE	FALSE
173	AHDC1	ENST00000374011	Q5TGY3	S	957	ABE8e-SpCas9	a2g	-	GGTGAGCGGGCCATGGCTGA	70	+	GGG	chr1	27549263	missense	PPSAMA|RS|PTTHPPA	PPSAMA|RP|PTTHPPA	S957P			FALSE	FALSE	FALSE	FALSE	FALSE	FALSE	FALSE
174	AHDC1	ENST00000374011	Q5TGY3	S	1064	ABE8e-SpCas9	a2g	-	CGGGCGAGACTGTGCTGGCC	75	+	CGG	chr1	27548940	missense	DSRAST|VSP|GGYMVP	DSRAST|VPP|GGYMVP	S1064P			FALSE	FALSE	FALSE	FALSE	FALSE	FALSE	FALSE
175	AHDC1	ENST00000374011	Q5TGY3	S	1095	ABE8e-SpCas9	a2g	-	GGGCGAGGGCTGGAAGGAGG	75	+	AGG	chr1	27548848	missense	SSSSFQ|PS|PENCRQF	SSSSFQ|PP|PENCRQF	S1095P			FALSE	FALSE	FALSE	FALSE	FALSE	FALSE	FALSE
176	AHDC1	ENST00000374011	Q5TGY3	T	1401	ABE8e-SpCas9	a2g	-	CCCACCTGCTCGCCTACACT	65	-	GGG	chr1	27547898	missense	LQKAYSP|TC|SPTLGF	LQKAYSP|AC|SPTLGF	T1401A			FALSE	FALSE	FALSE	FALSE	FALSE	FALSE	FALSE
176	AHDC1	ENST00000374011	Q5TGY3	T	1401	ABE8e-SpCas9	a2g	-	GCCCACCTGCTCGCCTACAC	70	-	TGG	chr1	27547899	missense	LQKAYS|PTC|SPTLGF	LQKAYS|PAC|SPTLGF	T1401A			FALSE	FALSE	FALSE	FALSE	FALSE	FALSE	FALSE
177	AHDC1	ENST00000374011	Q5TGY3	S	1476	ABE8e-SpCas9	a2g	-	GCCCGCAGCCCGCCCTATGA	75	-	AGG	chr1	27547676	missense	PPGSAA|RS|PPYEGKV	PPGSAA|RG|PPYEGKV	S1476G			FALSE	FALSE	FALSE	FALSE	FALSE	FALSE	FALSE
178	AHDC1	ENST00000374011	Q5TGY3	S	1549	ABE8e-SpCas9	a2g	-	GGGACAGGGTCAAGTCACTA	55	+	AGG	chr1	27547488	missense	LLSDL|TLS|PVPRDSL	LLSDL|TPP|PVPRDSL	L1548P, S1549P	Multiple edits.		FALSE	FALSE	FALSE	FALSE	FALSE	FALSE	FALSE
179	AHDC1	ENST00000374011	Q5TGY3	T	1511	ABE8e-SpCas9	a2g	-	AGCCACGCCCAAGGCCGACA	70	-	AGG	chr1	27547569	missense	HLASPP|ATP|KADKEP	HLASPP|AAP|KADKEP	T1511A			FALSE	FALSE	FALSE	FALSE	FALSE	FALSE	FALSE
180	AHNAK	ENST00000257247	Q09666-2	S	93	ABE8e-SpCas9	a2g	-	CGGGAGAGCGGTCCCCCTTG	75	+	CGG	chr11	62535082	missense	LHRKGD|RSP|EPGQTW	LHRKGD|RPP|EPGQTW	S93P			FALSE	FALSE	FALSE	FALSE	FALSE	FALSE	FALSE
181	AHSA1	ENST00000216479	O95433-1	S	172	ABE8e-SpCas9	a2g	+	ACTGACTCTCCATTCATTGT	40	-	AGG	chr14	77464623	missense	LPTMNG|ES|VDPVGQP	LPTMNG|EP|VDPVGQP	S172P			FALSE	FALSE	FALSE	FALSE	FALSE	FALSE	FALSE
181	AHSA1	ENST00000216479	O95433-1	S	172	ABE8e-SpCas9	a2g	+	GAGAGTCAGTAGACCCAGTG	55	+	GGG	chr14	77464654	missense	LPTMNG|ES|VDPVGQP	LPTMNG|GS|VDPVGQP	E171G	Silent mutation for target aa.		FALSE	FALSE	FALSE	FALSE	FALSE	FALSE	FALSE
182	AIP	ENST00000279146	O00170	S	43	ABE8e-SpCas9	a2g	+	CGTCGTCACTGTGCAGCGTC	65	-	CGG	chr11	67487022	silent	FHYRTLH|SDD|EGTVL	FHYRTLH|SDD|EGTVL		Silent mutation for target aa.		FALSE	FALSE	FALSE	FALSE	FALSE	FALSE	FALSE
183	AIP	ENST00000279146	O00170	S	303	ABE8e-SpCas9	a2g	+	TGTGGTGAGCCGAGAGCTGC	65	+	GGG	chr11	67490920	missense	PALAP|VVS|RELRALE	PALAP|VVG|RELRALE	S303G			FALSE	FALSE	FALSE	FALSE	FALSE	FALSE	FALSE
184	AJUBA	ENST00000361265		S	230	ABE8e-SpCas9	a2g	-	GATACGAGTGGCGGCTTTCC	60	+	TGG	chr14	22981593	missense	GCQESR|HSY|PPALGS	GCQESR|HPH|PPALGS	S230P, Y231H	Multiple edits.		FALSE	FALSE	FALSE	FALSE	FALSE	FALSE	FALSE
185	AKAP1	ENST00000539273	Q92667-1	S	108	ABE8e-SpCas9	a2g	+	TGCCCGAGGACTCTGATCTT	55	-	CGG	chr17	57105772	missense	PCRRSE|SSG|ILPNTT	PCRRSE|SPG|ILPNTT	S108P			FALSE	FALSE	FALSE	FALSE	FALSE	FALSE	FALSE
186	AKAP1	ENST00000539273	Q92667-1	S	429	ABE8e-SpCas9	a2g	+	GTGGTGAGCCCTCTGCTGGT	65	-	AGG	chr17	57106735	missense	PGLPAE|GSP|PPKTYV	PGLPAE|GPP|PPKTYV	S429P			FALSE	FALSE	FALSE	FALSE	FALSE	FALSE	FALSE
187	AKAP1	ENST00000539273	Q92667-1	S	592	ABE8e-SpCas9	a2g	+	TGAGAGCTTCCAAAATGCCC	50	+	AGG	chr17	57110100	missense	CSLKKT|ESF|QNAQAG	CSLKKT|EGF|QNAQAG	S592G			FALSE	FALSE	FALSE	FALSE	FALSE	FALSE	FALSE
188	AKAP10	ENST00000225737	O43572	S	24	ABE8e-SpCas9	a2g	-	AAGAAGGACATGGCGGGGCC	65	+	CGG	chr17	19977623	missense	PDPGPAM|SF|FRRKVK	PDPGPAM|PP|FRRKVK	S24P, F25P	Multiple edits.		FALSE	FALSE	FALSE	FALSE	FALSE	FALSE	FALSE
188	AKAP10	ENST00000225737	O43572	S	24	ABE8e-SpCas9	a2g	-	AGAAGGACATGGCGGGGCCC	70	+	GGG	chr17	19977624	missense	PDPGPA|MSF|FRRKVK	PDPGPA|MPL|FRRKVK	S24P, F25L	Multiple edits.		FALSE	FALSE	FALSE	FALSE	FALSE	FALSE	FALSE
189	AKAP10	ENST00000225737	O43572	S	534	ABE8e-SpCas9	a2g													Amino acid not found or Ensembl ID not in database.
190	AKAP11	ENST00000025301	Q9UKA4	S	20	ABE8e-SpCas9	a2g	+	TCTTCACTGAAGCTCTGCAG	50	-	GGG	chr13	42292378	silent	ASVRKSF|SE|DVFQSV	ASVRKSF|SE|DVFQSV		Silent mutation for target aa.		FALSE	FALSE	FALSE	FALSE	TRUE	FALSE	FALSE
190	AKAP11	ENST00000025301	Q9UKA4	S	20	ABE8e-SpCas9	a2g	+	ATCTTCACTGAAGCTCTGCA	45	-	GGG	chr13	42292379	silent	ASVRKSF|SE|DVFQSV	ASVRKSF|SE|DVFQSV		Silent mutation for target aa.		FALSE	FALSE	FALSE	FALSE	FALSE	FALSE	FALSE
190	AKAP11	ENST00000025301	Q9UKA4	S	20	ABE8e-SpCas9	a2g	+	CATCTTCACTGAAGCTCTGC	50	-	AGG	chr13	42292380	silent	ASVRKSF|SED|VFQSV	ASVRKSF|SED|VFQSV		Silent mutation for target aa.		FALSE	FALSE	FALSE	FALSE	FALSE	FALSE	FALSE
191	AKAP11	ENST00000025301	Q9UKA4	S	273	ABE8e-SpCas9	a2g	+	TTTCAGAGCCTTGGACCCAA	50	+	AGG	chr13	42299581	missense	TSVTTSI|SE|PWTQRS	TSVTTSI|SG|PWTQRS	E274G	Silent mutation for target aa.		FALSE	FALSE	FALSE	FALSE	FALSE	FALSE	FALSE
192	AKAP11	ENST00000025301	Q9UKA4	S	422	ABE8e-SpCas9	a2g	+	TATGGAGATTCTGGTTTACG	40	-	AGG	chr13	42299997	missense	PTPRKPE|SP|YGNLCD	PTPRKPE|PP|YGNLCD	S422P			FALSE	FALSE	FALSE	FALSE	FALSE	FALSE	FALSE
193	AKAP11	ENST00000025301	Q9UKA4	S	433	ABE8e-SpCas9	a2g	+	GAGAATCCGGAGCATCACAC	55	-	AGG	chr13	42300026	missense	NLCDA|PDS|PRPVKAS	NLCDA|PDP|PRPVKAS	S433P			FALSE	FALSE	FALSE	FALSE	FALSE	FALSE	FALSE
194	AKAP11	ENST00000025301	Q9UKA4	T	462	ABE8e-SpCas9	a2g	+	GCTGGAGTACAGCCTCCAAG	60	-	AGG	chr13	42300117	silent	FSPLGGC|TP|AECFCQ	FSPLGGC|TP|AECFCQ		Silent mutation for target aa.		FALSE	FALSE	FALSE	FALSE	FALSE	FALSE	FALSE
195	AKAP11	ENST00000025301	Q9UKA4	S	1113	ABE8e-SpCas9	a2g	+	CATTCAGAACTAGCCCGGGA	55	-	TGG	chr13	42302070	missense	LVPSRAS|SE|WDIKKL	LVPSRAS|PE|WDIKKL	S1113P			FALSE	FALSE	FALSE	FALSE	FALSE	FALSE	FALSE
196	AKAP11	ENST00000025301	Q9UKA4	T	1342	ABE8e-SpCas9	a2g	+	AGTGTGACAGATGAATATGC	40	+	AGG	chr13	42302784	missense	YPSCES|VT|DEYAGHL	YPSCES|VA|DEYAGHL	T1342A			FALSE	FALSE	FALSE	FALSE	FALSE	FALSE	FALSE
197	AKAP13	ENST00000361243	Q12802-2	S	1602	ABE8e-SpCas9	a2g													Amino acid not found or Ensembl ID not in database.
198	AKAP13	ENST00000361243	Q12802-2	S	1642	ABE8e-SpCas9	a2g													Amino acid not found or Ensembl ID not in database.
199	AKAP13	ENST00000361243	Q12802-2	S	1906	ABE8e-SpCas9	a2g	+	TGGAGAGCGAGACACTCTGC	60	-	TGG	chr15	85715875	missense	SQQSV|SLS|KSVSIQN	SQQSV|SPP|KSVSIQN	L1905P, S1906P	Multiple edits.		FALSE	FALSE	FALSE	FALSE	FALSE	FALSE	FALSE
200	AKAP13	ENST00000361243	Q12802-2	S	1932	ABE8e-SpCas9	a2g													Amino acid not found or Ensembl ID not in database.
201	AKAP13	ENST00000361243	Q12802-2	T	2400	ABE8e-SpCas9	a2g													Amino acid not found or Ensembl ID not in database.
202	AKAP13	ENST00000361243	Q12802-2	S	2402	ABE8e-SpCas9	a2g	+	GGGAGCAATCCTCTGGGAGA	60	-	GGG	chr15	85730600	missense	TPLPE|DCS|PTHSPRV	TPLPE|DRP|PTHSPRV	C2401R, S2402P	Multiple edits.		FALSE	FALSE	FALSE	FALSE	FALSE	FALSE	FALSE
202	AKAP13	ENST00000361243	Q12802-2	S	2402	ABE8e-SpCas9	a2g	+	GGGGAGCAATCCTCTGGGAG	65	-	AGG	chr15	85730601	missense	TPLPED|CS|PTHSPRV	TPLPED|RP|PTHSPRV	C2401R, S2402P	Multiple edits.		FALSE	FALSE	FALSE	FALSE	FALSE	FALSE	FALSE
203	AKAP17A	ENST00000313871	Q02040-1	S	499	ABE8e-SpCas9	a2g	+	GGAGAGCCCGGCCCACCCAG	80	+	AGG	chrX	1601017	missense	PAGAPK|ESP|AHPEAD	PAGAPK|EGP|AHPEAD	S499G			FALSE	FALSE	FALSE	FALSE	FALSE	FALSE	FALSE
204	AKAP17A	ENST00000313871	Q02040-1	S	511	ABE8e-SpCas9	a2g	+	CAAAAGCGTGAACGGGAGCG	60	+	TGG	chrX	1601053	missense	EADGAP|KSV|NGSVAE	EADGAP|KGV|NGSVAE	S511G			FALSE	FALSE	FALSE	FALSE	FALSE	FALSE	FALSE
205	AKAP8	ENST00000269701	O43823	S	217	ABE8e-SpCas9	a2g	-	GGGGCTCAGAGGACGCAGCG	75	+	GGG	chr19	15373074	silent	FVPPAAS|SEP|LSTPW	FVPPAAS|SEP|LSTPW		Silent mutation for target aa.		FALSE	FALSE	FALSE	FALSE	FALSE	FALSE	FALSE
205	AKAP8	ENST00000269701	O43823	S	217	ABE8e-SpCas9	a2g	-	GGGCTCAGAGGACGCAGCGG	75	+	GGG	chr19	15373075	silent	FVPPAAS|SE|PLSTPW	FVPPAAS|SE|PLSTPW		Silent mutation for target aa.		FALSE	FALSE	FALSE	FALSE	FALSE	FALSE	FALSE
205	AKAP8	ENST00000269701	O43823	S	217	ABE8e-SpCas9	a2g	-	GGCTCAGAGGACGCAGCGGG	75	+	GGG	chr19	15373076	missense	FVPPAAS|SE|PLSTPW	FVPPAAS|PE|PLSTPW	S217P			FALSE	FALSE	FALSE	FALSE	FALSE	FALSE	FALSE
206	AKAP8	ENST00000269701	O43823	S	339	ABE8e-SpCas9	a2g	-	CTCAGGAGATGAAGAATTCA	40	-	AGG	chr19	15371956	silent	DAAGDFR|SGD|EEFKG	DAAGDFR|SGD|EEFKG		Silent mutation for target aa.		TRUE	FALSE	FALSE	FALSE	FALSE	FALSE	FALSE
207	AKAP8L	ENST00000397410	Q9ULX6-1	S	552	ABE8e-SpCas9	a2g	-	CGACAGCCCCGAGGAGGAGA	70	-	AGG	chr19	15380393	missense	GENPFT|DSP|EEEKEQ	GENPFT|DGP|EEEKEQ	S552G			FALSE	FALSE	FALSE	FALSE	FALSE	FALSE	FALSE
208	AKAP9	ENST00000356239	Q99996-2	S	1246	ABE8e-SpCas9	a2g													Amino acid not found or Ensembl ID not in database.
209	AKAP9	ENST00000356239	Q99996-2	S	2786	ABE8e-SpCas9	a2g													Amino acid not found or Ensembl ID not in database.
210	AKAP9	ENST00000356239	Q99996-2	S	3696	ABE8e-SpCas9	a2g													Amino acid not found or Ensembl ID not in database.
211	AKIRIN2	ENST00000257787	Q53H80	S	21	ABE8e-SpCas9	a2g	-	GGGGACGCCGGGCTCAACAG	75	+	CGG	chr6	87701640	missense	DPLLSP|AS|PKRRRCA	DPLLSP|AP|PKRRRCA	S21P			FALSE	FALSE	FALSE	FALSE	FALSE	FALSE	FALSE
211	AKIRIN2	ENST00000257787	Q53H80	S	21	ABE8e-SpCas9	a2g	-	GGGACGCCGGGCTCAACAGC	75	+	GGG	chr6	87701641	missense	DPLLS|PAS|PKRRRCA	DPLLS|PAP|PKRRRCA	S21P			FALSE	FALSE	FALSE	FALSE	FALSE	FALSE	FALSE
212	AKNA	ENST00000307564	Q7Z591-1	S	52	ABE8e-SpCas9	a2g	-	CACCAGCCCCGAGCTCCTAG	70	-	AGG	chr9	114000000	missense	RLFPNA|TSP|ELLEDF	RLFPNA|TGP|ELLEDF	S52G			FALSE	FALSE	FALSE	FALSE	FALSE	FALSE	FALSE
213	AKNA	ENST00000307564	Q7Z591-1	S	196	ABE8e-SpCas9	a2g	-	AACTCAGCCCGGCAAGGTCC	65	-	TGG	chr9	114000000	missense	VNPSVE|LS|PARSWSS	VNPSVE|LG|PARSWSS	S196G			FALSE	FALSE	FALSE	FALSE	FALSE	FALSE	FALSE
214	AKNA	ENST00000307564	Q7Z591-1	S	411	ABE8e-SpCas9	a2g	-	GAGCAGTGGAGAAGCAGCCC	65	-	TGG	chr9	114000000	missense	VQEVLL|SSG|EAALAK	VQEVLL|SGG|EAALAK	S411G			FALSE	FALSE	FALSE	FALSE	FALSE	FALSE	FALSE
215	AKNA	ENST00000307564	Q7Z591-1	S	499	ABE8e-SpCas9	a2g	-	AGGACAAGACCTTGGTCCCC	60	+	TGG	chr9	114000000	missense	PQGTK|VLS|FTIPQPR	PQGTK|VPP|FTIPQPR	L498P, S499P	Multiple edits.		FALSE	FALSE	FALSE	FALSE	FALSE	FALSE	FALSE
216	AKNA	ENST00000307564	Q7Z591-1	S	507	ABE8e-SpCas9	a2g	-	ACTCTGCAGAGCGGGGCTGT	65	+	GGG	chr9	114000000	silent	FTIPQPR|SAE|WWPGP	FTIPQPR|SAE|WWPGP		Silent mutation for target aa.		FALSE	FALSE	FALSE	FALSE	FALSE	FALSE	FALSE
216	AKNA	ENST00000307564	Q7Z591-1	S	507	ABE8e-SpCas9	a2g	-	TGCAGAGCGGGGCTGTGGGA	70	+	TGG	chr9	114000000	missense	FTIPQP|RS|AEWWPGP	FTIPQP|RP|AEWWPGP	S507P			FALSE	FALSE	FALSE	FALSE	FALSE	FALSE	FALSE
217	AKNA	ENST00000307564	Q7Z591-1	S	579	ABE8e-SpCas9	a2g	-	AAAGGACTCCACCTGGACAT	50	+	TGG	chr9	114000000	missense	QFLAKV|ES|FERLIQA	QFLAKV|EP|FERLIQA	S579P			FALSE	FALSE	FALSE	FALSE	FALSE	FALSE	FALSE
217	AKNA	ENST00000307564	Q7Z591-1	S	579	ABE8e-SpCas9	a2g	-	AAGGACTCCACCTGGACATT	50	+	GGG	chr9	114000000	missense	QFLAKV|ES|FERLIQA	QFLAKV|EP|FERLIQA	S579P			FALSE	FALSE	FALSE	FALSE	FALSE	FALSE	FALSE
218	AKNA	ENST00000307564	Q7Z591-1	S	770	ABE8e-SpCas9	a2g	-	CTGGGAGAGACTTCACACTG	55	+	AGG	chr9	114000000	missense	ERYLSVK|SLP|EAMRM	ERYLSVK|SPP|EAMRM	L771P	Silent mutation for target aa.		FALSE	FALSE	FALSE	FALSE	FALSE	FALSE	FALSE
219	AKNA	ENST00000307564	Q7Z591-1	S	999	ABE8e-SpCas9	a2g	-	GAGGCCCACTTGGGCTGGAG	70	+	AGG	chr9	114000000	silent	QRYLSSP|SGP|LRQRA	QRYLSSP|SGP|LRQRA		Silent mutation for target aa.		FALSE	FALSE	FALSE	FALSE	FALSE	FALSE	FALSE
220	AKNA	ENST00000307564	Q7Z591-1	S	1010	ABE8e-SpCas9	a2g	-	CTTCAGCCTGGAGCGGACAC	65	-	TGG	chr9	114000000	missense	RQRAPN|FSL|ERTLAA	RQRAPN|FGL|ERTLAA	S1010G			FALSE	FALSE	FALSE	FALSE	FALSE	FALSE	FALSE
221	AKNA	ENST00000307564	Q7Z591-1	S	1422	ABE8e-SpCas9	a2g	-	CAGCGAGCTTCTCATCTGCC	60	+	TGG	chr9	114000000	missense	TTRQMR|SS|LSADLRQ	TTRQMR|SP|LSADLRQ	S1422P			FALSE	FALSE	FALSE	FALSE	FALSE	FALSE	FALSE
222	AKT1	ENST00000554581	P31749-1	S	126	ABE8e-SpCas9	a2g	-	CTCACCCAGTGACAACTCAG	55	-	GGG	chr14	105000000	missense	DFRSG|SPS|DNSGAEE	DFRSG|SPG|DNSGAEE	S126G			FALSE	FALSE	FALSE	FALSE	FALSE	FALSE	FALSE
222	AKT1	ENST00000554581	P31749-1	S	126	ABE8e-SpCas9	a2g	-	TGTCACTGGGTGAGCCCGAC	65	+	CGG	chr14	105000000	silent	DFRSGS|PSD|NSGAEE	DFRSGS|PSD|NSGAEE		Silent mutation for target aa.		FALSE	FALSE	FALSE	FALSE	FALSE	FALSE	FALSE
223	AKT1	ENST00000554581	P31749-1	S	129	ABE8e-SpCas9	a2g	-	CTCAGGGGCTGAAGAGATGG	60	-	AGG	chr14	105000000	silent	SGSPSDN|SGA|EEMEV	SGSPSDN|SGA|EEMEV		Silent mutation for target aa.		FALSE	FALSE	FALSE	FALSE	FALSE	FALSE	FALSE
223	AKT1	ENST00000554581	P31749-1	S	129	ABE8e-SpCas9	a2g	-	CAACTCAGGGGCTGAAGAGA	55	-	TGG	chr14	105000000	silent	SGSPSD|NSG|AEEMEV	SGSPSD|NSG|AEEMEV		Silent mutation for target aa.		FALSE	FALSE	FALSE	FALSE	FALSE	FALSE	FALSE
224	AKT1	ENST00000554581	P31749-1	S	477	ABE8e-SpCas9	a2g	-	GCCAGCGGCACGGCCTGAGG	80	-	CGG	chr14	105000000	missense	PQFSYSA|SG|TA*---	PQFSYSA|GG|TA*---	S477G			FALSE	FALSE	FALSE	FALSE	FALSE	FALSE	FALSE
224	AKT1	ENST00000554581	P31749-1	S	477	ABE8e-SpCas9	a2g	-	TCGGCCAGCGGCACGGCCTG	80	-	AGG	chr14	105000000	missense	PQFSYS|AS|GTA*---	PQFSYS|AG|GTA*---	S477G			FALSE	FALSE	FALSE	FALSE	FALSE	FALSE	FALSE
225	AKT1	ENST00000554581	P31749-1	T	479	ABE8e-SpCas9	a2g	-	GGCACGGCCTGAGGCGGCGG	85	-	TGG	chr14	105000000	missense	FSYSASG|TA|*-----	FSYSASG|AA|*-----	T479A			FALSE	FALSE	FALSE	FALSE	FALSE	FALSE	FALSE
225	AKT1	ENST00000554581	P31749-1	T	479	ABE8e-SpCas9	a2g	-	AGCGGCACGGCCTGAGGCGG	80	-	CGG	chr14	105000000	missense	FSYSAS|GT|A*-----	FSYSAS|GA|A*-----	T479A			FALSE	FALSE	FALSE	FALSE	FALSE	FALSE	FALSE
226	AKT1S1	ENST00000391832	Q96B36-1	S	212	ABE8e-SpCas9	a2g	-	GGCGAAGAGGGCTGCGGGGA	75	+	CGG	chr19	49870070	missense	EENGPP|SS|PDLDRIA	EENGPP|PP|PDLDRIA	S211P, S212P	Multiple edits.		FALSE	FALSE	FALSE	FALSE	FALSE	FALSE	FALSE
227	AKT1S1	ENST00000391832	Q96B36-1	S	203	ABE8e-SpCas9	a2g	-	ATCAGATGAGGAGAATGGGC	50	-	CGG	chr19	49871548	missense	KRTEARS|SDE|ENGPP	KRTEARS|SGE|ENGPP	D204G	Silent mutation for target aa.		FALSE	FALSE	FALSE	FALSE	FALSE	FALSE	FALSE
227	AKT1S1	ENST00000391832	Q96B36-1	S	203	ABE8e-SpCas9	a2g	-	GGTCATCAGATGAGGAGAAT	45	-	GGG	chr19	49871552	silent	KRTEAR|SS|DEENGPP	KRTEAR|SS|DEENGPP		Silent mutation for target aa.		FALSE	FALSE	FALSE	FALSE	FALSE	FALSE	FALSE
228	AKT2	ENST00000392038	P31751-1	T	309	ABE8e-SpCas9	a2g	-	GAAAACCTTCTGTGGGACCC	55	-	CGG	chr19	40236276	missense	SDGATM|KTF|CGTPEY	SDGATM|KAF|CGTPEY	T309A			FALSE	FALSE	FALSE	FALSE	FALSE	FALSE	FALSE
229	AKT2	ENST00000392038	P31751-1	S	474	ABE8e-SpCas9	a2g	-	AGTAGGAGAACTGGGGGAAG	55	+	TGG	chr19	40233912	missense	RTHFPQ|FSY|SASIRE	RTHFPQ|FPH|SASIRE	S474P, Y475H	Multiple edits.		FALSE	FALSE	FALSE	FALSE	FALSE	FALSE	FALSE
229	AKT2	ENST00000392038	P31751-1	S	474	ABE8e-SpCas9	a2g	-	GTAGGAGAACTGGGGGAAGT	55	+	GGG	chr19	40233913	missense	RTHFPQ|FS|YSASIRE	RTHFPQ|SP|YSASIRE	F473S, S474P	Multiple edits.		FALSE	FALSE	FALSE	FALSE	FALSE	FALSE	FALSE
230	ALDOA	ENST00000412304	P04075-1	S	36	ABE8e-SpCas9	a2g	+	CAGTGGACTCATCTGCAGCC	60	-	AGG	chr16	30067346	missense	GILAAD|EST|GSIAKR	GILAAD|EPT|GSIAKR	S36P			FALSE	FALSE	FALSE	FALSE	FALSE	FALSE	FALSE
231	ALDOC	ENST00000395321	P09972	S	45	ABE8e-SpCas9	a2g	-	GCGGCTGAGCCAAATTGGGG	65	-	TGG	chr17	28575301	missense	GSMAK|RLS|QIGVENT	GSMAK|RLG|QIGVENT	S45G			FALSE	FALSE	FALSE	FALSE	FALSE	FALSE	FALSE
232	ALG5	ENST00000239891	Q9Y673-1	S	62	ABE8e-SpCas9	a2g	-	GTAGGTGAGTCCCATATGCT	50	+	GGG	chr13	36995492	missense	TLPSIWD|SP|TKQLSV	TLPSIWD|PP|TKQLSV	S62P			FALSE	FALSE	FALSE	FALSE	FALSE	FALSE	FALSE
233	ALG9	ENST00000616540	Q9H6U8-3	T	20	ABE8e-SpCas9	a2g	-	TGGGGATACGGCCCCGGCTG	75	-	CGG	chr11	112000000	missense	SGASS|GDT|APAADKL	SGASS|GGA|APAADKL	D19G, T20A	Multiple edits.		FALSE	FALSE	FALSE	FALSE	FALSE	FALSE	FALSE
234	ALKBH2	ENST00000343075	Q6NS38-1	T	37	ABE8e-SpCas9	a2g	-	AAAGCACAAGGAAGAGGCCC	55	-	AGG	chr12	109000000	missense	LGGDKE|ST|RKRPRRE	LGGDKE|SA|RKRPRRE	T37A			FALSE	FALSE	FALSE	FALSE	FALSE	FALSE	FALSE
235	ALKBH3	ENST00000302708	Q96Q83-1	S	83	ABE8e-SpCas9	a2g	+	TGTCACCCACAGGTGTATCT	50	+	AGG	chr11	43886652	silent	GVYEISL|SP|TGVSRV	GVYEISL|SP|TGVSRV		Silent mutation for target aa.		FALSE	FALSE	FALSE	FALSE	FALSE	FALSE	FALSE
236	ALKBH5	ENST00000399138	Q6P6C2-2	S	375	ABE8e-SpCas9	a2g	+	GTCCTCAGAGGACTGCTCTG	60	+	AGG	chr17	18208350	silent	WRKSYE|SSE|DCSEAA	WRKSYE|SSE|DCSEAA		Silent mutation for target aa.		FALSE	FALSE	FALSE	FALSE	FALSE	FALSE	FALSE
237	ALKBH5	ENST00000399138	Q6P6C2-2	S	384	ABE8e-SpCas9	a2g	+	AGCAGGCAGCCCTGCCCGAA	70	+	AGG	chr17	18208374	missense	DCSEA|AGS|PARKVKM	DCSEA|AGG|PARKVKM	S384G			FALSE	FALSE	FALSE	FALSE	FALSE	FALSE	FALSE
238	ALKBH5	ENST00000399138	Q6P6C2-2	S	371	ABE8e-SpCas9	a2g	+	CAAGTCATACGAGTCCTCAG	50	+	AGG	chr17	18208338	silent	SENYWR|KSY|ESSEDC	SENYWR|KSY|ESSEDC		Silent mutation for target aa.		FALSE	FALSE	FALSE	FALSE	FALSE	FALSE	FALSE
239	ALKBH8	ENST00000428149	Q96BT7-1	S	524	ABE8e-SpCas9	a2g	-	AAATAGCCAAGGAAAGAAAG	35	-	AGG	chr11	108000000	missense	YLRGNR|NSQ|GKKEEM	YLRGNR|NGQ|GKKEEM	S524G			FALSE	FALSE	FALSE	FALSE	FALSE	FALSE	FALSE
240	ALMS1	ENST00000613296	Q8TCU4-1	S	351	ABE8e-SpCas9	a2g													Amino acid not found or Ensembl ID not in database.
241	ALMS1	ENST00000613296	Q8TCU4-1	S	422	ABE8e-SpCas9	a2g													Amino acid not found or Ensembl ID not in database.
242	ALMS1	ENST00000613296	Q8TCU4-1	S	1177	ABE8e-SpCas9	a2g													Amino acid not found or Ensembl ID not in database.
243	ALMS1	ENST00000613296	Q8TCU4-1	S	2610	ABE8e-SpCas9	a2g	+	CCTCAGAAATGACCAGAGGA	50	+	CGG	chr2	73489805	missense	AFRSAGP|SE|MTRGRQ	AFRSAGP|SG|MTRGRQ	E2611G	Silent mutation for target aa.		FALSE	FALSE	FALSE	FALSE	FALSE	FALSE	FALSE
244	ALMS1	ENST00000613296	Q8TCU4-1	S	2905	ABE8e-SpCas9	a2g	+	GAGAATGGTGTTTCCTCACA	45	-	TGG	chr2	73490655	missense	DHVRK|HHS|PSPQHQD	DHVRK|HHP|PSPQHQD	S2905P			FALSE	FALSE	FALSE	FALSE	FALSE	FALSE	FALSE
245	ALS2	ENST00000264276	Q96Q42-1	S	1464	ABE8e-SpCas9	a2g	-	ATCACCAGAGCCAGGGTAAA	50	-	TGG	chr2	202000000	silent	KSDSRSE|SPE|PGYVV	KSDSRSE|SPE|PGYVV		Silent mutation for target aa.		FALSE	FALSE	FALSE	FALSE	FALSE	FALSE	FALSE
246	ALYREF	ENST00000505490		S	41	ABE8e-SpCas9	a2g	-	CCTGGGAGCCGGCCCGGCCG	90	+	CGG	chr17	81891474	missense	RGRGRA|GSQ|GGRGGG	RGRGRA|GPQ|GGRGGG	S41P			FALSE	FALSE	FALSE	FALSE	FALSE	FALSE	FALSE
247	ALYREF	ENST00000505490		S	190	ABE8e-SpCas9	a2g	-	CGTCACAGATTGACGCACAG	55	-	CGG	chr17	81888536	missense	MNIQLVT|SQ|IDAQRR	MNIQLVT|SR|IDAQRR	Q191R	Silent mutation for target aa.		FALSE	FALSE	FALSE	FALSE	FALSE	FALSE	FALSE
248	AMBRA1	ENST00000314845	Q9C0C7-4	S	354	ABE8e-SpCas9	a2g	-	CACCGAAGAGGCACTGGTTC	60	+	TGG	chr11	46542702	missense	PPRTSA|SS|VSLLSVL	PPRTSA|SP|VSLLSVL	S354P			FALSE	FALSE	FALSE	FALSE	FALSE	FALSE	FALSE
248	AMBRA1	ENST00000314845	Q9C0C7-4	S	354	ABE8e-SpCas9	a2g	-	ACCGAAGAGGCACTGGTTCT	55	+	GGG	chr11	46542703	missense	PPRTSA|SS|VSLLSVL	PPRTSA|PP|VSLLSVL	S353P, S354P	Multiple edits.		FALSE	FALSE	FALSE	FALSE	FALSE	FALSE	FALSE
249	AMBRA1	ENST00000314845	Q9C0C7-4	S	549	ABE8e-SpCas9	a2g	-	CTGCTAGTCCGCAGGAGGAG	65	-	AGG	chr11	46542087	missense	LELSSS|AS|PQEERTV	LELSSS|AG|PQEERTV	S549G			FALSE	FALSE	FALSE	FALSE	FALSE	FALSE	FALSE
250	AMBRA1	ENST00000314845	Q9C0C7-4	S	678	ABE8e-SpCas9	a2g	-	ATCAGTAGAGGGAACCGACT	50	-	TGG	chr11	46508209	silent	SSDNQGP|SVE|GTDLE	SSDNQGP|SVE|GTDLE		Silent mutation for target aa.		FALSE	FALSE	FALSE	FALSE	FALSE	FALSE	FALSE
251	AMER1	ENST00000374869	Q5JTC6-1	S	286	ABE8e-SpCas9	a2g	-	GCCCCATAGCCCAGAAACAG	60	-	GGG	chrX	64192418	missense	SSLEE|PHS|PETGEKV	SSLEE|PRG|PETGEKV	H285R, S286G	Multiple edits.		FALSE	FALSE	FALSE	FALSE	FALSE	FALSE	FALSE
252	AMER1	ENST00000374869	Q5JTC6-1	S	868	ABE8e-SpCas9	a2g	-	AGCAGCCTCCCTCGATACTT	55	-	GGG	chrX	64190668	missense	GLPWGVS|SL|PRYLGL	GLPWGVS|GL|PRYLGL	S868G			FALSE	FALSE	FALSE	FALSE	FALSE	FALSE	FALSE
252	AMER1	ENST00000374869	Q5JTC6-1	S	868	ABE8e-SpCas9	a2g	-	GAGCAGCCTCCCTCGATACT	60	-	TGG	chrX	64190669	missense	GLPWGV|SSL|PRYLGL	GLPWGV|SGL|PRYLGL	S868G			FALSE	FALSE	FALSE	FALSE	FALSE	FALSE	FALSE
253	AMER1	ENST00000374869	Q5JTC6-1	S	246	ABE8e-SpCas9	a2g	-	GGTGGAGAAGGTTCTGGTGT	55	+	TGG	chrX	64192564	missense	VSPTPEP|SP|PATEKM	VSPTPEP|PP|PATEKM	S246P			FALSE	FALSE	FALSE	FALSE	FALSE	FALSE	FALSE
254	AMFR	ENST00000290649	Q9UKV5	S	523	ABE8e-SpCas9	a2g	-	CCAAGCAGTGACCAGGAAGA	55	-	GGG	chr16	56367462	missense	SPVERP|SS|DQEEGET	SPVERP|GG|DQEEGET	S522G, S523G	Multiple edits.		FALSE	FALSE	FALSE	FALSE	FALSE	FALSE	FALSE
254	AMFR	ENST00000290649	Q9UKV5	S	523	ABE8e-SpCas9	a2g	-	GCCAAGCAGTGACCAGGAAG	60	-	AGG	chr16	56367463	missense	SPVER|PSS|DQEEGET	SPVER|PGG|DQEEGET	S522G, S523G	Multiple edits.		FALSE	FALSE	FALSE	FALSE	FALSE	FALSE	FALSE
255	AMOTL1	ENST00000433060	Q8IY63-1	S	241	ABE8e-SpCas9	a2g	+	CAACAGTGGACAGGCGCATA	55	+	AGG	chr11	94799927	missense	PTVNRA|NSG|QAHKDE	PTVNRA|NGG|QAHKDE	S241G			FALSE	FALSE	FALSE	FALSE	FALSE	FALSE	FALSE
256	AMOTL1	ENST00000433060	Q8IY63-1	S	720	ABE8e-SpCas9	a2g	+	CCGTGAGTGGTTGATGATCG	55	-	TGG	chr11	94864742	missense	DTTIIN|HS|RNGSYGE	DTTIIN|HP|RNGSYGE	S720P			FALSE	FALSE	FALSE	FALSE	FALSE	FALSE	FALSE
256	AMOTL1	ENST00000433060	Q8IY63-1	S	720	ABE8e-SpCas9	a2g	+	CACTCACGGAATGGCAGCTA	55	+	CGG	chr11	94864774	silent	DTTIINH|SR|NGSYGE	DTTIINH|SR|NGSYGE		Silent mutation for target aa.		FALSE	FALSE	FALSE	FALSE	FALSE	FALSE	FALSE
257	AMOTL1	ENST00000433060	Q8IY63-1	S	793	ABE8e-SpCas9	a2g	+	GAACGGAGCGGGCAGGACGT	70	-	AGG	chr11	94866043	missense	SSLRPA|RSV|PSIAAA	SSLRPA|RPV|PSIAAA	S793P			FALSE	FALSE	FALSE	FALSE	FALSE	FALSE	FALSE
258	AMOTL1	ENST00000433060	Q8IY63-1	T	811	ABE8e-SpCas9	a2g	+	CTCTCTTACCAGCAGCCAGC	60	+	TGG	chr11	94866124	missense	HSRQT|SLT|SSQLAEE	HSRQT|SLA|SSQLAEE	T811A			FALSE	FALSE	FALSE	FALSE	FALSE	FALSE	FALSE
259	AMOTL1	ENST00000433060	Q8IY63-1	S	924	ABE8e-SpCas9	a2g	+	GAGAGTTCTCTGCCAAATAG	45	-	AGG	chr11	94870677	missense	TAEKL|ENS|PGHGKSP	TAEKL|ENP|PGHGKSP	S924P			FALSE	FALSE	FALSE	FALSE	FALSE	FALSE	FALSE
260	AMPD2	ENST00000528667	Q01433-1	S	76	ABE8e-SpCas9	a2g													Amino acid not found or Ensembl ID not in database.
261	AMPD2	ENST00000528667	Q01433-1	S	100	ABE8e-SpCas9	a2g													Amino acid not found or Ensembl ID not in database.
262	AMPD3	ENST00000396554	Q01432-4	M	115	ABE8e-SpCas9	a2g	+	GACATGGCCGGACTGGCTGC	70	-	CGG	chr11	10478604	missense	PPAASP|AM|SPTTPVV	PPAASP|AT|SPTTPVV	M115T			FALSE	FALSE	FALSE	FALSE	FALSE	FALSE	FALSE
263	ANAPC1	ENST00000341068	Q9H1A4	S	334	ABE8e-SpCas9	a2g	-	GTGATGAGGTTGAGCGACTC	55	+	TGG	chr2	112000000	missense	SQSRS|TSS|PSLHSRS	SQSRS|TPP|PSLHSRS	S333P, S334P	Multiple edits.		FALSE	FALSE	FALSE	FALSE	FALSE	FALSE	FALSE
264	ANAPC1	ENST00000341068	Q9H1A4	S	341	ABE8e-SpCas9	a2g	-	CTCACCTTCTATTTCCAACA	40	-	TGG	chr2	112000000	silent	SPSLHSR|SPS|ISNMA	SPSLHSR|SPS|ISNMA		Silent mutation for target aa.		FALSE	FALSE	FALSE	FALSE	FALSE	FALSE	FALSE
264	ANAPC1	ENST00000341068	Q9H1A4	S	341	ABE8e-SpCas9	a2g	-	AGGTGAGCGAGAATGTAGAC	50	+	TGG	chr2	112000000	missense	SPSLHS|RS|PSISNMA	SPSLHS|RP|PSISNMA	S341P			FALSE	FALSE	FALSE	FALSE	FALSE	FALSE	FALSE
264	ANAPC1	ENST00000341068	Q9H1A4	S	341	ABE8e-SpCas9	a2g	-	GGTGAGCGAGAATGTAGACT	50	+	GGG	chr2	112000000	missense	SPSLHS|RS|PSISNMA	SPSLHS|RP|PSISNMA	S341P			FALSE	FALSE	FALSE	FALSE	FALSE	FALSE	FALSE
265	ANAPC1	ENST00000341068	Q9H1A4	S	518	ABE8e-SpCas9	a2g	-	AGAGAGGGAGCTGGCAGTCC	65	+	AGG	chr2	112000000	missense	IPGLPA|PS|LTMSNTM	IPGLPA|PP|LTMSNTM	S518P			FALSE	FALSE	FALSE	FALSE	FALSE	FALSE	FALSE
266	ANAPC1	ENST00000341068	Q9H1A4	S	522	ABE8e-SpCas9	a2g	-	GTGTTGGACATCGTCAGAGA	50	+	GGG	chr2	112000000	missense	PAPSLTM|SN|TMPRPS	PAPSLTM|PN|TMPRPS	S522P			FALSE	FALSE	FALSE	FALSE	FALSE	FALSE	FALSE
267	ANAPC1	ENST00000341068	Q9H1A4	S	564	ABE8e-SpCas9	a2g	-	TTTGAAGAATCCCTCAGTTC	40	+	TGG	chr2	112000000	missense	VPELRD|SS|KLHDSLY	VPELRD|PP|KLHDSLY	S563P, S564P	Multiple edits.		FALSE	FALSE	FALSE	FALSE	FALSE	FALSE	FALSE
268	ANAPC1	ENST00000341068	Q9H1A4	S	703	ABE8e-SpCas9	a2g	-	TCATCAGATCCAGTCTCGGA	50	+	AGG	chr2	112000000	missense	ARPSETG|SD|DDWEYL	ARPSETG|PD|DDWEYL	S703P			FALSE	FALSE	FALSE	FALSE	FALSE	FALSE	FALSE
269	ANAPC1	ENST00000341068	Q9H1A4	S	733	ABE8e-SpCas9	a2g	-	TTCAGAAGCTTCACAGATGA	40	-	AGG	chr2	112000000	missense	RSLCLSP|SEA|SQMKD	RSLCLSP|SGA|SQMKD	E734G	Silent mutation for target aa.		FALSE	FALSE	FALSE	FALSE	FALSE	FALSE	FALSE
270	ANAPC1	ENST00000341068	Q9H1A4	S	362	ABE8e-SpCas9	a2g	-	AAAGAGTGCACTCCTAACGC	50	+	AGG	chr2	112000000	missense	SPALGV|HS|FSGVQRF	SPALGV|HP|FSGVQRF	S362P			FALSE	FALSE	FALSE	FALSE	FALSE	FALSE	TRUE
271	ANAPC2	ENST00000323927	Q9UJX6-1	S	218	ABE8e-SpCas9	a2g	-	TGCAGAGCCCGCTGTGTGCA	65	-	GGG	chr9	137000000	missense	RYYRLL|QS|PLCAGCS	RYYRLL|RG|PLCAGCS	Q217R, S218G	Multiple edits.		FALSE	FALSE	FALSE	FALSE	FALSE	FALSE	FALSE
271	ANAPC2	ENST00000323927	Q9UJX6-1	S	218	ABE8e-SpCas9	a2g	-	CTGCAGAGCCCGCTGTGTGC	70	-	AGG	chr9	137000000	missense	RYYRLL|QS|PLCAGCS	RYYRLL|RG|PLCAGCS	Q217R, S218G	Multiple edits.		FALSE	FALSE	FALSE	FALSE	FALSE	FALSE	FALSE
272	ANAPC2	ENST00000323927	Q9UJX6-1	S	314	ABE8e-SpCas9	a2g	-	CTCGGGAGATGCGGGCCTGG	75	+	CGG	chr9	137000000	silent	DGPARPA|SP|EAGNTL	DGPARPA|SP|EAGNTL		Silent mutation for target aa.		FALSE	FALSE	FALSE	FALSE	FALSE	FALSE	FALSE
272	ANAPC2	ENST00000323927	Q9UJX6-1	S	314	ABE8e-SpCas9	a2g	-	TCGGGAGATGCGGGCCTGGC	75	+	GGG	chr9	137000000	missense	DGPARPA|SP|EAGNTL	DGPARPA|PP|EAGNTL	S314P			FALSE	FALSE	FALSE	FALSE	FALSE	FALSE	FALSE
272	ANAPC2	ENST00000323927	Q9UJX6-1	S	314	ABE8e-SpCas9	a2g	-	CGGGAGATGCGGGCCTGGCG	80	+	GGG	chr9	137000000	missense	DGPARP|ASP|EAGNTL	DGPARP|APP|EAGNTL	S314P			FALSE	FALSE	FALSE	FALSE	FALSE	FALSE	FALSE
273	ANAPC2	ENST00000323927	Q9UJX6-1	S	534	ABE8e-SpCas9	a2g	-	AGCTTCAGCCCCGAGCGGTG	70	-	AGG	chr9	137000000	missense	LLHQFS|FS|PEREIRN	LLHQFS|FG|PEREIRN	S534G			FALSE	FALSE	FALSE	FALSE	FALSE	FALSE	FALSE
274	ANKHD1	ENST00000360839	Q8IWZ3-1	T	1538	ABE8e-SpCas9	a2g	+	GCTGGGAGTTGTCACCACAT	55	-	TGG	chr5	141000000	silent	KRANVVT|TP|STNRKN	KRANVVT|TP|STNRKN		Silent mutation for target aa.		FALSE	FALSE	FALSE	FALSE	FALSE	FALSE	FALSE
274	ANKHD1	ENST00000360839	Q8IWZ3-1	T	1538	ABE8e-SpCas9	a2g	+	TGACAACTCCCAGCACCAAT	50	+	CGG	chr5	141000000	missense	KRANVV|TT|PSTNRKN	KRANVV|TA|PSTNRKN	T1538A			FALSE	FALSE	FALSE	FALSE	FALSE	FALSE	FALSE
275	ANKHD1	ENST00000360839	Q8IWZ3-1	S	2281	ABE8e-SpCas9	a2g	+	TGGACTAGTAGAAACTCGCT	45	-	GGG	chr5	141000000	silent	PSQRVS|TS|PVGLPSI	PSQRVS|TS|PVGLPSI		Silent mutation for target aa.		FALSE	FALSE	FALSE	FALSE	FALSE	FALSE	FALSE
275	ANKHD1	ENST00000360839	Q8IWZ3-1	S	2281	ABE8e-SpCas9	a2g	+	CTGGACTAGTAGAAACTCGC	50	-	TGG	chr5	141000000	silent	PSQRVS|TSP|VGLPSI	PSQRVS|TSP|VGLPSI		Silent mutation for target aa.		FALSE	FALSE	FALSE	FALSE	FALSE	FALSE	FALSE
276	ANKIB1	ENST00000265742	Q9P2G1	S	737	ABE8e-SpCas9	a2g	+	CAGACTCACCAGAAGCTCCA	55	+	AGG	chr7	92391337	missense	RGVAPA|DS|PEAPRRS	RGVAPA|GS|PEAPRRS	D736G	Silent mutation for target aa.		FALSE	FALSE	FALSE	FALSE	FALSE	FALSE	FALSE
277	ANKIB1	ENST00000265742	Q9P2G1	S	911	ABE8e-SpCas9	a2g	+	ATTGAGCAGCTCTGAGCTTT	45	+	TGG	chr7	92398426	missense	DSPRAA|LSS|SELLEL	DSPRAA|LGG|SELLEL	S911G, S912G	Multiple edits.		FALSE	FALSE	FALSE	FALSE	FALSE	FALSE	FALSE
278	ANKLE2	ENST00000357997	Q86XL3-1	S	339	ABE8e-SpCas9	a2g	-	CTCCTGAGCCTATCAGATAC	50	+	CGG	chr12	133000000	missense	NPRYLI|GSG|DNPTIV	NPRYLI|GPG|DNPTIV	S339P			FALSE	FALSE	FALSE	FALSE	FALSE	FALSE	FALSE
278	ANKLE2	ENST00000357997	Q86XL3-1	S	339	ABE8e-SpCas9	a2g	-	TCCTGAGCCTATCAGATACC	50	+	GGG	chr12	133000000	missense	NPRYLI|GS|GDNPTIV	NPRYLI|GP|GDNPTIV	S339P			FALSE	FALSE	FALSE	FALSE	FALSE	FALSE	FALSE
278	ANKLE2	ENST00000357997	Q86XL3-1	S	339	ABE8e-SpCas9	a2g	-	CCTGAGCCTATCAGATACCG	55	+	GGG	chr12	133000000	missense	NPRYLI|GS|GDNPTIV	NPRYLI|GP|GDNPTIV	S339P			FALSE	FALSE	FALSE	FALSE	FALSE	FALSE	FALSE
278	ANKLE2	ENST00000357997	Q86XL3-1	S	339	ABE8e-SpCas9	a2g	-	CTGAGCCTATCAGATACCGG	55	+	GGG	chr12	133000000	missense	NPRYL|IGS|GDNPTIV	NPRYL|IGP|GDNPTIV	S339P			FALSE	FALSE	FALSE	FALSE	FALSE	FALSE	FALSE
279	ANKLE2	ENST00000357997	Q86XL3-1	S	512	ABE8e-SpCas9	a2g	-	TGGAGGCAGCCCCAGAGACC	70	-	CGG	chr12	133000000	missense	HVSRY|GGS|PRDPVLT	HVSRY|GGG|PRDPVLT	S512G			FALSE	FALSE	FALSE	TRUE	FALSE	FALSE	FALSE
280	ANKLE2	ENST00000357997	Q86XL3-1	S	528	ABE8e-SpCas9	a2g	-	TGGACTCAGGGGCCCTGCGA	70	+	AGG	chr12	133000000	missense	RAFAGP|LS|PAKAEDF	RAFAGP|PS|PAKAEDF	L527P	Silent mutation for target aa.		FALSE	FALSE	FALSE	FALSE	FALSE	FALSE	FALSE
281	ANKLE2	ENST00000357997	Q86XL3-1	S	662	ABE8e-SpCas9	a2g	-	AATAACAGCCCGCCCACAGT	55	-	CGG	chr12	133000000	missense	QNAARN|NS|PPTVGAF	QNAARN|GG|PPTVGAF	N661G, S662G	Multiple edits.		FALSE	FALSE	FALSE	FALSE	FALSE	FALSE	FALSE
282	ANKLE2	ENST00000357997	Q86XL3-1	S	807	ABE8e-SpCas9	a2g	-	TCCCAGCAGCCCCAGGCACG	75	-	AGG	chr12	133000000	missense	KMSLS|PSS|PRHEDQL	KMSLS|PGG|PRHEDQL	S806G, S807G	Multiple edits.		FALSE	FALSE	FALSE	FALSE	FALSE	FALSE	FALSE
283	ANKLE2	ENST00000357997	Q86XL3-1	S	866	ABE8e-SpCas9	a2g	-	ACTCACCCTCGGACAGACAG	60	-	AGG	chr12	133000000	silent	KSAVLCY|SP|SDRQSW	KSAVLCY|SP|SDRQSW		Silent mutation for target aa.		FALSE	FALSE	FALSE	FALSE	FALSE	FALSE	FALSE
284	ANKLE2	ENST00000357997	Q86XL3-1	S	875	ABE8e-SpCas9	a2g	-	TGGCCCAGTCCCGCGGTGAA	70	-	AGG	chr12	133000000	missense	SDRQSW|PS|PAVKGRF	SDRQSW|PG|PAVKGRF	S875G			FALSE	FALSE	FALSE	FALSE	FALSE	FALSE	FALSE
284	ANKLE2	ENST00000357997	Q86XL3-1	S	875	ABE8e-SpCas9	a2g	-	CCGCGGGACTGGGCCAACTG	75	+	CGG	chr12	133000000	silent	SDRQSWP|SPA|VKGRF	SDRQSWP|SPA|VKGRF		Silent mutation for target aa.		FALSE	FALSE	FALSE	FALSE	FALSE	FALSE	FALSE
285	ANKLE2	ENST00000357997	Q86XL3-1	S	896	ABE8e-SpCas9	a2g	-	TCCCCGGACTGTAGCTGTGA	60	+	GGG	chr12	133000000	silent	LSGPHSY|SPG|RNSVA	LSGPHSY|SPG|RNSVA		Silent mutation for target aa.		FALSE	FALSE	FALSE	FALSE	FALSE	FALSE	FALSE
286	ANKMY2	ENST00000306999	Q8IV38	S	422	ABE8e-SpCas9	a2g	-	GAAAGCGAAGCTGAGTTGGA	50	-	AGG	chr7	16600806	missense	GKKESLE|SE|AELEGL	GKKESLE|GG|AELEGL	S422G, E423G	Multiple edits.		FALSE	FALSE	FALSE	FALSE	FALSE	FALSE	FALSE
286	ANKMY2	ENST00000306999	Q8IV38	S	422	ABE8e-SpCas9	a2g	-	TCTTGAAAGCGAAGCTGAGT	45	-	TGG	chr7	16600810	missense	GKKES|LES|EAELEGL	GKKES|LGG|EAELEGL	E421G, S422G	Multiple edits.		FALSE	FALSE	FALSE	FALSE	FALSE	FALSE	FALSE
287	ANKRD11	ENST00000613312		S	276	ABE8e-SpCas9	a2g	-	GGGGAGTTGGCCACTTTCAG	60	+	CGG	chr16	89286121	missense	TPLKVA|NS|PTMVNLL	TPLKVA|NP|PTMVNLL	S276P			FALSE	FALSE	FALSE	FALSE	FALSE	FALSE	FALSE
288	ANKRD12	ENST00000262126	Q6UB98-1	S	1290	ABE8e-SpCas9	a2g	+	TACAGAAGATGACCTAAGAT	35	-	GGG	chr18	9257120	missense	TSHLRS|SS|VEDVKLI	TSHLRS|SP|VEDVKLI	S1290P			FALSE	FALSE	FALSE	FALSE	FALSE	FALSE	FALSE
288	ANKRD12	ENST00000262126	Q6UB98-1	S	1290	ABE8e-SpCas9	a2g	+	CTACAGAAGATGACCTAAGA	40	-	TGG	chr18	9257121	missense	TSHLRS|SSV|EDVKLI	TSHLRS|SPV|EDVKLI	S1290P			FALSE	FALSE	FALSE	FALSE	FALSE	FALSE	FALSE
289	ANKRD13D	ENST00000511455	Q6ZTN6-3	T	469	ABE8e-SpCas9	a2g													Amino acid not found or Ensembl ID not in database.
290	ANKRD17	ENST00000358602	O75179-1	S	19	ABE8e-SpCas9	a2g	-	AGGGAGCCCCCCGGCGGTGG	85	-	CGG	chr4	73258598	missense	TAAEGE|GSP|PAVAAV	TAAEGE|GGP|PAVAAV	S19G			FALSE	FALSE	FALSE	FALSE	FALSE	FALSE	FALSE
290	ANKRD17	ENST00000358602	O75179-1	S	19	ABE8e-SpCas9	a2g	-	AGAAGGGAGCCCCCCGGCGG	80	-	TGG	chr4	73258601	missense	TAAEG|EGS|PPAVAAV	TAAEG|EGG|PPAVAAV	S19G			FALSE	FALSE	FALSE	FALSE	FALSE	FALSE	FALSE
291	ANKRD17	ENST00000358602	O75179-1	S	806	ABE8e-SpCas9	a2g	-	TCCAGAGAGCATTGTAGAAG	45	-	AGG	chr4	73140187	missense	ITNQS|PES|IVEEAQG	ITNQS|PGG|IVEEAQG	E805G, S806G	Multiple edits.		FALSE	FALSE	FALSE	FALSE	FALSE	FALSE	FALSE
292	ANKRD17	ENST00000358602	O75179-1	S	1567	ABE8e-SpCas9	a2g	-	CCAGTTCAAAGAGGAAAAAC	40	-	AGG	chr4	73098380	silent	NTITTT|SS|KRKNRKN	NTITTT|SS|KRKNRKN		Silent mutation for target aa.		FALSE	FALSE	FALSE	FALSE	FALSE	FALSE	FALSE
292	ANKRD17	ENST00000358602	O75179-1	S	1567	ABE8e-SpCas9	a2g	-	CTTTGAACTGGTTGTAGTTA	35	+	TGG	chr4	73098410	missense	NTITTT|SS|KRKNRKN	NTITTT|SP|KRKNRKN	S1567P			FALSE	FALSE	FALSE	FALSE	FALSE	FALSE	FALSE
293	ANKRD17	ENST00000358602	O75179-1	S	1700	ABE8e-SpCas9	a2g	-	TTTGGAGAAGAAAGGGGAGA	45	+	TGG	chr4	73097209	missense	SGPSPLS|SP|NGKLTV	SGPSPLS|PP|NGKLTV	S1700P			FALSE	FALSE	FALSE	FALSE	FALSE	FALSE	FALSE
294	ANKRD17	ENST00000358602	O75179-1	S	1940	ABE8e-SpCas9	a2g	-	GGCGAGTTAGTAGCTCTGGC	60	+	AGG	chr4	73091826	missense	SPARAT|NS|PKPHMVP	SPARAT|NP|PKPHMVP	S1940P			FALSE	FALSE	FALSE	FALSE	FALSE	FALSE	FALSE
294	ANKRD17	ENST00000358602	O75179-1	S	1940	ABE8e-SpCas9	a2g	-	GCGAGTTAGTAGCTCTGGCA	55	+	GGG	chr4	73091827	missense	SPARA|TNS|PKPHMVP	SPARA|TNP|PKPHMVP	S1940P			FALSE	FALSE	FALSE	FALSE	FALSE	FALSE	FALSE
295	ANKRD17	ENST00000358602	O75179-1	S	2045	ABE8e-SpCas9	a2g	-	GGGGAAGATGGGGATGATAC	55	+	TGG	chr4	73091511	missense	YPVSSP|SS|PSPPAQP	YPVSSP|PP|PSPPAQP	S2044P, S2045P	Multiple edits.		FALSE	FALSE	FALSE	FALSE	FALSE	FALSE	FALSE
296	ANKRD17	ENST00000358602	O75179-1	S	2059	ABE8e-SpCas9	a2g	-	AGAAACAGCCCTTTGGATTG	45	-	TGG	chr4	73091439	missense	PGGVSR|NS|PLDCGSA	PGGVSR|GG|PLDCGSA	N2058G, S2059G	Multiple edits.		FALSE	FALSE	FALSE	FALSE	FALSE	FALSE	FALSE
297	ANKRD17	ENST00000358602	O75179-1	S	2047	ABE8e-SpCas9	a2g	-	CCATCACCACCAGCCCAGCC	70	-	AGG	chr4	73091472	silent	VSSPSSP|SP|PAQPGG	VSSPSSP|SP|PAQPGG		Silent mutation for target aa.		FALSE	FALSE	FALSE	FALSE	FALSE	FALSE	FALSE
298	ANKRD27	ENST00000306065	Q96NW4	T	1023	ABE8e-SpCas9	a2g	-	GAGACACACGGTAGAGGATG	55	-	CGG	chr19	32598218	missense	RRMLR|RHT|VEDAVVS	RRMLR|RRA|VEDAVVS	H1022R, T1023A	Multiple edits.		FALSE	FALSE	FALSE	FALSE	FALSE	FALSE	FALSE
299	ANKRD33B	ENST00000296657	A6NCL7	S	416	ABE8e-SpCas9	a2g	+	GAGAAGCGTGCGGCCCGGTG	75	+	TGG	chr5	10649890	missense	LQRLRR|RSV|RPGVVV	LQRLRR|RGV|RPGVVV	S416G			FALSE	FALSE	FALSE	FALSE	FALSE	FALSE	FALSE
300	ANKRD36	ENST00000420699	A6QL64-1	S	1033	ABE8e-SpCas9	a2g	+	CTCATCACTTGTAGCCTGAA	45	-	TGG	chr2	97206057	silent	PPTLKAT|SD|EEDSVL	PPTLKAT|SD|EEDSVL		Silent mutation for target aa.		FALSE	FALSE	FALSE	FALSE	FALSE	FALSE	FALSE
301	ANKRD36C	ENST00000456556	Q5JPF3-1	S	829	ABE8e-SpCas9	a2g	-	CTCGTCACTTGTAGCCTGAA	50	+	TGG	chr2	95914186	silent	PAGLKAT|SD|EEDSVL	PAGLKAT|SD|EEDSVL		Silent mutation for target aa.		FALSE	FALSE	FALSE	FALSE	FALSE	FALSE	FALSE
302	ANKRD50	ENST00000504087	Q9ULJ7-1	S	1163	ABE8e-SpCas9	a2g	-	GGAGAACTAAAAGCATGAGT	40	+	AGG	chr4	125000000	missense	GPTHAF|SS|PSESPDS	GPTHAF|SP|PSESPDS	S1163P			FALSE	FALSE	FALSE	FALSE	FALSE	FALSE	FALSE
303	ANKRD52	ENST00000267116	Q8NB46	S	1028	ABE8e-SpCas9	a2g	-	GAAAGGACTGACGGCGTCCT	60	+	TGG	chr12	56243303	silent	FPPKDAV|SP|FSFSLL	FPPKDAV|SP|FSFSLL		Silent mutation for target aa.		FALSE	FALSE	FALSE	FALSE	FALSE	FALSE	FALSE
303	ANKRD52	ENST00000267116	Q8NB46	S	1028	ABE8e-SpCas9	a2g	-	AAAGGACTGACGGCGTCCTT	55	+	GGG	chr12	56243304	silent	FPPKDAV|SP|FSFSLL	FPPKDAV|SP|FSFSLL		Silent mutation for target aa.		FALSE	FALSE	FALSE	FALSE	FALSE	FALSE	FALSE
304	ANKS1A	ENST00000360359	Q92625-1	S	382	ABE8e-SpCas9	a2g	+	TTGGTCAGATGATCGCCCGC	60	-	TGG	chr6	34985201	silent	SMASGRS|SD|QDSTNK	SMASGRS|SD|QDSTNK		Silent mutation for target aa.		FALSE	FALSE	FALSE	FALSE	FALSE	FALSE	FALSE
305	ANKS1A	ENST00000360359	Q92625-1	M	641	ABE8e-SpCas9	a2g	+	CCCATGGTAGCGTCCTCTGT	60	-	GGG	chr6	35017954	missense	SPTEDA|TM|GSRSESL	SPTEDA|TT|GSRSESL	M641T			FALSE	FALSE	FALSE	FALSE	FALSE	FALSE	FALSE
305	ANKS1A	ENST00000360359	Q92625-1	M	641	ABE8e-SpCas9	a2g	+	CCCCATGGTAGCGTCCTCTG	65	-	TGG	chr6	35017955	missense	SPTEDA|TM|GSRSESL	SPTEDA|TT|GSRSESL	M641T			FALSE	FALSE	FALSE	FALSE	FALSE	FALSE	FALSE
306	ANKS1A	ENST00000360359	Q92625-1	S	661	ABE8e-SpCas9	a2g	+	GAAGTCACCCTCCTTCGCCT	60	+	CGG	chr6	35018046	silent	GKKRLE|KSP|SFASEW	GKKRLE|KSP|SFASEW		Silent mutation for target aa.		FALSE	FALSE	FALSE	FALSE	FALSE	FALSE	FALSE
307	ANKS1A	ENST00000360359	Q92625-1	S	887	ABE8e-SpCas9	a2g	+	TGACAGTCTCCATGACCCTG	55	+	CGG	chr6	35081124	missense	TGRRRH|DSL|HDPAAP	TGRRRH|DGL|HDPAAP	S887G			FALSE	FALSE	FALSE	FALSE	FALSE	FALSE	FALSE
308	ANKS3	ENST00000614075	Q6ZW76-1	S	96	ABE8e-SpCas9	a2g													Amino acid not found or Ensembl ID not in database.
309	ANKS6	ENST00000353234	Q68DC2-1	S	356	ABE8e-SpCas9	a2g													Amino acid not found or Ensembl ID not in database.
310	ANKZF1	ENST00000410034	Q9H8Y5	S	361	ABE8e-SpCas9	a2g	+	TGCACTCACCTCAGACACAC	55	+	TGG	chr2	219000000	missense	REAVRL|HS|PQTHWKT	REAVRL|RS|PQTHWKT	H360R	Silent mutation for target aa.		FALSE	FALSE	FALSE	FALSE	FALSE	FALSE	FALSE
311	ANKZF1	ENST00000410034	Q9H8Y5	T	607	ABE8e-SpCas9	a2g	+	ACCATTGACACCAGAAATGG	45	+	AGG	chr2	219000000	missense	AQVPG|PLT|PEMEARQ	AQVPG|PLA|PEMEARQ	T607A			FALSE	FALSE	FALSE	FALSE	FALSE	FALSE	FALSE
311	ANKZF1	ENST00000410034	Q9H8Y5	T	607	ABE8e-SpCas9	a2g	+	TGACACCAGAAATGGAGGCA	50	+	CGG	chr2	219000000	silent	AQVPGPL|TP|EMEARQ	AQVPGPL|TP|EMEARQ		Silent mutation for target aa.		FALSE	FALSE	FALSE	FALSE	FALSE	FALSE	FALSE
312	ANKZF1	ENST00000410034	Q9H8Y5	S	675	ABE8e-SpCas9	a2g	+	GAGAGGTAGGGGCTCCCAAC	65	-	TGG	chr2	219000000	missense	AQLGA|PTS|PIPDSAI	AQLGA|PTP|PIPDSAI	S675P			FALSE	FALSE	FALSE	FALSE	FALSE	FALSE	FALSE
313	ANLN	ENST00000265748	Q9NQW6-1	S	33	ABE8e-SpCas9	a2g	+	ATAGACCTTGGAGCTGCTGT	50	-	GGG	chr7	36396328	missense	RPTAAP|RS|MTHAKRA	RPTAAP|RP|MTHAKRA	S33P			FALSE	FALSE	FALSE	FALSE	FALSE	FALSE	FALSE
313	ANLN	ENST00000265748	Q9NQW6-1	S	33	ABE8e-SpCas9	a2g	+	CATAGACCTTGGAGCTGCTG	55	-	TGG	chr7	36396329	missense	RPTAAP|RS|MTHAKRA	RPTAAP|RP|MTHAKRA	S33P			FALSE	FALSE	FALSE	FALSE	FALSE	FALSE	FALSE
314	ANLN	ENST00000265748	Q9NQW6-1	S	54	ABE8e-SpCas9	a2g	+	CACCACCAGAGAGGGGCTGC	70	-	TGG	chr7	36396396	silent	ASNQQPL|SGG|EEKSC	ASNQQPL|SGG|EEKSC		Silent mutation for target aa.		FALSE	FALSE	FALSE	FALSE	FALSE	FALSE	FALSE
315	ANLN	ENST00000265748	Q9NQW6-1	S	99	ABE8e-SpCas9	a2g	+	TCCAAGTCCTGTGTCTCCTC	55	+	AGG	chr7	36399217	missense	SAKSCS|PSP|VSPQVQ	SAKSCS|PGP|VSPQVQ	S99G			FALSE	FALSE	FALSE	FALSE	FALSE	FALSE	FALSE
316	ANLN	ENST00000265748	Q9NQW6-1	S	225	ABE8e-SpCas9	a2g	+	AACAGTGTACAAGAACAGCC	45	+	TGG	chr7	36406383	missense	HSFAKQN|SV|QEQPGT	HSFAKQN|GV|QEQPGT	S225G			FALSE	FALSE	FALSE	FALSE	FALSE	FALSE	FALSE
317	ANLN	ENST00000265748	Q9NQW6-1	S	323	ABE8e-SpCas9	a2g	+	AGAGGACTAATAGGAGTTTT	35	-	TGG	chr7	36407814	silent	LLPKTPI|SP|LKTGVS	LLPKTPI|SP|LKTGVS		Silent mutation for target aa.		FALSE	FALSE	FALSE	FALSE	FALSE	FALSE	FALSE
317	ANLN	ENST00000265748	Q9NQW6-1	S	323	ABE8e-SpCas9	a2g	+	TCCTATTAGTCCTCTGAAAA	35	+	CGG	chr7	36407840	missense	LLPKT|PIS|PLKTGVS	LLPKT|PVG|PLKTGVS	I322V, S323G	Multiple edits.		FALSE	FALSE	FALSE	FALSE	FALSE	FALSE	FALSE
317	ANLN	ENST00000265748	Q9NQW6-1	S	323	ABE8e-SpCas9	a2g	+	CCTATTAGTCCTCTGAAAAC	40	+	GGG	chr7	36407841	missense	LLPKTP|IS|PLKTGVS	LLPKTP|VG|PLKTGVS	I322V, S323G	Multiple edits.		FALSE	FALSE	FALSE	FALSE	FALSE	FALSE	FALSE
317	ANLN	ENST00000265748	Q9NQW6-1	S	323	ABE8e-SpCas9	a2g	+	CTATTAGTCCTCTGAAAACG	40	+	GGG	chr7	36407842	missense	LLPKTP|IS|PLKTGVS	LLPKTP|IG|PLKTGVS	S323G			FALSE	FALSE	FALSE	FALSE	FALSE	FALSE	FALSE
317	ANLN	ENST00000265748	Q9NQW6-1	S	323	ABE8e-SpCas9	a2g	+	TATTAGTCCTCTGAAAACGG	40	+	GGG	chr7	36407843	missense	LLPKTP|ISP|LKTGVS	LLPKTP|IGP|LKTGVS	S323G			FALSE	FALSE	FALSE	FALSE	FALSE	FALSE	FALSE
318	ANLN	ENST00000265748	Q9NQW6-1	S	449	ABE8e-SpCas9	a2g	+	ATATGGAGTGCAGAAAAAGG	40	+	CGG	chr7	36411130	missense	FDKGNI|WS|AEKGGNS	FDKGNI|WG|AEKGGNS	S449G			FALSE	FALSE	FALSE	FALSE	FALSE	FALSE	FALSE
319	ANLN	ENST00000265748	Q9NQW6-1	S	485	ABE8e-SpCas9	a2g	+	GTCACTTCCAGTAACAGAAA	40	+	AGG	chr7	36415834	silent	QGVSKTQ|SLP|VTEKV	QGVSKTQ|SLP|VTEKV		Silent mutation for target aa.		FALSE	FALSE	FALSE	FALSE	FALSE	FALSE	FALSE
320	ANLN	ENST00000265748	Q9NQW6-1	S	642	ABE8e-SpCas9	a2g	+	TGGACTTTCATCACTTCTGC	45	-	TGG	chr7	36420208	silent	DTSRSD|ES|PKPGKFQ	DTSRSD|ES|PKPGKFQ		Silent mutation for target aa.		FALSE	FALSE	FALSE	FALSE	FALSE	FALSE	FALSE
321	ANO8	ENST00000159087	Q9HCE9-1	S	1013	ABE8e-SpCas9	a2g	-	GTGGGTGACTGGGCAGGGGG	75	+	AGG	chr19	17325024	missense	TRPPPAQ|SP|TGSDTR	TRPPPAQ|PP|TGSDTR	S1013P			FALSE	FALSE	FALSE	FALSE	FALSE	FALSE	FALSE
321	ANO8	ENST00000159087	Q9HCE9-1	S	1013	ABE8e-SpCas9	a2g	-	GTGACTGGGCAGGGGGAGGC	75	+	CGG	chr19	17325028	missense	TRPPP|AQS|PTGSDTR	TRPPP|AQP|PTGSDTR	S1013P			FALSE	FALSE	FALSE	FALSE	FALSE	FALSE	FALSE
322	ANP32A	ENST00000465139	P39687	S	27	ABE8e-SpCas9	a2g	-	GACAACAGTCGGTCGAATGA	50	-	AGG	chr15	68787881	missense	KELVLD|NS|RSNEGKL	KELVLD|GG|RSNEGKL	N26G, S27G	Multiple edits.		FALSE	FALSE	FALSE	FALSE	FALSE	FALSE	FALSE
323	ANP32A	ENST00000465139	P39687	T	105	ABE8e-SpCas9	a2g	-	CCTCAGCACAATAGAGCCAC	55	-	TGG	chr15	68787414	missense	NKIKD|LST|IEPLKKL	NKIKD|LGA|IEPLKKL	S104G, T105A	Multiple edits.		FALSE	FALSE	FALSE	FALSE	FALSE	FALSE	FALSE
324	ANTXR1	ENST00000303714	Q9H6X2-1	S	362	ABE8e-SpCas9	a2g	+	ACCTCACTCTCCTCGGCAGG	65	-	GGG	chr2	69170271	silent	PPPPAEE|SE|EEDDDG	PPPPAEE|SE|EEDDDG		Silent mutation for target aa.		FALSE	FALSE	FALSE	FALSE	FALSE	FALSE	FALSE
324	ANTXR1	ENST00000303714	Q9H6X2-1	S	362	ABE8e-SpCas9	a2g	+	TACCTCACTCTCCTCGGCAG	60	-	GGG	chr2	69170272	silent	PPPPAEE|SE|EEDDDG	PPPPAEE|SE|EEDDDG		Silent mutation for target aa.		FALSE	FALSE	FALSE	FALSE	FALSE	FALSE	FALSE
324	ANTXR1	ENST00000303714	Q9H6X2-1	S	362	ABE8e-SpCas9	a2g	+	TTACCTCACTCTCCTCGGCA	55	-	GGG	chr2	69170273	silent	PPPPAEE|SE|EEDDDG	PPPPAEE|SE|EEDDDG		Silent mutation for target aa.		FALSE	FALSE	FALSE	FALSE	FALSE	FALSE	FALSE
325	ANXA2	ENST00000396024	P07355-1	T	19	ABE8e-SpCas9	a2g	-	CTACACCCCCAAGTGCATAT	50	-	GGG	chr15	60382417	silent	SLEGDHS|TP|PSAYGS	SLEGDHS|TP|PSAYGS		Silent mutation for target aa.		FALSE	FALSE	FALSE	FALSE	FALSE	FALSE	FALSE
325	ANXA2	ENST00000396024	P07355-1	T	19	ABE8e-SpCas9	a2g	-	TCTACACCCCCAAGTGCATA	50	-	TGG	chr15	60382418	missense	SLEGDHS|TP|PSAYGS	SLEGDHS|AP|PSAYGS	T19A			FALSE	FALSE	FALSE	FALSE	FALSE	FALSE	FALSE
326	AP1AR	ENST00000274000	Q63HQ0-1	T	204	ABE8e-SpCas9	a2g	+	GCACATCCTTAGATCTAGAG	45	+	TGG	chr4	112000000	silent	TSGNDDS|TS|LDLEWE	TSGNDDS|TS|LDLEWE		Silent mutation for target aa.		FALSE	FALSE	FALSE	FALSE	FALSE	FALSE	FALSE
326	AP1AR	ENST00000274000	Q63HQ0-1	T	204	ABE8e-SpCas9	a2g	+	CACATCCTTAGATCTAGAGT	40	+	GGG	chr4	112000000	silent	TSGNDDS|TSL|DLEWE	TSGNDDS|TSL|DLEWE		Silent mutation for target aa.		FALSE	FALSE	FALSE	FALSE	FALSE	FALSE	FALSE
327	AP1AR	ENST00000274000	Q63HQ0-1	T	228	ABE8e-SpCas9	a2g	+	AAACAGAGGAAGACATTCTA	35	+	CGG	chr4	112000000	missense	PMRERSK|TE|EDILRA	PMRERSK|TG|EDILRA	E229G	Silent mutation for target aa.		FALSE	FALSE	FALSE	FALSE	TRUE	FALSE	FALSE
327	AP1AR	ENST00000274000	Q63HQ0-1	T	228	ABE8e-SpCas9	a2g	+	AACAGAGGAAGACATTCTAC	40	+	GGG	chr4	112000000	missense	PMRERSK|TEE|DILRA	PMRERSK|TGE|DILRA	E229G	Silent mutation for target aa.		FALSE	FALSE	FALSE	FALSE	TRUE	FALSE	FALSE
328	AP1B1	ENST00000357586	Q10567-1	Y	136	ABE8e-SpCas9	a2g	-	CATATGGATCCTCGTCCTTC	50	+	AGG	chr22	29358862	missense	CLKDE|DPY|VRKTAAV	CLKDE|DPH|VRKTAAV	Y136H			FALSE	FALSE	FALSE	FALSE	FALSE	FALSE	FALSE
329	AP1M1	ENST00000291439	Q9BXS5-1	T	152	ABE8e-SpCas9	a2g	+	ACCAGCCACCGTCACCAACG	65	+	CGG	chr19	16209098	missense	GAPRP|PAT|VTNAVSW	GAPRP|PAA|VTNAVSW	T152A			FALSE	FALSE	FALSE	FALSE	FALSE	FALSE	FALSE
330	AP1S1	ENST00000337619	P61966-1	S	147	ABE8e-SpCas9	a2g	+	CGTGGCGACTCATCCTCCTA	60	-	AGG	chr7	101000000	missense	LLQEEDE|SP|RSVLEE	LLQEEDE|PP|RSVLEE	S147P			FALSE	FALSE	FALSE	FALSE	FALSE	FALSE	FALSE
331	AP2A1	ENST00000359032	O95782-1	S	626	ABE8e-SpCas9	a2g	+	GCCGGCAGCGCCCTGGACGA	80	+	TGG	chr19	49801826	missense	KKGPGA|GS|ALDDGRR	KKGPGA|GG|ALDDGRR	S626G			FALSE	FALSE	FALSE	FALSE	FALSE	FALSE	FALSE
332	AP2A1	ENST00000359032	O95782-1	S	655	ABE8e-SpCas9	a2g	+	AGGGCGAGGGCGTCGACTGT	70	-	AGG	chr19	49801976	missense	PSTVST|PSP|SADLLG	PSTVST|PPP|SADLLG	S655P			FALSE	FALSE	FALSE	FALSE	FALSE	FALSE	FALSE
333	AP2M1	ENST00000292807	Q96CW1-1	T	155	ABE8e-SpCas9	a2g													Amino acid not found or Ensembl ID not in database.
334	AP3B1	ENST00000255194	O00203-1	S	609	ABE8e-SpCas9	a2g	-	GGAGACTCAAGCAGTGGTGC	60	+	AGG	chr5	78129149	missense	KPAPLL|ES|PFKDRDH	KPAPLL|EP|PFKDRDH	S609P			FALSE	FALSE	FALSE	FALSE	FALSE	FALSE	FALSE
335	AP3B2	ENST00000620652		S	272	ABE8e-SpCas9	a2g													Amino acid not found or Ensembl ID not in database.
336	AP3D1	ENST00000345016	O14617-1	S	597	ABE8e-SpCas9	a2g	-	GGTCAGCGCTCTCTTTGCTG	60	-	GGG	chr19	2117276	missense	VPVAEE|VSA|LFAGEL	VPVAEE|VGA|LFAGEL	S597G			FALSE	FALSE	FALSE	FALSE	FALSE	FALSE	FALSE
336	AP3D1	ENST00000345016	O14617-1	S	597	ABE8e-SpCas9	a2g	-	AGGTCAGCGCTCTCTTTGCT	55	-	GGG	chr19	2117277	missense	VPVAEE|VS|ALFAGEL	VPVAEE|VG|ALFAGEL	S597G			FALSE	FALSE	FALSE	FALSE	FALSE	FALSE	FALSE
336	AP3D1	ENST00000345016	O14617-1	S	597	ABE8e-SpCas9	a2g	-	GAGGTCAGCGCTCTCTTTGC	60	-	TGG	chr19	2117278	missense	VPVAEE|VS|ALFAGEL	VPVAEE|VG|ALFAGEL	S597G			FALSE	FALSE	FALSE	FALSE	FALSE	FALSE	FALSE
337	AP3D1	ENST00000345016	O14617-1	S	738	ABE8e-SpCas9	a2g													Amino acid not found or Ensembl ID not in database.
338	AP3S1	ENST00000316788	Q92572	S	163	ABE8e-SpCas9	a2g	+	ACAGCTGATACAGCACGGGC	60	-	TGG	chr5	116000000	missense	GAPARAV|SA|VKNMNL	GAPARAV|PA|VKNMNL	S163P			FALSE	FALSE	FALSE	FALSE	FALSE	FALSE	FALSE
339	AP4E1	ENST00000261842	Q9UPM8-1	S	700	ABE8e-SpCas9	a2g	+	ACAAATAGCTTGAAGCTGGA	40	+	AGG	chr15	50993391	missense	TGLKET|NS|LKLEGIK	TGLKET|GG|LKLEGIK	N699G, S700G	Multiple edits.		FALSE	FALSE	FALSE	FALSE	FALSE	FALSE	FALSE
340	APBA2	ENST00000558259	Q99767-1	S	480	ABE8e-SpCas9	a2g	+	GAGAGGCTGACCGGGGCATG	70	-	CGG	chr15	29101681	missense	RRMPR|SAS|QDCIETT	RRMPR|SAP|QDCIETT	S480P			FALSE	FALSE	FALSE	FALSE	FALSE	FALSE	FALSE
341	APBB1IP	ENST00000376236	Q7Z5R6-1	S	531	ABE8e-SpCas9	a2g	+	GGGACTGCCGCTGGTGTCGG	75	-	AGG	chr10	26567063	silent	RSSDTS|GS|PATPLKA	RSSDTS|GS|PATPLKA		Silent mutation for target aa.		FALSE	FALSE	FALSE	FALSE	FALSE	FALSE	FALSE
341	APBB1IP	ENST00000376236	Q7Z5R6-1	S	531	ABE8e-SpCas9	a2g	+	GGCGGGACTGCCGCTGGTGT	75	-	CGG	chr10	26567066	silent	RSSDTSG|SP|ATPLKA	RSSDTSG|SP|ATPLKA		Silent mutation for target aa.		FALSE	FALSE	FALSE	FALSE	FALSE	FALSE	FALSE
342	APBB1IP	ENST00000376236	Q7Z5R6-1	T	534	ABE8e-SpCas9	a2g	+	CGCCACGCCCCTCAAGGCCA	75	+	AGG	chr10	26567103	missense	DTSGSP|ATP|LKAKGT	DTSGSP|AAP|LKAKGT	T534A			FALSE	FALSE	FALSE	FALSE	FALSE	FALSE	FALSE
342	APBB1IP	ENST00000376236	Q7Z5R6-1	T	534	ABE8e-SpCas9	a2g	+	GCCACGCCCCTCAAGGCCAA	70	+	GGG	chr10	26567104	missense	DTSGSPA|TP|LKAKGT	DTSGSPA|AP|LKAKGT	T534A			FALSE	FALSE	FALSE	FALSE	FALSE	FALSE	FALSE
343	APBB2	ENST00000513140	Q92870-2	S	229	ABE8e-SpCas9	a2g	-	ATCCAGCCCAGAAACCAAGA	50	-	AGG	chr4	41013717	missense	QVATVS|SSP|ETKKDH	QVATVS|SGP|ETKKDH	S229G			FALSE	FALSE	FALSE	FALSE	FALSE	FALSE	FALSE
344	APBB2	ENST00000513140	Q92870-2	S	330	ABE8e-SpCas9	a2g	-	CTAGAACCCTGGAGATCTGC	55	+	TGG	chr4	40944934	missense	IPADLQ|GS|RKGSLSS	IPADLQ|GP|RKGSLSS	S330P			FALSE	FALSE	FALSE	FALSE	FALSE	FALSE	FALSE
344	APBB2	ENST00000513140	Q92870-2	S	330	ABE8e-SpCas9	a2g	-	TAGAACCCTGGAGATCTGCT	50	+	GGG	chr4	40944935	missense	IPADL|QGS|RKGSLSS	IPADL|QGP|RKGSLSS	S330P			FALSE	FALSE	FALSE	FALSE	FALSE	FALSE	FALSE
345	APBB3	ENST00000357560	O95704-1	M	441	ABE8e-SpCas9	a2g	-	AGCTCCATGGATTCCCCAGG	60	-	AGG	chr5	141000000	missense	RLKRTS|SM|DSPGGPL	RLKRTS|SV|DSPGGPL	M441V			FALSE	FALSE	FALSE	FALSE	FALSE	FALSE	FALSE
346	APC	ENST00000508376	P25054-1	S	254	ABE8e-SpCas9	a2g	+	CCGGCTCACATGATGCTGAG	60	+	CGG	chr5	113000000	silent	QNKHET|GS|HDAERQN	QNKHET|GS|HDAERQN		Silent mutation for target aa.		FALSE	FALSE	FALSE	FALSE	FALSE	FALSE	FALSE
347	APC	ENST00000508376	P25054-1	S	987	ABE8e-SpCas9	a2g	+	TCAGAATAGGATTCAATCGA	35	-	GGG	chr5	113000000	missense	KPSIES|YS|EDDESKF	KPSIES|HP|EDDESKF	Y986H, S987P	Multiple edits.		FALSE	FALSE	FALSE	FALSE	FALSE	FALSE	FALSE
347	APC	ENST00000508376	P25054-1	S	987	ABE8e-SpCas9	a2g	+	TTCAGAATAGGATTCAATCG	35	-	AGG	chr5	113000000	missense	KPSIES|YS|EDDESKF	KPSIES|YP|EDDESKF	S987P			FALSE	FALSE	FALSE	FALSE	FALSE	FALSE	FALSE
348	APC	ENST00000508376	P25054-1	S	1044	ABE8e-SpCas9	a2g	+	GTCCTTCACAGAATGAAAGA	40	+	TGG	chr5	113000000	silent	NSGRQS|PS|QNERWAR	NSGRQS|PS|QNERWAR		Silent mutation for target aa.		FALSE	FALSE	FALSE	FALSE	FALSE	FALSE	FALSE
348	APC	ENST00000508376	P25054-1	S	1044	ABE8e-SpCas9	a2g	+	TCCTTCACAGAATGAAAGAT	35	+	GGG	chr5	113000000	silent	NSGRQS|PSQ|NERWAR	NSGRQS|PSQ|NERWAR		Silent mutation for target aa.		FALSE	FALSE	FALSE	FALSE	FALSE	FALSE	FALSE
349	APC	ENST00000508376	P25054-1	S	2064	ABE8e-SpCas9	a2g	+	AAAACATAGTCCCAGAAATA	30	+	TGG	chr5	113000000	missense	KGDNE|KHS|PRNMGGI	KGDNE|KRG|PRNMGGI	H2063R, S2064G	Multiple edits.		FALSE	FALSE	FALSE	FALSE	FALSE	FALSE	FALSE
349	APC	ENST00000508376	P25054-1	S	2064	ABE8e-SpCas9	a2g	+	AAACATAGTCCCAGAAATAT	30	+	GGG	chr5	113000000	missense	KGDNEK|HS|PRNMGGI	KGDNEK|RG|PRNMGGI	H2063R, S2064G	Multiple edits.		FALSE	FALSE	FALSE	FALSE	FALSE	FALSE	FALSE
349	APC	ENST00000508376	P25054-1	S	2064	ABE8e-SpCas9	a2g	+	CATAGTCCCAGAAATATGGG	45	+	TGG	chr5	113000000	missense	KGDNEKH|SP|RNMGGI	KGDNEKH|GP|RNMGGI	S2064G			FALSE	FALSE	FALSE	FALSE	FALSE	FALSE	FALSE
350	APC	ENST00000508376	P25054-1	S	2244	ABE8e-SpCas9	a2g	+	ACAAGTCCTGTTTCTAAAAA	30	+	AGG	chr5	113000000	missense	RNSSSST|SP|VSKKGP	RNSSSST|GP|VSKKGP	S2244G			FALSE	FALSE	FALSE	FALSE	FALSE	FALSE	FALSE
351	APC	ENST00000508376	P25054-1	S	2330	ABE8e-SpCas9	a2g	+	GGGGAAATTGAGTTTCGGCC	55	-	AGG	chr5	113000000	missense	SPGRNS|IS|PGRNGIS	SPGRNS|TP|PGRNGIS	I2329T, S2330P	Multiple edits.		FALSE	FALSE	FALSE	FALSE	FALSE	FALSE	FALSE
352	APC	ENST00000508376	P25054-1	S	2512	ABE8e-SpCas9	a2g	+	TAGTGGGACTGAGATTAGGT	45	-	GGG	chr5	113000000	silent	RKLPPNL|SPT|IEYND	RKLPPNL|SPT|IEYND		Silent mutation for target aa.		FALSE	FALSE	FALSE	FALSE	FALSE	FALSE	FALSE
353	APC	ENST00000508376	P25054-1	T	2676	ABE8e-SpCas9	a2g	+	TCCCACAGGTAATACTCCCC	55	+	CGG	chr5	113000000	missense	PRSGRS|PTG|NTPPVI	PRSGRS|PAG|NTPPVI	T2676A			FALSE	FALSE	FALSE	FALSE	FALSE	FALSE	FALSE
354	APC	ENST00000508376	P25054-1	S	2830	ABE8e-SpCas9	a2g	+	CTTAGGACTTTGGGTTCCAC	50	-	TGG	chr5	113000000	silent	TESSGTQ|SP|KRHSGS	TESSGTQ|SP|KRHSGS		Silent mutation for target aa.		FALSE	FALSE	FALSE	FALSE	FALSE	FALSE	FALSE
354	APC	ENST00000508376	P25054-1	S	2830	ABE8e-SpCas9	a2g	+	CAAAGTCCTAAGCGCCATTC	50	+	TGG	chr5	113000000	missense	TESSGTQ|SP|KRHSGS	TESSGTQ|GP|KRHSGS	S2830G			FALSE	FALSE	FALSE	FALSE	FALSE	FALSE	FALSE
355	APEH	ENST00000296456	P13798	S	185	ABE8e-SpCas9	a2g	+	GGCACTGACGTCCAAGGCTT	60	-	TGG	chr3	49676151	missense	QTKALD|VS|ASDDEIA	QTKALD|AS|ASDDEIA	V184A	Silent mutation for target aa.		FALSE	FALSE	FALSE	FALSE	FALSE	FALSE	FALSE
356	APOOL	ENST00000373173	Q6UXV4	S	200	ABE8e-SpCas9	a2g													Amino acid not found or Ensembl ID not in database.
357	APPL1	ENST00000288266	Q9UKG1	S	410	ABE8e-SpCas9	a2g	+	GAGAGCCTGCGGCCAGCAGC	75	+	AGG	chr3	57257049	missense	SFQQRHE|SL|RPAAGQ	SFQQRHE|GL|RPAAGQ	S410G			FALSE	FALSE	FALSE	FALSE	FALSE	FALSE	FALSE
358	APPL1	ENST00000288266	Q9UKG1	S	693	ABE8e-SpCas9	a2g	+	CTTCTGACTGGCTACTGCTA	50	-	AGG	chr3	57269620	missense	VVLSSS|QSE|ESDLGE	VVLSSS|QPE|ESDLGE	S693P			FALSE	FALSE	FALSE	FALSE	FALSE	FALSE	FALSE
358	APPL1	ENST00000288266	Q9UKG1	S	693	ABE8e-SpCas9	a2g	+	CCAGTCAGAAGAGAGTGATT	45	+	TGG	chr3	57269650	silent	VVLSSS|QSE|ESDLGE	VVLSSS|QSE|ESDLGE		Silent mutation for target aa.		FALSE	FALSE	FALSE	FALSE	FALSE	FALSE	FALSE
358	APPL1	ENST00000288266	Q9UKG1	S	693	ABE8e-SpCas9	a2g	+	CAGTCAGAAGAGAGTGATTT	40	+	GGG	chr3	57269651	missense	VVLSSSQ|SE|ESDLGE	VVLSSSQ|SG|ESDLGE	E694G	Silent mutation for target aa.		FALSE	FALSE	FALSE	FALSE	FALSE	FALSE	FALSE
359	APRT	ENST00000378364	P07741-1	S	30	ABE8e-SpCas9	a2g	-	GCGAGATGTCCCTGGACCCA	65	+	AGG	chr16	88811666	missense	GVVFR|DIS|PVLKDPA	GVVFR|DTP|PVLKDPA	I29T, S30P	Multiple edits.		FALSE	FALSE	FALSE	FALSE	FALSE	FALSE	FALSE
360	ARAP1	ENST00000334211	Q96P48-4	S	70	ABE8e-SpCas9	a2g													Amino acid not found or Ensembl ID not in database.
361	ARAP1	ENST00000334211	Q96P48-4	S	229	ABE8e-SpCas9	a2g													Amino acid not found or Ensembl ID not in database.
362	ARAP1	ENST00000334211	Q96P48-4	Y	231	ABE8e-SpCas9	a2g													Amino acid not found or Ensembl ID not in database.
363	ARAP1	ENST00000334211	Q96P48-4	S	429	ABE8e-SpCas9	a2g													Amino acid not found or Ensembl ID not in database.
364	ARAP1	ENST00000334211	Q96P48-4	S	632	ABE8e-SpCas9	a2g													Amino acid not found or Ensembl ID not in database.
365	ARAP2	ENST00000303965	Q8WZ64	S	1632	ABE8e-SpCas9	a2g	-	TCGGAGTTTCAACTGCCTGG	55	-	AGG	chr4	36068112	missense	NRPRKH|RSF|NCLEDT	NRPRKH|RGF|NCLEDT	S1632G			FALSE	FALSE	FALSE	FALSE	FALSE	FALSE	FALSE
365	ARAP2	ENST00000303965	Q8WZ64	S	1632	ABE8e-SpCas9	a2g	-	ACATCGGAGTTTCAACTGCC	50	-	TGG	chr4	36068115	missense	NRPRK|HRS|FNCLEDT	NRPRK|HRG|FNCLEDT	S1632G			FALSE	FALSE	FALSE	FALSE	FALSE	FALSE	FALSE
365	ARAP2	ENST00000303965	Q8WZ64	S	1632	ABE8e-SpCas9	a2g	-	AGTTGAAACTCCGATGTTTT	35	+	CGG	chr4	36068139	missense	NRPRKHR|SFN|CLEDT	NRPRKHR|SPN|CLEDT	F1633P	Silent mutation for target aa.		FALSE	FALSE	FALSE	FALSE	FALSE	FALSE	FALSE
365	ARAP2	ENST00000303965	Q8WZ64	S	1632	ABE8e-SpCas9	a2g	-	GTTGAAACTCCGATGTTTTC	40	+	GGG	chr4	36068140	missense	NRPRKHR|SF|NCLEDT	NRPRKHR|SP|NCLEDT	F1633P	Silent mutation for target aa.		FALSE	FALSE	FALSE	FALSE	FALSE	FALSE	FALSE
365	ARAP2	ENST00000303965	Q8WZ64	S	1632	ABE8e-SpCas9	a2g	-	TTGAAACTCCGATGTTTTCG	40	+	GGG	chr4	36068141	missense	NRPRKHR|SF|NCLEDT	NRPRKHR|SP|NCLEDT	F1633P	Silent mutation for target aa.		FALSE	FALSE	FALSE	FALSE	FALSE	FALSE	FALSE
366	ARCN1	ENST00000264028	P48444-1	S	294	ABE8e-SpCas9	a2g													Amino acid not found or Ensembl ID not in database.
367	ARF3	ENST00000541959	P61204-1	T	64	ABE8e-SpCas9	a2g	-	TTTACAGTGTGGGATGTGGG	50	-	TGG	chr12	48940049	missense	EYKNISF|TV|WDVGGQ	EYKNISF|AV|WDVGGQ	T64A			FALSE	FALSE	FALSE	FALSE	FALSE	FALSE	FALSE
367	ARF3	ENST00000541959	P61204-1	T	64	ABE8e-SpCas9	a2g	-	AGCTTTACAGTGTGGGATGT	45	-	GGG	chr12	48940052	missense	EYKNIS|FT|VWDVGGQ	EYKNIS|FA|VWDVGGQ	T64A			FALSE	FALSE	FALSE	FALSE	FALSE	FALSE	FALSE
367	ARF3	ENST00000541959	P61204-1	T	64	ABE8e-SpCas9	a2g	-	CAGCTTTACAGTGTGGGATG	50	-	TGG	chr12	48940053	missense	EYKNI|SFT|VWDVGGQ	EYKNI|SFA|VWDVGGQ	T64A			FALSE	FALSE	FALSE	FALSE	FALSE	FALSE	FALSE
368	ARFGAP1	ENST00000353546	Q8N6T3-2	T	61	ABE8e-SpCas9	a2g													Amino acid not found or Ensembl ID not in database.
369	ARFGAP1	ENST00000353546	Q8N6T3-2	T	115	ABE8e-SpCas9	a2g													Amino acid not found or Ensembl ID not in database.
370	ARFGAP1	ENST00000353546	Q8N6T3-2	S	163	ABE8e-SpCas9	a2g													Amino acid not found or Ensembl ID not in database.
371	ARFGAP1	ENST00000353546	Q8N6T3-2	T	306	ABE8e-SpCas9	a2g													Amino acid not found or Ensembl ID not in database.
372	ARFGAP2	ENST00000524782	Q8N6H7-1	S	368	ABE8e-SpCas9	a2g	-	GGAAAGCTTTGGCTCCCGCT	60	-	GGG	chr11	47167996	missense	NPFSLG|ESF|GSRWDT	NPFSLG|EGF|GSRWDT	S368G			FALSE	FALSE	FALSE	FALSE	FALSE	FALSE	FALSE
372	ARFGAP2	ENST00000524782	Q8N6H7-1	S	368	ABE8e-SpCas9	a2g	-	GGGAAAGCTTTGGCTCCCGC	65	-	TGG	chr11	47167997	missense	NPFSLG|ES|FGSRWDT	NPFSLG|GG|FGSRWDT	E367G, S368G	Multiple edits.		FALSE	FALSE	FALSE	FALSE	FALSE	FALSE	FALSE
373	ARFGAP2	ENST00000524782	Q8N6H7-1	S	400	ABE8e-SpCas9	a2g	-	CTATTTCAGAAAGGTAGAGT	35	-	GGG	chr11	47167901	silent	ISSIRP|IS|ERATNRR	ISSIRP|IS|ERATNRR		Silent mutation for target aa.		FALSE	FALSE	FALSE	FALSE	FALSE	FALSE	FALSE
374	ARFGAP2	ENST00000524782	Q8N6H7-1	S	432	ABE8e-SpCas9	a2g	-	TCTCATCTGACATGTTCTTT	35	-	GGG	chr11	47166780	silent	FAGAKAI|SS|DMFFGR	FAGAKAI|SS|DMFFGR		Silent mutation for target aa.		FALSE	FALSE	TRUE	FALSE	FALSE	FALSE	FALSE
374	ARFGAP2	ENST00000524782	Q8N6H7-1	S	432	ABE8e-SpCas9	a2g	-	ATCTCATCTGACATGTTCTT	35	-	TGG	chr11	47166781	silent	FAGAKAI|SS|DMFFGR	FAGAKAI|SS|DMFFGR		Silent mutation for target aa.		FALSE	FALSE	FALSE	FALSE	FALSE	FALSE	FALSE
375	ARFGAP3	ENST00000263245	Q9NP61-1	S	274	ABE8e-SpCas9	a2g	-	ATCATTACGATTAGCCTATA	30	-	AGG	chr22	42817831	silent	KEESIVS|SLR|LAYKD	KEESIVS|SLR|LAYKD		Silent mutation for target aa.		FALSE	FALSE	FALSE	FALSE	FALSE	FALSE	FALSE
376	ARFGAP3	ENST00000263245	Q9NP61-1	S	374	ABE8e-SpCas9	a2g	-	ATGACAGTTCAGATTCCTAT	35	-	TGG	chr22	42810874	missense	SFSSWD|DS|SDSYWKK	SFSSWD|GG|SDSYWKK	D373G, S374G	Multiple edits.		FALSE	FALSE	FALSE	FALSE	FALSE	FALSE	FALSE
377	ARFGAP3	ENST00000263245	Q9NP61-1	S	428	ABE8e-SpCas9	a2g	-	ATTTCATCAGATATGTATTT	20	-	TGG	chr22	42808788	silent	FGNVKAI|SS|DMYFGR	FGNVKAI|SS|DMYFGR		Silent mutation for target aa.		FALSE	FALSE	FALSE	FALSE	FALSE	FALSE	FALSE
378	ARFGAP3	ENST00000263245	Q9NP61-1	S	451	ABE8e-SpCas9	a2g	-	TTGCCGACAGCCTCTCTAGG	60	+	CGG	chr22	42807147	missense	RARLER|LSA|SSSISS	RARLER|LPA|SSSISS	S451P			FALSE	FALSE	FALSE	FALSE	FALSE	FALSE	FALSE
378	ARFGAP3	ENST00000263245	Q9NP61-1	S	451	ABE8e-SpCas9	a2g	-	TGCCGACAGCCTCTCTAGGC	65	+	GGG	chr22	42807148	missense	RARLER|LS|ASSSISS	RARLER|PP|ASSSISS	L450P, S451P	Multiple edits.		FALSE	FALSE	FALSE	FALSE	FALSE	FALSE	FALSE
379	ARFGEF1	ENST00000262215	Q9Y6D6	S	1555	ABE8e-SpCas9	a2g	-	TTACAGGAGATGGAGGTGGG	55	+	GGG	chr8	67216624	silent	ETAPPPP|SPV|SEKPL	ETAPPPP|SPV|SEKPL		Silent mutation for target aa.		FALSE	FALSE	FALSE	FALSE	FALSE	FALSE	FALSE
379	ARFGEF1	ENST00000262215	Q9Y6D6	S	1555	ABE8e-SpCas9	a2g	-	TACAGGAGATGGAGGTGGGG	60	+	GGG	chr8	67216625	silent	ETAPPPP|SP|VSEKPL	ETAPPPP|SP|VSEKPL		Silent mutation for target aa.		FALSE	FALSE	FALSE	FALSE	FALSE	FALSE	FALSE
380	ARFGEF1	ENST00000262215	Q9Y6D6	S	243	ABE8e-SpCas9	a2g	-	GAGGTGATTCAGGCTCGTGA	55	+	TGG	chr8	67292050	missense	VSHHEP|ESP|QLRYLP	VSHHEP|EPP|QLRYLP	S243P			FALSE	FALSE	FALSE	FALSE	FALSE	FALSE	FALSE
381	ARFGEF2	ENST00000371917	Q9Y6D5	S	227	ABE8e-SpCas9	a2g	+	TTGGGGATACTGCTGCAGCT	55	-	TGG	chr20	48953617	missense	VIQAAA|VSP|KFVRLK	VIQAAA|VPP|KFVRLK	S227P			FALSE	FALSE	FALSE	FALSE	FALSE	FALSE	FALSE
382	ARFGEF2	ENST00000371917	Q9Y6D5	S	279	ABE8e-SpCas9	a2g	+	CTGTCAGGTACGGGCTGATA	55	+	CGG	chr20	48953804	silent	RERGSSL|SG|TDDGAQ	RERGSSL|SG|TDDGAQ		Silent mutation for target aa.		FALSE	FALSE	FALSE	FALSE	FALSE	FALSE	FALSE
383	ARFGEF2	ENST00000371917	Q9Y6D5	S	614	ABE8e-SpCas9	a2g	+	ACGGTGTAGTGTGACGTCCA	55	+	TGG	chr20	48976094	missense	LDMAR|RCS|VTSMEST	LDMAR|RCG|VTSMEST	S614G			FALSE	FALSE	FALSE	FALSE	FALSE	FALSE	FALSE
384	ARGLU1	ENST00000400198	Q9NWB6-1	S	77	ABE8e-SpCas9	a2g	-	GCGGGGACGAGGCGCGCTCC	85	+	CGG	chr13	107000000	missense	RDRERA|SSP|PDRIDI	RDRERA|SPP|PDRIDI	S77P			FALSE	FALSE	FALSE	FALSE	FALSE	FALSE	FALSE
385	ARGLU1	ENST00000400198	Q9NWB6-1	S	268	ABE8e-SpCas9	a2g	-	TTTAATGAGAAGGACAGTTT	30	+	TGG	chr13	107000000	missense	SRPKLSF|SL|KTQD*-	SRPKLSF|PP|KTQD*-	S268P, L269P	Multiple edits.		FALSE	FALSE	FALSE	FALSE	FALSE	FALSE	FALSE
386	ARHGAP10	ENST00000336498	A1A4S6	S	591	ABE8e-SpCas9	a2g	+	GGTGATGCTGACAGGCAGGT	60	-	GGG	chr4	148000000	missense	EPTCLS|AS|PPNAPPR	EPTCLS|AP|PPNAPPR	S591P			FALSE	FALSE	FALSE	FALSE	FALSE	FALSE	FALSE
386	ARHGAP10	ENST00000336498	A1A4S6	S	591	ABE8e-SpCas9	a2g	+	GGGTGATGCTGACAGGCAGG	65	-	TGG	chr4	148000000	missense	EPTCLS|AS|PPNAPPR	EPTCLS|AP|PPNAPPR	S591P			FALSE	FALSE	FALSE	FALSE	FALSE	FALSE	FALSE
387	ARHGAP11A	ENST00000361627	Q6P4F7-1	S	285	ABE8e-SpCas9	a2g	+	GACAAAGTGTAGGAGGTAAG	45	+	TGG	chr15	32625639	missense	YKRKRR|QS|VGDFVSG	YKRKRR|RG|VGDFVSG	Q284R, S285G	Multiple edits.		FALSE	FALSE	FALSE	FALSE	FALSE	FALSE	FALSE
388	ARHGAP11A	ENST00000361627	Q6P4F7-1	S	304	ABE8e-SpCas9	a2g	+	GTAATAGAAGGTGTTCTGTT	35	-	AGG	chr15	32628762	missense	FKPNRTP|SI|TPQEER	FKPNRTP|PT|TPQEER	S304P, I305T	Multiple edits.		FALSE	FALSE	FALSE	FALSE	FALSE	FALSE	FALSE
389	ARHGAP11A	ENST00000361627	Q6P4F7-1	T	508	ABE8e-SpCas9	a2g	+	CTAACTCCAGAGCGACTAGT	50	+	TGG	chr15	32636312	missense	KSEETLL|TP|ERLVGT	KSEETLL|AP|ERLVGT	T508A			FALSE	FALSE	FALSE	FALSE	FALSE	FALSE	FALSE
390	ARHGAP11A	ENST00000361627	Q6P4F7-1	S	620	ABE8e-SpCas9	a2g	+	AGTCATCAGTAACTAATGTG	35	+	GGG	chr15	32636646	silent	LMNQRQ|SS|VTNVGKV	LMNQRQ|SS|VTNVGKV		Silent mutation for target aa.		FALSE	FALSE	FALSE	FALSE	FALSE	FALSE	FALSE
391	ARHGAP11A	ENST00000361627	Q6P4F7-1	S	847	ABE8e-SpCas9	a2g	+	CAAAGAATTAATTCTTCTGA	25	-	CGG	chr15	32637297	missense	QSVRRI|NS|LLEYSRQ	QSVRRI|NP|LLEYSRQ	S847P			FALSE	FALSE	FALSE	FALSE	FALSE	FALSE	FALSE
392	ARHGAP11A	ENST00000361627	Q6P4F7-1	S	886	ABE8e-SpCas9	a2g	+	TGATGCACTTTCTATACAAG	35	-	AGG	chr15	32637417	silent	ALSSCIE|SA|SKDSSV	ALSSCIE|SA|SKDSSV		Silent mutation for target aa.		FALSE	FALSE	FALSE	FALSE	FALSE	FALSE	FALSE
393	ARHGAP12	ENST00000344936	Q8IWW6-1	S	176	ABE8e-SpCas9	a2g	-	CGCTCATTTGGTCATTTTCC	45	-	CGG	chr10	31908313	silent	SSQNRTR|SF|GHFPGP	SSQNRTR|SF|GHFPGP		Silent mutation for target aa.		FALSE	FALSE	FALSE	FALSE	FALSE	FALSE	FALSE
393	ARHGAP12	ENST00000344936	Q8IWW6-1	S	176	ABE8e-SpCas9	a2g	-	CAAATGAGCGTGTCCTATTC	45	+	TGG	chr10	31908344	missense	SSQNRT|RSF|GHFPGP	SSQNRT|RPL|GHFPGP	S176P, F177L	Multiple edits.		FALSE	FALSE	FALSE	FALSE	FALSE	FALSE	FALSE
394	ARHGAP12	ENST00000344936	Q8IWW6-1	S	201	ABE8e-SpCas9	a2g	-	CGGAATCACAAGATTGTTCC	45	+	TGG	chr10	31908272	missense	SQEQS|CDS|AGEGSER	SQEQS|CDP|AGEGSER	S201P			FALSE	FALSE	FALSE	FALSE	FALSE	FALSE	FALSE
395	ARHGAP12	ENST00000344936	Q8IWW6-1	S	403	ABE8e-SpCas9	a2g													Amino acid not found or Ensembl ID not in database.
396	ARHGAP12	ENST00000344936	Q8IWW6-1	Y	243	ABE8e-SpCas9	a2g	-	TTAGCATAGACAGGAGAATC	40	+	TGG	chr10	31861629	missense	GRPDSPV|YA|NLQELK	GRPDSPV|HA|NLQELK	Y243H			FALSE	FALSE	FALSE	FALSE	FALSE	FALSE	FALSE
397	ARHGAP15	ENST00000295095	Q53QZ3	T	213	ABE8e-SpCas9	a2g	+	ATTCAGTGCTAGAGGATCTT	40	-	TGG	chr2	143000000	silent	KIQRSS|STE|LLSHYD	KIQRSS|STE|LLSHYD		Silent mutation for target aa.		FALSE	FALSE	FALSE	FALSE	FALSE	FALSE	FALSE
398	ARHGAP17	ENST00000289968	Q68EM7-1	T	682	ABE8e-SpCas9	a2g	-	CAGCACACGGGCCAGCCTCC	75	-	AGG	chr16	24931241	missense	PSPPTQ|HT|GQPPGQP	PSPPTQ|RA|GQPPGQP	H681R, T682A	Multiple edits.		FALSE	FALSE	FALSE	FALSE	FALSE	FALSE	FALSE
399	ARHGAP17	ENST00000289968	Q68EM7-1	S	676	ABE8e-SpCas9	a2g	-	GGGAGGAGAGGGGCTTCGGG	75	+	TGG	chr16	24931285	silent	KPPTRSP|SP|PTQHTG	KPPTRSP|SP|PTQHTG		Silent mutation for target aa.		FALSE	FALSE	FALSE	FALSE	FALSE	FALSE	FALSE
399	ARHGAP17	ENST00000289968	Q68EM7-1	S	676	ABE8e-SpCas9	a2g	-	GGAGGAGAGGGGCTTCGGGT	70	+	GGG	chr16	24931286	missense	KPPTRSP|SP|PTQHTG	KPPTRSP|PP|PTQHTG	S676P			FALSE	FALSE	FALSE	FALSE	FALSE	FALSE	FALSE
399	ARHGAP17	ENST00000289968	Q68EM7-1	S	676	ABE8e-SpCas9	a2g	-	GGAGAGGGGCTTCGGGTGGG	75	+	TGG	chr16	24931289	missense	KPPTRS|PS|PPTQHTG	KPPTRS|PP|PPTQHTG	S676P			FALSE	FALSE	FALSE	FALSE	FALSE	FALSE	FALSE
400	ARHGAP19	ENST00000358531	Q14CB8-1	S	400	ABE8e-SpCas9	a2g	-	AATCATTGACCCAGACACCA	45	-	GGG	chr10	97235285	silent	IRQFNKQ|SL|TQTPGR	IRQFNKQ|SL|TQTPGR		Silent mutation for target aa.		FALSE	FALSE	FALSE	FALSE	FALSE	FALSE	FALSE
400	ARHGAP19	ENST00000358531	Q14CB8-1	S	400	ABE8e-SpCas9	a2g	-	CAATCATTGACCCAGACACC	50	-	AGG	chr10	97235286	silent	IRQFNKQ|SL|TQTPGR	IRQFNKQ|SL|TQTPGR		Silent mutation for target aa.		FALSE	FALSE	FALSE	FALSE	FALSE	FALSE	FALSE
401	ARHGAP19	ENST00000358531	Q14CB8-1	S	438	ABE8e-SpCas9	a2g	-	CTGACATCATCTGATTTCCC	45	+	AGG	chr10	97229864	missense	VLGNQ|MMS|EKKKKNP	VLGNQ|MTP|EKKKKNP	M437T, S438P	Multiple edits.		FALSE	FALSE	FALSE	FALSE	FALSE	FALSE	FALSE
402	ARHGAP19	ENST00000358531	Q14CB8-1	T	446	ABE8e-SpCas9	a2g	-	GAACCCTACTCCAGAATCTG	50	-	TGG	chr10	97229810	missense	EKKKK|NPT|PESVAIG	EKKKK|NPA|PESVAIG	T446A			FALSE	FALSE	FALSE	FALSE	FALSE	FALSE	FALSE
403	ARHGAP19	ENST00000358531	Q14CB8-1	T	476	ABE8e-SpCas9	a2g	-	TGACACCAACAAGATTGAAG	40	-	TGG	chr10	97229177	silent	GSPAVTM|TP|TRLKWS	GSPAVTM|TP|TRLKWS		Silent mutation for target aa.		FALSE	FALSE	FALSE	FALSE	FALSE	FALSE	FALSE
404	ARHGAP21	ENST00000396432	Q5T5U3-1	S	880	ABE8e-SpCas9	a2g													Amino acid not found or Ensembl ID not in database.
405	ARHGAP21	ENST00000396432	Q5T5U3-1	S	1417	ABE8e-SpCas9	a2g													Amino acid not found or Ensembl ID not in database.
406	ARHGAP21	ENST00000396432	Q5T5U3-1	S	1432	ABE8e-SpCas9	a2g	-	TAGCAGCTCAGAAGATGAAC	45	-	TGG	chr10	24585979	missense	KEKAQP|SSS|EDELDN	KEKAQP|SGS|EDELDN	S1432G			FALSE	FALSE	FALSE	FALSE	FALSE	FALSE	FALSE
407	ARHGAP23	ENST00000622683	Q9P227-1	S	316	ABE8e-SpCas9	a2g	+	GGGAGGCGCTGCGGGCCCGG	90	-	GGG	chr17	38466612	missense	APRAR|SAS|QDRLEEV	APRAR|SAP|QDRLEEV	S316P			FALSE	FALSE	FALSE	FALSE	FALSE	FALSE	FALSE
407	ARHGAP23	ENST00000622683	Q9P227-1	S	316	ABE8e-SpCas9	a2g	+	TGGGAGGCGCTGCGGGCCCG	85	-	GGG	chr17	38466613	missense	APRARS|AS|QDRLEEV	APRARS|AP|QDRLEEV	S316P			FALSE	FALSE	FALSE	FALSE	FALSE	FALSE	FALSE
407	ARHGAP23	ENST00000622683	Q9P227-1	S	316	ABE8e-SpCas9	a2g	+	CTGGGAGGCGCTGCGGGCCC	85	-	GGG	chr17	38466614	missense	APRARS|AS|QDRLEEV	APRARS|AP|QDRLEEV	S316P			FALSE	FALSE	FALSE	FALSE	FALSE	FALSE	FALSE
407	ARHGAP23	ENST00000622683	Q9P227-1	S	316	ABE8e-SpCas9	a2g	+	CCTGGGAGGCGCTGCGGGCC	85	-	CGG	chr17	38466615	missense	APRARS|ASQ|DRLEEV	APRARS|APQ|DRLEEV	S316P			FALSE	FALSE	FALSE	FALSE	FALSE	FALSE	FALSE
408	ARHGAP23	ENST00000622683	Q9P227-1	S	372	ABE8e-SpCas9	a2g	+	CGGGGTGACACCAGTGCCCC	75	-	TGG	chr17	38466784	missense	LGPGALV|SP|RFERCG	LGPGALV|PP|RFERCG	S372P			FALSE	FALSE	FALSE	FALSE	FALSE	FALSE	FALSE
408	ARHGAP23	ENST00000622683	Q9P227-1	S	372	ABE8e-SpCas9	a2g	+	TGGTGTCACCCCGCTTTGAG	60	+	CGG	chr17	38466812	silent	LGPGAL|VS|PRFERCG	LGPGAL|VS|PRFERCG		Silent mutation for target aa.		FALSE	FALSE	FALSE	FALSE	FALSE	FALSE	FALSE
409	ARHGAP23	ENST00000622683	Q9P227-1	S	425	ABE8e-SpCas9	a2g	+	GGAATGATGGGCTGTAGCTC	55	-	CGG	chr17	38466942	missense	GYRSYS|PSF|QRRTGL	GYRSYS|PPL|QRRTGL	S425P, F426L	Multiple edits.		FALSE	FALSE	FALSE	FALSE	FALSE	FALSE	FALSE
409	ARHGAP23	ENST00000622683	Q9P227-1	S	425	ABE8e-SpCas9	a2g	+	CCATCATTCCAGCGCCGGAC	65	+	CGG	chr17	38466973	silent	GYRSYSP|SF|QRRTGL	GYRSYSP|SF|QRRTGL		Silent mutation for target aa.		FALSE	FALSE	FALSE	FALSE	FALSE	FALSE	FALSE
410	ARHGAP23	ENST00000622683	Q9P227-1	S	437	ABE8e-SpCas9	a2g	+	GGAAGGAGAGCGCATGGAGG	65	-	AGG	chr17	38466978	missense	TGLLHA|LSF|RDSPFG	TGLLHA|LPL|RDSPFG	S437P, F438L	Multiple edits.		FALSE	FALSE	FALSE	FALSE	FALSE	FALSE	FALSE
411	ARHGAP23	ENST00000622683	Q9P227-1	S	1393	ABE8e-SpCas9	a2g	+	CGGGCGACAGCGGCCGCCGC	90	-	AGG	chr17	38510659	missense	VRLRRP|LSP|ETRRRR	VRLRRP|LPP|ETRRRR	S1393P			FALSE	FALSE	FALSE	FALSE	FALSE	FALSE	FALSE
412	ARHGAP25	ENST00000409202	P42331-4	S	165	ABE8e-SpCas9	a2g													Amino acid not found or Ensembl ID not in database.
413	ARHGAP25	ENST00000409202	P42331-4	S	188	ABE8e-SpCas9	a2g													Amino acid not found or Ensembl ID not in database.
414	ARHGAP25	ENST00000409202	P42331-4	S	227	ABE8e-SpCas9	a2g													Amino acid not found or Ensembl ID not in database.
415	ARHGAP26	ENST00000274498	Q9UNA1-1	T	382	ABE8e-SpCas9	a2g	+	AAGGGAGTAAGTACGATGCT	45	+	TGG	chr5	143000000	missense	KDSQSE|GT|AQLDSIG	KDSQSE|GA|AQLDSIG	T382A			FALSE	FALSE	FALSE	FALSE	FALSE	FALSE	FALSE
415	ARHGAP26	ENST00000274498	Q9UNA1-1	T	382	ABE8e-SpCas9	a2g	+	AGGGAGTAAGTACGATGCTT	45	+	GGG	chr5	143000000	missense	KDSQSE|GT|AQLDSIG	KDSQSE|GA|AQLDSIG	T382A			FALSE	FALSE	FALSE	FALSE	FALSE	FALSE	FALSE
416	ARHGAP26	ENST00000274498	Q9UNA1-1	S	584	ABE8e-SpCas9	a2g	+	CTTCCGAGACAGGTGCAGCT	60	-	GGG	chr5	143000000	silent	TNAQLHL|SR|KKSSDS	TNAQLHL|SR|KKSSDS		Silent mutation for target aa.		FALSE	FALSE	FALSE	FALSE	FALSE	FALSE	FALSE
416	ARHGAP26	ENST00000274498	Q9UNA1-1	S	584	ABE8e-SpCas9	a2g	+	TCTTCCGAGACAGGTGCAGC	60	-	TGG	chr5	143000000	silent	TNAQLHL|SRK|KSSDS	TNAQLHL|SRK|KSSDS		Silent mutation for target aa.		FALSE	FALSE	FALSE	FALSE	TRUE	FALSE	FALSE
417	ARHGAP27	ENST00000428638		S	466	ABE8e-SpCas9	a2g	-	GGCCAGCCCTCCAGAGGAGA	70	-	AGG	chr17	45404446	missense	GDTPAQ|ASP|PEEKVP	GDTPAQ|AGP|PEEKVP	S466G			FALSE	FALSE	FALSE	FALSE	FALSE	FALSE	FALSE
418	ARHGAP30	ENST00000368016		M	68	ABE8e-SpCas9	a2g													Amino acid not found or Ensembl ID not in database.
419	ARHGAP30	ENST00000368016		S	114	ABE8e-SpCas9	a2g													Amino acid not found or Ensembl ID not in database.
420	ARHGAP30	ENST00000368016		S	150	ABE8e-SpCas9	a2g													Amino acid not found or Ensembl ID not in database.
421	ARHGAP30	ENST00000368016		S	501	ABE8e-SpCas9	a2g	-	GACAGCGAGTCCTCCAGGGC	70	+	AGG	chr1	161000000	missense	LAPALED|SL|SQEVQD	LAPALED|PP|SQEVQD	S501P, L502P	Multiple edits.		FALSE	FALSE	FALSE	FALSE	FALSE	FALSE	FALSE
422	ARHGAP30	ENST00000368016		S	685	ABE8e-SpCas9	a2g													Amino acid not found or Ensembl ID not in database.
423	ARHGAP30	ENST00000368016		S	857	ABE8e-SpCas9	a2g													Amino acid not found or Ensembl ID not in database.
424	ARHGAP30	ENST00000368016		S	871	ABE8e-SpCas9	a2g	-	TGCGCTGAGAGGACAACAGG	60	+	GGG	chr1	161000000	silent	VPDPLLS|SQR|RSYAF	VPDPLLS|SQR|RSYAF		Silent mutation for target aa.		FALSE	FALSE	FALSE	FALSE	FALSE	FALSE	FALSE
424	ARHGAP30	ENST00000368016		S	871	ABE8e-SpCas9	a2g	-	TGAGAGGACAACAGGGGGTC	60	+	AGG	chr1	161000000	missense	VPDPLL|SS|QRRSYAF	VPDPLL|PP|QRRSYAF	S870P, S871P	Multiple edits.		FALSE	FALSE	FALSE	FALSE	FALSE	FALSE	FALSE
425	ARHGAP30	ENST00000368016		S	890	ABE8e-SpCas9	a2g													Amino acid not found or Ensembl ID not in database.
426	ARHGAP31	ENST00000264245	Q2M1Z3	S	476	ABE8e-SpCas9	a2g	+	GCGAGGGCTCCATCTGGAAG	65	-	AGG	chr3	119000000	missense	SLFQM|EPS|PRNQRKA	SLFQM|EPP|PRNQRKA	S476P			FALSE	FALSE	FALSE	FALSE	FALSE	FALSE	FALSE
427	ARHGAP31	ENST00000264245	Q2M1Z3	S	954	ABE8e-SpCas9	a2g	+	CTAGAGAATGGCTCTGGCGA	55	-	AGG	chr3	119000000	missense	PSLRQS|HSL|DSKPTV	PSLRQS|HPL|DSKPTV	S954P			FALSE	FALSE	FALSE	FALSE	FALSE	FALSE	FALSE
428	ARHGAP31	ENST00000264245	Q2M1Z3	S	1432	ABE8e-SpCas9	a2g	+	TTACTGATCTCCGCTGAGGC	55	-	TGG	chr3	119000000	missense	FYQPQR|RSV|ILDGRS	FYQPQR|RPV|ILDGRS	S1432P			FALSE	FALSE	FALSE	FALSE	FALSE	FALSE	FALSE
429	ARHGAP32	ENST00000310343	A7KAX9-1	S	594	ABE8e-SpCas9	a2g	-	TGGTGGATGGAGAGGATACC	55	+	AGG	chr11	129000000	missense	SLLVSS|PST|KLLTLE	SLLVSS|PPT|KLLTLE	S594P			FALSE	FALSE	FALSE	FALSE	FALSE	FALSE	FALSE
429	ARHGAP32	ENST00000310343	A7KAX9-1	S	594	ABE8e-SpCas9	a2g	-	TGGATGGAGAGGATACCAGG	55	+	AGG	chr11	129000000	missense	SLLVS|SPS|TKLLTLE	SLLVS|SPP|TKLLTLE	S594P			FALSE	FALSE	FALSE	FALSE	FALSE	FALSE	FALSE
430	ARHGAP32	ENST00000310343	A7KAX9-1	S	662	ABE8e-SpCas9	a2g	-	AAGGAACGCCAGCTACCCAC	60	+	AGG	chr11	129000000	missense	SPVGSW|RS|FFNLGKS	SPVGSW|RP|FFNLGKS	S662P			FALSE	FALSE	FALSE	FALSE	FALSE	FALSE	FALSE
431	ARHGAP32	ENST00000310343	A7KAX9-1	S	1585	ABE8e-SpCas9	a2g	-	CATGGAGAGACTGCACTCTC	55	+	CGG	chr11	129000000	missense	PTIRRVQ|SLH|APPSS	PTIRRVQ|SPH|APPSS	L1586P	Silent mutation for target aa.		FALSE	FALSE	FALSE	FALSE	FALSE	FALSE	FALSE
431	ARHGAP32	ENST00000310343	A7KAX9-1	S	1585	ABE8e-SpCas9	a2g	-	GAGAGACTGCACTCTCCGGA	60	+	TGG	chr11	129000000	missense	PTIRRV|QS|LHAPPSS	PTIRRV|QP|LHAPPSS	S1585P			FALSE	FALSE	FALSE	FALSE	FALSE	FALSE	FALSE
432	ARHGAP32	ENST00000310343	A7KAX9-1	S	1703	ABE8e-SpCas9	a2g	-	CTTGTACAGTTATGCTGGTT	40	-	TGG	chr11	129000000	missense	LQGKS|LYS|YAGLAPR	LQGKS|LCG|YAGLAPR	Y1702C, S1703G	Multiple edits.		FALSE	FALSE	FALSE	FALSE	FALSE	FALSE	FALSE
433	ARHGAP35	ENST00000614079		S	773	ABE8e-SpCas9	a2g	+	TACTGCTAGCATCAAAGATT	35	+	TGG	chr19	46921005	missense	NLVSS|TAS|IKDLADV	NLVSS|TAG|IKDLADV	S773G			FALSE	FALSE	FALSE	FALSE	FALSE	FALSE	FALSE
434	ARHGAP35	ENST00000614079		S	1179	ABE8e-SpCas9	a2g	+	ATCACTCCCCACGCTGAAGC	60	-	TGG	chr19	46922195	silent	RTSFSV|GS|DDELGPI	RTSFSV|GS|DDELGPI		Silent mutation for target aa.		FALSE	FALSE	FALSE	FALSE	FALSE	FALSE	FALSE
434	ARHGAP35	ENST00000614079		S	1179	ABE8e-SpCas9	a2g	+	CGTGGGGAGTGATGATGAGC	60	+	TGG	chr19	46922223	missense	RTSFS|VGS|DDELGPI	RTSFS|VGG|DDELGPI	S1179G			FALSE	FALSE	FALSE	FALSE	FALSE	FALSE	FALSE
434	ARHGAP35	ENST00000614079		S	1179	ABE8e-SpCas9	a2g	+	GTGGGGAGTGATGATGAGCT	55	+	GGG	chr19	46922224	missense	RTSFSV|GS|DDELGPI	RTSFSV|GG|DDELGPI	S1179G			FALSE	FALSE	FALSE	FALSE	FALSE	FALSE	FALSE
434	ARHGAP35	ENST00000614079		S	1179	ABE8e-SpCas9	a2g	+	TGGGGAGTGATGATGAGCTG	55	+	GGG	chr19	46922225	missense	RTSFSV|GS|DDELGPI	RTSFSV|GG|DDELGPI	S1179G			FALSE	FALSE	FALSE	FALSE	FALSE	FALSE	FALSE
435	ARHGAP39	ENST00000276826	Q9C0H5-1	S	604	ABE8e-SpCas9	a2g	-	CTTCAGCGAGGACGAGGCGC	70	-	TGG	chr8	145000000	missense	GPVVRA|FSE|DEALAQ	GPVVRA|FGE|DEALAQ	S604G			FALSE	FALSE	FALSE	FALSE	FALSE	FALSE	FALSE
436	ARHGAP4	ENST00000350060	P98171-1	S	839	ABE8e-SpCas9	a2g													Amino acid not found or Ensembl ID not in database.
437	ARHGAP4	ENST00000350060	P98171-1	T	921	ABE8e-SpCas9	a2g													Amino acid not found or Ensembl ID not in database.
438	ARHGAP45	ENST00000313093	Q92619-1	S	25	ABE8e-SpCas9	a2g	+	AAGCCCCAGCCCGCAGCCCT	75	+	CGG	chr19	1067491	missense	KNRAG|SPS|PQPSGEL	KNRAG|SPG|PQPSGEL	S25G			FALSE	FALSE	FALSE	FALSE	FALSE	FALSE	FALSE
438	ARHGAP45	ENST00000313093	Q92619-1	S	25	ABE8e-SpCas9	a2g	+	AGCCCCAGCCCGCAGCCCTC	80	+	GGG	chr19	1067492	missense	KNRAGS|PS|PQPSGEL	KNRAGS|PG|PQPSGEL	S25G			FALSE	FALSE	FALSE	FALSE	FALSE	FALSE	FALSE
438	ARHGAP45	ENST00000313093	Q92619-1	S	25	ABE8e-SpCas9	a2g	+	GCCCCAGCCCGCAGCCCTCG	85	+	GGG	chr19	1067493	missense	KNRAGS|PS|PQPSGEL	KNRAGS|PG|PQPSGEL	S25G			FALSE	FALSE	FALSE	FALSE	FALSE	FALSE	FALSE
438	ARHGAP45	ENST00000313093	Q92619-1	S	25	ABE8e-SpCas9	a2g	+	CCCCAGCCCGCAGCCCTCGG	85	+	GGG	chr19	1067494	missense	KNRAGS|PSP|QPSGEL	KNRAGS|PGP|QPSGEL	S25G			FALSE	FALSE	FALSE	FALSE	FALSE	FALSE	FALSE
439	ARHGAP45	ENST00000313093	Q92619-1	T	440	ABE8e-SpCas9	a2g	+	CAGCACGGCCACCAAGACCC	70	+	TGG	chr19	1078005	missense	SAPGAG|STA|TKTLDK	SAPGAG|SAA|TKTLDK	T440A			FALSE	FALSE	FALSE	FALSE	FALSE	FALSE	FALSE
440	ARHGAP45	ENST00000313093	Q92619-1	S	569	ABE8e-SpCas9	a2g	+	GGGACCTAGTGGAAGAAACC	55	-	GGG	chr19	1080239	missense	HVSANA|WS|PVMRARK	HVSANA|WP|PVMRARK	S569P			FALSE	FALSE	FALSE	FALSE	FALSE	FALSE	FALSE
440	ARHGAP45	ENST00000313093	Q92619-1	S	569	ABE8e-SpCas9	a2g	+	GGGGACCTAGTGGAAGAAAC	55	-	CGG	chr19	1080240	missense	HVSANA|WS|PVMRARK	HVSANA|WP|PVMRARK	S569P			FALSE	FALSE	FALSE	FALSE	FALSE	FALSE	FALSE
441	ARHGAP45	ENST00000313093	Q92619-1	S	592	ABE8e-SpCas9	a2g	+	GCCGGGAGCCCCCCAGAAGA	75	+	AGG	chr19	1080339	missense	ARPEAA|GS|PPEEGGC	ARPEAA|GG|PPEEGGC	S592G			FALSE	FALSE	FALSE	FALSE	FALSE	FALSE	FALSE
441	ARHGAP45	ENST00000313093	Q92619-1	S	592	ABE8e-SpCas9	a2g	+	GGGAGCCCCCCAGAAGAAGG	70	+	CGG	chr19	1080342	missense	ARPEAAG|SP|PEEGGC	ARPEAAG|GP|PEEGGC	S592G			FALSE	FALSE	FALSE	FALSE	FALSE	FALSE	FALSE
442	ARHGAP45	ENST00000313093	Q92619-1	S	629	ABE8e-SpCas9	a2g	+	TCGGACAGTGGGCTGGACCC	70	+	CGG	chr19	1080534	missense	LSISDS|DS|GLDPGPG	LSISDS|GG|GLDPGPG	D628G, S629G	Multiple edits.		FALSE	FALSE	FALSE	FALSE	FALSE	FALSE	FALSE
443	ARHGAP45	ENST00000313093	Q92619-1	S	952	ABE8e-SpCas9	a2g	+	CAGGGAGGAGAGGGACACGG	70	-	TGG	chr19	1083237	missense	EATVSL|SS|LVDYPHQ	EATVSL|SP|LVDYPHQ	S952P			FALSE	FALSE	FALSE	FALSE	FALSE	FALSE	FALSE
444	ARHGAP45	ENST00000313093	Q92619-1	T	86	ABE8e-SpCas9	a2g	+	GGACACTGGGCCGGAGCCAC	75	+	CGG	chr19	1068597	silent	LSGAASW|TL|GRSHRS	LSGAASW|TL|GRSHRS		Silent mutation for target aa.		FALSE	FALSE	FALSE	FALSE	FALSE	FALSE	FALSE
445	ARHGAP45	ENST00000313093	Q92619-1	T	603	ABE8e-SpCas9	a2g	+	GCACACCTGCCAAGGACCAC	65	+	AGG	chr19	1080376	silent	EGGCTEG|TP|AKDHRA	EGGCTEG|TP|AKDHRA		Silent mutation for target aa.		FALSE	FALSE	FALSE	FALSE	FALSE	FALSE	FALSE
445	ARHGAP45	ENST00000313093	Q92619-1	T	603	ABE8e-SpCas9	a2g	+	CACACCTGCCAAGGACCACA	60	+	GGG	chr19	1080377	silent	EGGCTEG|TPA|KDHRA	EGGCTEG|TPA|KDHRA		Silent mutation for target aa.		FALSE	FALSE	FALSE	FALSE	FALSE	FALSE	FALSE
446	ARHGAP5	ENST00000539826	Q13017-1	S	1173	ABE8e-SpCas9	a2g	+	TTCAGATGCCAGTGATGATG	45	+	AGG	chr14	32094205	missense	SYYRRTH|SDA|SDDEA	SYYRRTH|SGA|SDDEA	D1174G	Silent mutation for target aa.		FALSE	FALSE	FALSE	FALSE	FALSE	FALSE	FALSE
447	ARHGAP9	ENST00000393791	Q9BRR9-2	T	216	ABE8e-SpCas9	a2g													Amino acid not found or Ensembl ID not in database.
448	ARHGAP9	ENST00000393791	Q9BRR9-2	S	321	ABE8e-SpCas9	a2g													Amino acid not found or Ensembl ID not in database.
449	ARHGEF1	ENST00000337665	Q92888-3	S	10	ABE8e-SpCas9	a2g													Amino acid not found or Ensembl ID not in database.
450	ARHGEF1	ENST00000337665	Q92888-3	S	388	ABE8e-SpCas9	a2g													Amino acid not found or Ensembl ID not in database.
451	ARHGEF1	ENST00000337665	Q92888-3	S	397	ABE8e-SpCas9	a2g													Amino acid not found or Ensembl ID not in database.
452	ARHGEF1	ENST00000337665	Q92888-3	T	430	ABE8e-SpCas9	a2g													Amino acid not found or Ensembl ID not in database.
453	ARHGEF1	ENST00000337665	Q92888-3	T	751	ABE8e-SpCas9	a2g													Amino acid not found or Ensembl ID not in database.
454	ARHGEF1	ENST00000337665	Q92888-3	S	919	ABE8e-SpCas9	a2g													Amino acid not found or Ensembl ID not in database.
455	ARHGEF11	ENST00000368194	O15085-2	S	1295	ABE8e-SpCas9	a2g													Amino acid not found or Ensembl ID not in database.
456	ARHGEF11	ENST00000368194	O15085-2	T	1462	ABE8e-SpCas9	a2g													Amino acid not found or Ensembl ID not in database.
457	ARHGEF11	ENST00000368194	O15085-2	S	1480	ABE8e-SpCas9	a2g													Amino acid not found or Ensembl ID not in database.
458	ARHGEF12	ENST00000397843	Q9NZN5-1	S	190	ABE8e-SpCas9	a2g	+	AATCACTAGTCCTGTGCTCA	45	+	TGG	chr11	120000000	missense	GNMER|ITS|PVLMGEE	GNMER|IAG|PVLMGEE	T189A, S190G	Multiple edits.		FALSE	FALSE	FALSE	FALSE	FALSE	FALSE	FALSE
458	ARHGEF12	ENST00000397843	Q9NZN5-1	S	190	ABE8e-SpCas9	a2g	+	ATCACTAGTCCTGTGCTCAT	45	+	GGG	chr11	120000000	missense	GNMERI|TS|PVLMGEE	GNMERI|AG|PVLMGEE	T189A, S190G	Multiple edits.		FALSE	FALSE	FALSE	FALSE	FALSE	FALSE	FALSE
458	ARHGEF12	ENST00000397843	Q9NZN5-1	S	190	ABE8e-SpCas9	a2g	+	TCACTAGTCCTGTGCTCATG	50	+	GGG	chr11	120000000	missense	GNMERI|TS|PVLMGEE	GNMERI|TG|PVLMGEE	S190G			FALSE	FALSE	FALSE	FALSE	FALSE	FALSE	FALSE
458	ARHGEF12	ENST00000397843	Q9NZN5-1	S	190	ABE8e-SpCas9	a2g	+	CACTAGTCCTGTGCTCATGG	55	+	GGG	chr11	120000000	missense	GNMERI|TSP|VLMGEE	GNMERI|TGP|VLMGEE	S190G			FALSE	FALSE	FALSE	FALSE	FALSE	FALSE	FALSE
459	ARHGEF12	ENST00000397843	Q9NZN5-1	S	1389	ABE8e-SpCas9	a2g	+	CTCATCACTATGTGCTTCAC	45	-	GGG	chr11	120000000	silent	FDAREAH|SD|ENPSEG	FDAREAH|SD|ENPSEG		Silent mutation for target aa.		FALSE	FALSE	FALSE	FALSE	FALSE	FALSE	FALSE
459	ARHGEF12	ENST00000397843	Q9NZN5-1	S	1389	ABE8e-SpCas9	a2g	+	TCTCATCACTATGTGCTTCA	40	-	CGG	chr11	120000000	silent	FDAREAH|SDE|NPSEG	FDAREAH|SDE|NPSEG		Silent mutation for target aa.		FALSE	FALSE	TRUE	FALSE	FALSE	FALSE	FALSE
460	ARHGEF17	ENST00000263674	Q96PE2	S	420	ABE8e-SpCas9	a2g	+	CTCCCCTAGCTTTGGAGCTG	60	+	GGG	chr11	73309909	missense	WGVYR|SPS|FGAGEGL	WGVYR|SPG|FGAGEGL	S420G			FALSE	FALSE	FALSE	FALSE	FALSE	FALSE	FALSE
460	ARHGEF17	ENST00000263674	Q96PE2	S	420	ABE8e-SpCas9	a2g	+	CCTAGCTTTGGAGCTGGGGA	60	+	AGG	chr11	73309913	missense	WGVYRSP|SF|GAGEGL	WGVYRSP|GF|GAGEGL	S420G			FALSE	FALSE	FALSE	FALSE	FALSE	FALSE	FALSE
461	ARHGEF18	ENST00000319670		S	733	ABE8e-SpCas9	a2g													Amino acid not found or Ensembl ID not in database.
462	ARHGEF2	ENST00000313695	Q92974-3	S	122	ABE8e-SpCas9	a2g	-	AACACTCTTGGCTAAAGACA	40	+	AGG	chr1	156000000	silent	SSLSLA|KS|VSTTNIA	SSLSLA|KS|VSTTNIA		Silent mutation for target aa.		FALSE	FALSE	FALSE	FALSE	FALSE	FALSE	FALSE
463	ARHGEF2	ENST00000313695	Q92974-3	T	153	ABE8e-SpCas9	a2g													Amino acid not found or Ensembl ID not in database.
464	ARHGEF2	ENST00000313695	Q92974-3	S	163	ABE8e-SpCas9	a2g													Amino acid not found or Ensembl ID not in database.
465	ARHGEF2	ENST00000313695	Q92974-3	T	175	ABE8e-SpCas9	a2g													Amino acid not found or Ensembl ID not in database.
466	ARHGEF2	ENST00000313695	Q92974-3	S	719	ABE8e-SpCas9	a2g													Amino acid not found or Ensembl ID not in database.
467	ARHGEF2	ENST00000313695	Q92974-3	S	782	ABE8e-SpCas9	a2g													Amino acid not found or Ensembl ID not in database.
468	ARHGEF2	ENST00000313695	Q92974-3	S	886	ABE8e-SpCas9	a2g													Amino acid not found or Ensembl ID not in database.
469	ARHGEF2	ENST00000313695	Q92974-3	S	947	ABE8e-SpCas9	a2g													Amino acid not found or Ensembl ID not in database.
470	ARHGEF26	ENST00000356448	Q96DR7-1	S	80	ABE8e-SpCas9	a2g	+	ACATAGGAGCCCCCTGCTTC	60	+	TGG	chr3	154000000	missense	DSRTV|HRS|PLLLGAQ	DSRTV|HGG|PLLLGAQ	R79G, S80G	Multiple edits.		FALSE	FALSE	FALSE	FALSE	FALSE	FALSE	FALSE
470	ARHGEF26	ENST00000356448	Q96DR7-1	S	80	ABE8e-SpCas9	a2g	+	CATAGGAGCCCCCTGCTTCT	60	+	GGG	chr3	154000000	missense	DSRTVH|RS|PLLLGAQ	DSRTVH|GG|PLLLGAQ	R79G, S80G	Multiple edits.		FALSE	FALSE	FALSE	FALSE	FALSE	FALSE	FALSE
471	ARHGEF26	ENST00000356448	Q96DR7-1	S	222	ABE8e-SpCas9	a2g	+	GGGAGGGCAGCCTTTGGAGG	70	-	GGG	chr3	154000000	missense	LPLQR|LPS|QENELLE	LPLQR|LPP|QENELLE	S222P			FALSE	FALSE	FALSE	FALSE	FALSE	FALSE	FALSE
471	ARHGEF26	ENST00000356448	Q96DR7-1	S	222	ABE8e-SpCas9	a2g	+	TGGGAGGGCAGCCTTTGGAG	65	-	GGG	chr3	154000000	missense	LPLQRL|PS|QENELLE	LPLQRL|PP|QENELLE	S222P			FALSE	FALSE	FALSE	FALSE	FALSE	FALSE	FALSE
471	ARHGEF26	ENST00000356448	Q96DR7-1	S	222	ABE8e-SpCas9	a2g	+	CTGGGAGGGCAGCCTTTGGA	65	-	GGG	chr3	154000000	missense	LPLQRL|PS|QENELLE	LPLQRL|PP|QENELLE	S222P			FALSE	FALSE	FALSE	FALSE	FALSE	FALSE	FALSE
471	ARHGEF26	ENST00000356448	Q96DR7-1	S	222	ABE8e-SpCas9	a2g	+	CCTGGGAGGGCAGCCTTTGG	70	-	AGG	chr3	154000000	missense	LPLQRL|PSQ|ENELLE	LPLQRL|PPQ|ENELLE	S222P			FALSE	FALSE	FALSE	FALSE	FALSE	FALSE	FALSE
472	ARHGEF26	ENST00000356448	Q96DR7-1	S	392	ABE8e-SpCas9	a2g	+	TTCATCAGAATCAATGTCAA	30	-	GGG	chr3	154000000	silent	EKALDID|SD|EESEPK	EKALDID|SD|EESEPK		Silent mutation for target aa.		FALSE	FALSE	FALSE	FALSE	FALSE	FALSE	FALSE
472	ARHGEF26	ENST00000356448	Q96DR7-1	S	392	ABE8e-SpCas9	a2g	+	CTTCATCAGAATCAATGTCA	35	-	AGG	chr3	154000000	silent	EKALDID|SDE|ESEPK	EKALDID|SDE|ESEPK		Silent mutation for target aa.		FALSE	FALSE	FALSE	FALSE	FALSE	FALSE	FALSE
473	ARHGEF26	ENST00000356448	Q96DR7-1	S	422	ABE8e-SpCas9	a2g	+	CGCAGAGAGTTGGCTCCATG	60	-	TGG	chr3	154000000	missense	RSTWSQ|LS|AVKRKGL	RSTWSQ|PP|AVKRKGL	L421P, S422P	Multiple edits.		FALSE	FALSE	FALSE	FALSE	FALSE	FALSE	FALSE
474	ARHGEF3	ENST00000296315	Q9NR81-1	S	47	ABE8e-SpCas9	a2g	-	CTAGCGACGTGACTCGGGAA	60	+	AGG	chr3	56773788	missense	KPLSRV|TSL|ANLIPP	KPLSRV|TPL|ANLIPP	S47P			FALSE	FALSE	FALSE	FALSE	FALSE	FALSE	FALSE
474	ARHGEF3	ENST00000296315	Q9NR81-1	S	47	ABE8e-SpCas9	a2g	-	TAGCGACGTGACTCGGGAAA	55	+	GGG	chr3	56773789	missense	KPLSRV|TS|LANLIPP	KPLSRV|TP|LANLIPP	S47P			FALSE	FALSE	FALSE	FALSE	FALSE	FALSE	FALSE
474	ARHGEF3	ENST00000296315	Q9NR81-1	S	47	ABE8e-SpCas9	a2g	-	AGCGACGTGACTCGGGAAAG	60	+	GGG	chr3	56773790	missense	KPLSRV|TS|LANLIPP	KPLSRV|TP|LANLIPP	S47P			FALSE	FALSE	FALSE	FALSE	FALSE	FALSE	FALSE
475	ARHGEF6	ENST00000250617	Q15052-1	S	124	ABE8e-SpCas9	a2g	-	AGAGAAGAGGAACGTCCACA	50	+	TGG	chrX	137000000	missense	RPCGRS|SS|LSAANTS	RPCGRS|PP|LSAANTS	S123P, S124P	Multiple edits.		FALSE	FALSE	FALSE	FALSE	FALSE	FALSE	FALSE
476	ARHGEF6	ENST00000250617	Q15052-1	S	488	ABE8e-SpCas9	a2g	-	GATGAGTGGCTTTATCTATC	40	-	AGG	chrX	137000000	missense	LSASPR|MSG|FIYQGK	LSASPR|MGG|FIYQGK	S488G			FALSE	FALSE	FALSE	FALSE	FALSE	FALSE	FALSE
477	ARHGEF6	ENST00000250617	Q15052-1	S	555	ABE8e-SpCas9	a2g	-	GATAATGAACTGCAAGAGGC	45	+	AGG	chrX	137000000	missense	RGPASCS|SL|SKTSSS	RGPASCS|PP|SKTSSS	S555P, L556P	Multiple edits.		FALSE	FALSE	FALSE	FALSE	FALSE	FALSE	FALSE
478	ARHGEF6	ENST00000250617	Q15052-1	Y	644	ABE8e-SpCas9	a2g	-	ATCACATATTCCTCCTCCGA	45	+	TGG	chrX	137000000	missense	RKPSEEE|YV|IRKSTA	RKPSEEE|HA|IRKSTA	Y644H, V645A	Multiple edits.		FALSE	FALSE	FALSE	FALSE	FALSE	FALSE	FALSE
479	ARHGEF6	ENST00000250617	Q15052-1	T	680	ABE8e-SpCas9	a2g	-	TTTTCGAGTACCTACAAACA	35	+	AGG	chrX	137000000	silent	QQGHGSS|TR|KDSIPQ	QQGHGSS|TR|KDSIPQ		Silent mutation for target aa.		FALSE	FALSE	FALSE	FALSE	FALSE	FALSE	FALSE
479	ARHGEF6	ENST00000250617	Q15052-1	T	680	ABE8e-SpCas9	a2g	-	TTTCGAGTACCTACAAACAA	35	+	GGG	chrX	137000000	silent	QQGHGSS|TR|KDSIPQ	QQGHGSS|TR|KDSIPQ		Silent mutation for target aa.		FALSE	FALSE	FALSE	FALSE	FALSE	FALSE	FALSE
480	ARHGEF7	ENST00000375736	Q14155-1	S	516	ABE8e-SpCas9	a2g	+	TCATCTGAAGGCTTCCGTTC	50	-	AGG	chr13	111000000	missense	RKPERKP|SD|EEFASR	RKPERKP|PD|EEFASR	S516P			FALSE	FALSE	FALSE	FALSE	FALSE	FALSE	FALSE
481	ARHGEF7	ENST00000375736	Q14155-1	S	554	ABE8e-SpCas9	a2g	+	TTCAAGTAAGTTTAGCAATA	25	+	AGG	chr13	111000000	missense	KTRQTLN|SS|SRKESA	KTRQTLN|SG|SRKESA	S555G	Silent mutation for target aa.		FALSE	FALSE	FALSE	FALSE	FALSE	FALSE	FALSE
482	ARHGEF7	ENST00000375736	Q14155-1	S	560	ABE8e-SpCas9	a2g	+	CAGATTCTTTGCGTGAACCT	45	-	AGG	chr13	111000000	missense	NSSSR|KES|APQVLLP	NSSSR|KEP|APQVLLP	S560P			FALSE	FALSE	FALSE	FALSE	FALSE	FALSE	FALSE
483	ARID1A	ENST00000324856	O14497-1	S	233	ABE8e-SpCas9	a2g	+	GGGAGCTCAGCGCGTAGGCC	75	-	GGG	chr1	26697083	missense	APAYA|LSS|PRGGTPG	APAYA|LSP|PRGGTPG	S233P			FALSE	FALSE	FALSE	FALSE	FALSE	FALSE	FALSE
483	ARID1A	ENST00000324856	O14497-1	S	233	ABE8e-SpCas9	a2g	+	GGGGAGCTCAGCGCGTAGGC	75	-	CGG	chr1	26697084	missense	APAYAL|SS|PRGGTPG	APAYAL|SP|PRGGTPG	S233P			FALSE	FALSE	FALSE	FALSE	FALSE	FALSE	FALSE
484	ARID1A	ENST00000324856	O14497-1	S	363	ABE8e-SpCas9	a2g	+	CCCATGAGCCCCGGGAGCAG	75	+	CGG	chr1	26697504	missense	RSHHAP|MS|PGSSGGG	RSHHAP|VG|PGSSGGG	M362V, S363G	Multiple edits.		FALSE	FALSE	FALSE	FALSE	FALSE	FALSE	FALSE
484	ARID1A	ENST00000324856	O14497-1	S	363	ABE8e-SpCas9	a2g	+	ATGAGCCCCGGGAGCAGCGG	75	+	CGG	chr1	26697507	missense	RSHHAPM|SP|GSSGGG	RSHHAPM|GP|GSSGGG	S363G			FALSE	FALSE	FALSE	FALSE	FALSE	FALSE	FALSE
485	ARID1A	ENST00000324856	O14497-1	S	382	ABE8e-SpCas9	a2g	+	ATCCAGTCCAATGGATCAGA	45	+	TGG	chr1	26729673	missense	ARTPQP|SSP|MDQMGK	ARTPQP|SGP|MDQMGK	S382G			FALSE	FALSE	FALSE	FALSE	FALSE	FALSE	FALSE
485	ARID1A	ENST00000324856	O14497-1	S	382	ABE8e-SpCas9	a2g	+	TCCAGTCCAATGGATCAGAT	45	+	GGG	chr1	26729674	missense	ARTPQPS|SP|MDQMGK	ARTPQPS|GP|MDQMGK	S382G			FALSE	FALSE	FALSE	FALSE	FALSE	FALSE	FALSE
486	ARID1A	ENST00000324856	O14497-1	S	696	ABE8e-SpCas9	a2g	+	GGGGAAGGGCCTCGGATGCC	75	-	AGG	chr1	26761005	missense	LPGIRG|PS|PSPVGSP	LPGIRG|PP|PSPVGSP	S696P			FALSE	FALSE	FALSE	FALSE	FALSE	FALSE	FALSE
487	ARID1A	ENST00000324856	O14497-1	S	698	ABE8e-SpCas9	a2g	+	CAGGGGACGGGGAAGGGCCT	75	-	CGG	chr1	26761013	missense	GIRGPS|PSP|VGSPAS	GIRGPS|PPP|VGSPAS	S698P			FALSE	FALSE	FALSE	FALSE	FALSE	FALSE	FALSE
488	ARID1A	ENST00000324856	O14497-1	S	772	ABE8e-SpCas9	a2g	+	GAGATAAGGCTGAGCCGGGC	65	-	TGG	chr1	26762197	missense	PQPGS|ALS|PRQPSGG	PQPGS|APP|PRQPSGG	L771P, S772P	Multiple edits.		FALSE	FALSE	FALSE	FALSE	FALSE	FALSE	FALSE
488	ARID1A	ENST00000324856	O14497-1	S	772	ABE8e-SpCas9	a2g	+	CGCGGAGATAAGGCTGAGCC	65	-	GGG	chr1	26762201	missense	PQPGSAL|SP|RQPSGG	PQPGSAL|PP|RQPSGG	S772P			FALSE	FALSE	FALSE	FALSE	FALSE	FALSE	FALSE
488	ARID1A	ENST00000324856	O14497-1	S	772	ABE8e-SpCas9	a2g	+	ACGCGGAGATAAGGCTGAGC	60	-	CGG	chr1	26762202	silent	PQPGSAL|SP|RQPSGG	PQPGSAL|SP|RQPSGG		Silent mutation for target aa.		FALSE	FALSE	FALSE	FALSE	FALSE	FALSE	FALSE
489	ARID1A	ENST00000324856	O14497-1	S	1320	ABE8e-SpCas9	a2g	+	GAGAATACATCCCCGAGTCT	50	-	GGG	chr1	26773654	missense	NPDSG|MYS|PSRYPPQ	NPDSG|MHP|PSRYPPQ	Y1319H, S1320P	Multiple edits.		FALSE	FALSE	FALSE	FALSE	FALSE	FALSE	FALSE
489	ARID1A	ENST00000324856	O14497-1	S	1320	ABE8e-SpCas9	a2g	+	GGAGAATACATCCCCGAGTC	55	-	TGG	chr1	26773655	missense	NPDSGM|YS|PSRYPPQ	NPDSGM|HP|PSRYPPQ	Y1319H, S1320P	Multiple edits.		FALSE	FALSE	FALSE	FALSE	FALSE	FALSE	FALSE
490	ARID1A	ENST00000324856	O14497-1	S	1604	ABE8e-SpCas9	a2g	+	GAGACTTGCTAGGAGAGGTG	55	-	CGG	chr1	26775020	missense	NRTSP|SKS|PFLHSGM	NRTSP|SKP|PFLHSGM	S1604P			FALSE	FALSE	FALSE	FALSE	FALSE	FALSE	FALSE
490	ARID1A	ENST00000324856	O14497-1	S	1604	ABE8e-SpCas9	a2g	+	GAATGGAGACTTGCTAGGAG	50	-	AGG	chr1	26775025	silent	NRTSPSK|SP|FLHSGM	NRTSPSK|SP|FLHSGM		Silent mutation for target aa.		FALSE	FALSE	FALSE	FALSE	FALSE	FALSE	FALSE
491	ARID1A	ENST00000324856	O14497-1	S	1755	ABE8e-SpCas9	a2g	+	GGTGTCTAGTCCAGCTCCCA	60	+	TGG	chr1	26779174	missense	GRFSK|VSS|PAPMEGG	GRFSK|VSG|PAPMEGG	S1755G			FALSE	FALSE	FALSE	FALSE	FALSE	FALSE	FALSE
491	ARID1A	ENST00000324856	O14497-1	S	1755	ABE8e-SpCas9	a2g	+	GTCTAGTCCAGCTCCCATGG	60	+	AGG	chr1	26779177	missense	GRFSKV|SSP|APMEGG	GRFSKV|SGP|APMEGG	S1755G			FALSE	FALSE	FALSE	FALSE	FALSE	FALSE	FALSE
491	ARID1A	ENST00000324856	O14497-1	S	1755	ABE8e-SpCas9	a2g	+	TCTAGTCCAGCTCCCATGGA	55	+	GGG	chr1	26779178	missense	GRFSKVS|SP|APMEGG	GRFSKVS|GP|APMEGG	S1755G			FALSE	FALSE	FALSE	FALSE	FALSE	FALSE	FALSE
492	ARID1A	ENST00000324856	O14497-1	S	1920	ABE8e-SpCas9	a2g	+	TCGGTCTAGCACCTTGACCG	60	+	AGG	chr1	26779669	missense	DMLST|RSS|TLTEDGA	DMLST|RSG|TLTEDGA	S1920G			FALSE	FALSE	FALSE	FALSE	FALSE	FALSE	FALSE
492	ARID1A	ENST00000324856	O14497-1	S	1920	ABE8e-SpCas9	a2g	+	TCTAGCACCTTGACCGAGGA	55	+	TGG	chr1	26779673	missense	DMLSTRS|ST|LTEDGA	DMLSTRS|GA|LTEDGA	S1920G, T1921A	Multiple edits.		FALSE	FALSE	FALSE	FALSE	FALSE	FALSE	FALSE
493	ARID1A	ENST00000324856	O14497-1	S	301	ABE8e-SpCas9	a2g	+	GCGACGTGAGCAGTTGGTTG	60	-	AGG	chr1	26697287	missense	TLNQL|LTS|PSSARGY	TLNQL|LTP|PSSARGY	S301P			FALSE	FALSE	FALSE	FALSE	FALSE	FALSE	FALSE
494	ARID1A	ENST00000324856	O14497-1	S	764	ABE8e-SpCas9	a2g	+	GGGAACTGTACTGGGGCATC	60	-	TGG	chr1	26762173	missense	PQMPQ|YSS|PQPGSAL	PQMPQ|YSP|PQPGSAL	S764P			FALSE	FALSE	FALSE	FALSE	FALSE	FALSE	FALSE
495	ARID1A	ENST00000324856	O14497-1	S	1600	ABE8e-SpCas9	a2g	+	GGAGAGGTGCGGTTCTCCAT	60	-	TGG	chr1	26775009	missense	RPMENR|TS|PSKSPFL	RPMENR|TP|PSKSPFL	S1600P			FALSE	FALSE	FALSE	FALSE	FALSE	FALSE	FALSE
496	ARID1B	ENST00000350026	Q8NFD5-5	S	502	ABE8e-SpCas9	a2g													Amino acid not found or Ensembl ID not in database.
497	ARID1B	ENST00000350026	Q8NFD5-5	S	516	ABE8e-SpCas9	a2g													Amino acid not found or Ensembl ID not in database.
498	ARID1B	ENST00000350026	Q8NFD5-5	S	911	ABE8e-SpCas9	a2g													Amino acid not found or Ensembl ID not in database.
499	ARID1B	ENST00000350026	Q8NFD5-5	S	1801	ABE8e-SpCas9	a2g													Amino acid not found or Ensembl ID not in database.
500	ARID3A	ENST00000263620	Q99856	S	77	ABE8e-SpCas9	a2g	+	AGCCAGCCCCGGCGGCTCTG	80	+	AGG	chr19	929773	missense	AGLGHP|ASP|GGSEDG	AGLGHP|AGP|GGSEDG	S77G			FALSE	FALSE	FALSE	FALSE	FALSE	FALSE	FALSE
501	ARID3A	ENST00000263620	Q99856	S	101	ABE8e-SpCas9	a2g	+	GTGAGCCCGGTGTCCCCTCC	75	-	CGG	chr19	929812	missense	AREGT|PGS|PGRGREG	AREGT|PGP|PGRGREG	S101P			FALSE	FALSE	FALSE	FALSE	FALSE	FALSE	FALSE
502	ARID3A	ENST00000263620	Q99856	S	357	ABE8e-SpCas9	a2g	+	AGAGGGAGCCACCAAAGCTC	60	-	TGG	chr19	964937	missense	RRQSFG|GSL|FAYSPG	RRQSFG|GPL|FAYSPG	S357P			FALSE	FALSE	FALSE	FALSE	FALSE	FALSE	FALSE
503	ARID3A	ENST00000263620	Q99856	S	81	ABE8e-SpCas9	a2g	+	CAGAGCCGCCGGGGCTGGCT	80	-	GGG	chr19	929752	missense	HPASP|GGS|EDGPPGS	HPASP|GGP|EDGPPGS	S81P			FALSE	FALSE	FALSE	FALSE	FALSE	FALSE	FALSE
503	ARID3A	ENST00000263620	Q99856	S	81	ABE8e-SpCas9	a2g	+	TCAGAGCCGCCGGGGCTGGC	80	-	TGG	chr19	929753	missense	HPASPG|GS|EDGPPGS	HPASPG|GP|EDGPPGS	S81P			FALSE	FALSE	FALSE	FALSE	FALSE	FALSE	FALSE
503	ARID3A	ENST00000263620	Q99856	S	81	ABE8e-SpCas9	a2g	+	ATCCTCAGAGCCGCCGGGGC	75	-	TGG	chr19	929757	silent	HPASPGG|SE|DGPPGS	HPASPGG|SE|DGPPGS		Silent mutation for target aa.		FALSE	FALSE	FALSE	FALSE	FALSE	FALSE	FALSE
504	ARID3B	ENST00000346246	Q8IVW6-4	S	334	ABE8e-SpCas9	a2g	+	AAGAGGGAGGAGCTGTAGCT	55	-	GGG	chr15	74591256	missense	RRPSYSS|SL|FGYSPA	RRPSYSS|PP|FGYSPA	S334P, L335P	Multiple edits.		FALSE	FALSE	FALSE	FALSE	FALSE	FALSE	FALSE
505	ARID4A	ENST00000355431	P29374-1	S	557	ABE8e-SpCas9	a2g	+	GAAAGCAAATGTGACTCTGA	40	+	AGG	chr14	58353688	missense	QEREETE|SK|CDSEGE	QEREETE|GG|CDSEGE	S557G, K558G	Multiple edits.		FALSE	FALSE	FALSE	FALSE	FALSE	FALSE	FALSE
506	ARID4A	ENST00000355431	P29374-1	M	570	ABE8e-SpCas9	a2g	+	GACATGGAACCCTGCCTAAC	55	+	AGG	chr14	58353727	missense	GEEDEED|ME|PCLTGT	GEEDEED|VG|PCLTGT	M570V, E571G	Multiple edits.		FALSE	FALSE	FALSE	FALSE	FALSE	FALSE	FALSE
507	ARID4A	ENST00000355431	P29374-1	S	1140	ABE8e-SpCas9	a2g	+	GGAGATCGTGCAAGTTTCTG	50	-	TGG	chr14	58366109	missense	KPQKLA|RS|PARISPH	KPQKLA|RP|PARISPH	S1140P			FALSE	FALSE	FALSE	FALSE	FALSE	FALSE	FALSE
508	ARID4B	ENST00000366603	Q4LE39-1	S	675	ABE8e-SpCas9	a2g	-	GGAGATGGATTTGTCTGAAA	40	+	TGG	chr1	235000000	missense	PPFQTN|PS|PEMVSKL	PPFQTN|PP|PEMVSKL	S675P			FALSE	FALSE	FALSE	FALSE	FALSE	FALSE	FALSE
509	ARID5A	ENST00000357485	Q03989-1	S	23	ABE8e-SpCas9	a2g	+	GGGGGATGCAGGTGGGTCTA	65	-	GGG	chr2	96547449	missense	DALDPP|AS|PKPAGKQ	DALDPP|AP|PKPAGKQ	S23P			FALSE	FALSE	FALSE	FALSE	FALSE	FALSE	FALSE
509	ARID5A	ENST00000357485	Q03989-1	S	23	ABE8e-SpCas9	a2g	+	TGGGGGATGCAGGTGGGTCT	65	-	AGG	chr2	96547450	missense	DALDPP|ASP|KPAGKQ	DALDPP|APP|KPAGKQ	S23P			FALSE	FALSE	FALSE	FALSE	FALSE	FALSE	FALSE
510	ARID5B	ENST00000279873	Q14865-1	S	568	ABE8e-SpCas9	a2g	+	AGGGCACTAGGAGAGGTGAG	60	-	TGG	chr10	62091152	silent	KQPLTSP|SA|LVDSKQ	KQPLTSP|SA|LVDSKQ		Silent mutation for target aa.		FALSE	FALSE	FALSE	FALSE	FALSE	FALSE	FALSE
511	ARID5B	ENST00000279873	Q14865-1	S	1002	ABE8e-SpCas9	a2g	+	AAAATGAGCCCGCAGAACAT	45	+	TGG	chr10	62092481	missense	PILHRK|MS|PQNIGAA	PILHRK|VG|PQNIGAA	M1001V, S1002G	Multiple edits.		FALSE	FALSE	FALSE	FALSE	FALSE	FALSE	FALSE
511	ARID5B	ENST00000279873	Q14865-1	S	1002	ABE8e-SpCas9	a2g	+	AAATGAGCCCGCAGAACATT	45	+	GGG	chr10	62092482	missense	PILHRK|MS|PQNIGAA	PILHRK|MG|PQNIGAA	S1002G			FALSE	FALSE	FALSE	FALSE	FALSE	FALSE	FALSE
511	ARID5B	ENST00000279873	Q14865-1	S	1002	ABE8e-SpCas9	a2g	+	AATGAGCCCGCAGAACATTG	50	+	GGG	chr10	62092483	missense	PILHRK|MSP|QNIGAA	PILHRK|MGP|QNIGAA	S1002G			FALSE	FALSE	FALSE	FALSE	FALSE	FALSE	FALSE
512	ARL6IP4	ENST00000315580	Q66PJ3-8	S	6	ABE8e-SpCas9	a2g	+	GCGGGAGCCGACGTGAGCCA	75	-	TGG	chr12	123000000	missense	--MAHV|GS|RKRSRSR	--MAHV|GP|RKRSRSR	S6P			FALSE	FALSE	FALSE	FALSE	FALSE	FALSE	FALSE
513	ARL6IP4	ENST00000315580	Q66PJ3-8	M	185	ABE8e-SpCas9	a2g													Amino acid not found or Ensembl ID not in database.
514	ARL6IP4	ENST00000315580	Q66PJ3-8	S	190	ABE8e-SpCas9	a2g													Amino acid not found or Ensembl ID not in database.
515	ARL6IP4	ENST00000315580	Q66PJ3-8	T	232	ABE8e-SpCas9	a2g													Amino acid not found or Ensembl ID not in database.
516	ARL6IP4	ENST00000315580	Q66PJ3-8	S	239	ABE8e-SpCas9	a2g													Amino acid not found or Ensembl ID not in database.
517	ARL6IP4	ENST00000315580	Q66PJ3-8	S	332	ABE8e-SpCas9	a2g													Amino acid not found or Ensembl ID not in database.
518	ARL6IP4	ENST00000315580	Q66PJ3-8	S	366	ABE8e-SpCas9	a2g													Amino acid not found or Ensembl ID not in database.
519	ARL6IP4	ENST00000315580	Q66PJ3-8	S	241	ABE8e-SpCas9	a2g													Amino acid not found or Ensembl ID not in database.
520	ARL6IP6	ENST00000326446	Q8N6S5	T	19	ABE8e-SpCas9	a2g	+	TCCCGGCACCCCGGGCCCTG	85	+	TGG	chr2	153000000	missense	LRRRG|PGT|PGPVARP	LRRRG|PGA|PGPVARP	T19A			FALSE	FALSE	FALSE	FALSE	FALSE	FALSE	FALSE
521	ARL6IP6	ENST00000326446	Q8N6S5	S	65	ABE8e-SpCas9	a2g	+	GTCAGAGCCCAGAAAGCGCT	60	+	CGG	chr2	153000000	missense	EFSAGAW|SEP|RKRSV	EFSAGAW|SGP|RKRSV	E66G	Silent mutation for target aa.		FALSE	FALSE	FALSE	FALSE	FALSE	FALSE	FALSE
522	ARL6IP6	ENST00000326446	Q8N6S5	S	80	ABE8e-SpCas9	a2g	+	GCGACCCGTTCCCGTCCGGC	80	-	GGG	chr2	153000000	missense	LPPDG|NGS|PVLPDKR	LPPDG|NGP|PVLPDKR	S80P			FALSE	FALSE	FALSE	FALSE	FALSE	FALSE	FALSE
522	ARL6IP6	ENST00000326446	Q8N6S5	S	80	ABE8e-SpCas9	a2g	+	GGCGACCCGTTCCCGTCCGG	80	-	CGG	chr2	153000000	missense	LPPDGN|GS|PVLPDKR	LPPDGN|GP|PVLPDKR	S80P			FALSE	FALSE	FALSE	FALSE	FALSE	FALSE	FALSE
522	ARL6IP6	ENST00000326446	Q8N6S5	S	80	ABE8e-SpCas9	a2g	+	ACGGGCGACCCGTTCCCGTC	75	-	CGG	chr2	153000000	missense	LPPDGNG|SP|VLPDKR	LPPDGNG|PP|VLPDKR	S80P			FALSE	FALSE	FALSE	FALSE	FALSE	FALSE	FALSE
523	ARL6IP6	ENST00000326446	Q8N6S5	S	60	ABE8e-SpCas9	a2g	+	CAGCCGAGAACTCCGCCCGC	75	-	AGG	chr2	153000000	missense	RDLRAE|FSA|GAWSEP	RDLRAE|FPA|GAWSEP	S60P			FALSE	FALSE	FALSE	FALSE	FALSE	FALSE	FALSE
524	ARMCX3	ENST00000341189	Q9UH62	S	61	ABE8e-SpCas9	a2g	+	ATCAGACCAGTCATTATACC	40	-	TGG	chrX	102000000	missense	GARYND|WS|DDDDDSN	GARYND|WP|DDDDDSN	S61P			FALSE	FALSE	FALSE	FALSE	FALSE	FALSE	FALSE
525	ARNTL	ENST00000389707	O00327-8	T	44	ABE8e-SpCas9	a2g	+	AGCTCCACTGACTACCAGTA	50	+	AGG	chr11	13354452	missense	RKRKGS|ST|DYQESMD	RKRKGS|SA|DYQESMD	T44A			FALSE	FALSE	FALSE	FALSE	FALSE	FALSE	FALSE
526	ARPC5	ENST00000359856	O15511-1	S	77	ABE8e-SpCas9	a2g	-	GGCAGGCAGCATTGTCTTGA	55	-	AGG	chr1	184000000	missense	AVKDR|AGS|IVLKVLI	AVKDR|AGG|IVLKVLI	S77G			FALSE	FALSE	FALSE	FALSE	FALSE	FALSE	FALSE
527	ARPC5L	ENST00000259477	Q9BPX5	S	64	ABE8e-SpCas9	a2g	+	GAGAGTTCCGCAAGGCTGCA	60	-	TGG	chr9	125000000	missense	FHAAL|RNS|PVNTKNQ	FHAAL|RNP|PVNTKNQ	S64P			FALSE	FALSE	FALSE	FALSE	FALSE	FALSE	FALSE
528	ARPP19	ENST00000566423	P56211-1	S	104	ABE8e-SpCas9	a2g	-	ACAAGGGACGGCTTCCGTTG	60	+	AGG	chr15	52551976	missense	DLPQRKP|SL|VASKLA	DLPQRKP|PP|VASKLA	S104P, L105P	Multiple edits.		FALSE	FALSE	FALSE	FALSE	FALSE	FALSE	FALSE
528	ARPP19	ENST00000566423	P56211-1	S	104	ABE8e-SpCas9	a2g	-	GGGACGGCTTCCGTTGAGGA	65	+	AGG	chr15	52551980	missense	DLPQR|KPS|LVASKLA	DLPQR|KPP|LVASKLA	S104P			FALSE	FALSE	FALSE	FALSE	FALSE	FALSE	FALSE
529	ARPP21	ENST00000187397	Q9UBL0-1	S	33	ABE8e-SpCas9	a2g	+	ATCAGAAAGTCTGGATGAAG	40	+	AGG	chr3	35681861	missense	NGIVK|SES|LDEEEKL	NGIVK|SGG|LDEEEKL	E32G, S33G	Multiple edits.		FALSE	FALSE	FALSE	FALSE	FALSE	FALSE	FALSE
530	ARPP21	ENST00000187397	Q9UBL0-1	S	138	ABE8e-SpCas9	a2g	+	AGATTGCAGCCAAGAATACA	40	+	CGG	chr3	35689325	missense	RMLSK|DCS|QEYTDST	RMLSK|DCG|QEYTDST	S138G			FALSE	FALSE	FALSE	FALSE	FALSE	FALSE	FALSE
531	ARPP21	ENST00000187397	Q9UBL0-1	S	383	ABE8e-SpCas9	a2g	+	AAAACTCGCCGTCTTGGTCA	50	-	TGG	chr3	35721741	silent	PAMTKT|AS|FGGITVL	PAMTKT|AS|FGGITVL		Silent mutation for target aa.		FALSE	FALSE	FALSE	FALSE	FALSE	FALSE	FALSE
531	ARPP21	ENST00000187397	Q9UBL0-1	S	383	ABE8e-SpCas9	a2g	+	GGCGAGTTTTGGGGGCATCA	60	+	CGG	chr3	35721772	missense	PAMTKT|ASF|GGITVL	PAMTKT|AGF|GGITVL	S383G			FALSE	FALSE	FALSE	FALSE	FALSE	FALSE	FALSE
532	ARPP21	ENST00000187397	Q9UBL0-1	T	396	ABE8e-SpCas9	a2g	+	ACTGGAAGTGCTGTCACCCC	60	-	TGG	chr3	35721783	missense	VLTRGDS|TS|STRSTG	VLTRGDS|TP|STRSTG	S397P	Silent mutation for target aa.		FALSE	FALSE	FALSE	FALSE	FALSE	FALSE	FALSE
533	ARPP21	ENST00000187397	Q9UBL0-1	S	562	ABE8e-SpCas9	a2g	+	GACCCTGAGCCGGCAGTCCT	70	+	CGG	chr3	35739369	missense	QFGQM|TLS|RQSSGET	QFGQM|TLG|RQSSGET	S562G			FALSE	FALSE	FALSE	FALSE	FALSE	FALSE	FALSE
533	ARPP21	ENST00000187397	Q9UBL0-1	S	562	ABE8e-SpCas9	a2g	+	ACCCTGAGCCGGCAGTCCTC	70	+	GGG	chr3	35739370	missense	QFGQMT|LS|RQSSGET	QFGQMT|LG|RQSSGET	S562G			FALSE	FALSE	FALSE	FALSE	FALSE	FALSE	FALSE
533	ARPP21	ENST00000187397	Q9UBL0-1	S	562	ABE8e-SpCas9	a2g	+	CCCTGAGCCGGCAGTCCTCG	75	+	GGG	chr3	35739371	missense	QFGQMT|LS|RQSSGET	QFGQMT|LG|RQSSGET	S562G			FALSE	FALSE	FALSE	FALSE	FALSE	FALSE	FALSE
533	ARPP21	ENST00000187397	Q9UBL0-1	S	562	ABE8e-SpCas9	a2g	+	CCTGAGCCGGCAGTCCTCGG	75	+	GGG	chr3	35739372	missense	QFGQMT|LSR|QSSGET	QFGQMT|LGR|QSSGET	S562G			FALSE	FALSE	FALSE	FALSE	FALSE	FALSE	FALSE
534	ARRDC1	ENST00000371421	Q8N5I2	S	292	ABE8e-SpCas9	a2g	+	AGTGAGCCCCCGGCCAGGCC	80	+	TGG	chr9	138000000	missense	AVNHAP|VSP|RPGLGL	AVNHAP|VGP|RPGLGL	S292G			FALSE	FALSE	FALSE	FALSE	FALSE	FALSE	FALSE
534	ARRDC1	ENST00000371421	Q8N5I2	S	292	ABE8e-SpCas9	a2g	+	GTGAGCCCCCGGCCAGGCCT	80	+	GGG	chr9	138000000	missense	AVNHAPV|SP|RPGLGL	AVNHAPV|GP|RPGLGL	S292G			FALSE	FALSE	FALSE	FALSE	FALSE	FALSE	FALSE
535	ARVCF	ENST00000263207	O00192-1	S	204	ABE8e-SpCas9	a2g													Amino acid not found or Ensembl ID not in database.
536	ARVCF	ENST00000263207	O00192-1	S	543	ABE8e-SpCas9	a2g													Amino acid not found or Ensembl ID not in database.
537	ARVCF	ENST00000263207	O00192-1	T	803	ABE8e-SpCas9	a2g													Amino acid not found or Ensembl ID not in database.
538	ARVCF	ENST00000263207	O00192-1	S	846	ABE8e-SpCas9	a2g													Amino acid not found or Ensembl ID not in database.
539	ASAP1	ENST00000518721	Q9ULH1-1	S	816	ABE8e-SpCas9	a2g	-	CTAGAGGTCTGGGTGCTTAG	55	+	AGG	chr8	130000000	missense	LPLSTQ|TS|SGSSTLS	LPLSTQ|TP|SGSSTLS	S816P			FALSE	FALSE	FALSE	FALSE	FALSE	FALSE	FALSE
539	ASAP1	ENST00000518721	Q9ULH1-1	S	816	ABE8e-SpCas9	a2g	-	TAGAGGTCTGGGTGCTTAGA	50	+	GGG	chr8	130000000	missense	LPLST|QTS|SGSSTLS	LPLST|QTP|SGSSTLS	S816P			FALSE	FALSE	FALSE	FALSE	FALSE	FALSE	FALSE
540	ASAP1	ENST00000518721	Q9ULH1-1	S	1020	ABE8e-SpCas9	a2g													Amino acid not found or Ensembl ID not in database.
541	ASAP2	ENST00000281419	O43150-1	S	701	ABE8e-SpCas9	a2g	+	GGATGAAAGTGATGACGACA	45	+	TGG	chr2	9385342	missense	LHEDL|DES|DDDMDEK	LHEDL|DGG|DDDMDEK	E700G, S701G	Multiple edits.		FALSE	FALSE	FALSE	FALSE	FALSE	FALSE	FALSE
542	ASAP2	ENST00000281419	O43150-1	S	822	ABE8e-SpCas9	a2g	+	GATCTGACGAAGATCGCTGC	55	-	CGG	chr2	9391128	missense	GSRQRS|SSD|PPAVHP	GSRQRS|SPD|PPAVHP	S822P			FALSE	FALSE	FALSE	FALSE	FALSE	FALSE	FALSE
543	ASF1B	ENST00000263382	Q9NVP2	S	139	ABE8e-SpCas9	a2g													Amino acid not found or Ensembl ID not in database.
544	ASH1L	ENST00000392403	Q9NR48-2	S	1667	ABE8e-SpCas9	a2g	-	TCAGAGGTTGGCTGGGAGCC	65	+	TGG	chr1	155000000	missense	LAGSQP|TS|DKPSQRP	LAGSQP|TP|DKPSQRP	S1667P			FALSE	FALSE	FALSE	FALSE	FALSE	FALSE	FALSE
545	ASMTL	ENST00000381317	O95671-1	S	239	ABE8e-SpCas9	a2g	-	CTCAGTGACGTGGAGGGGGG	70	-	CGG	chrX	1427899	missense	ADTFEDL|SD|VEGGGS	ADTFEDL|GG|VEGGGS	S239G, D240G	Multiple edits.		FALSE	FALSE	FALSE	FALSE	FALSE	FALSE	FALSE
545	ASMTL	ENST00000381317	O95671-1	S	239	ABE8e-SpCas9	a2g	-	GACCTCAGTGACGTGGAGGG	65	-	GGG	chrX	1427902	missense	ADTFED|LS|DVEGGGS	ADTFED|LG|DVEGGGS	S239G			FALSE	FALSE	FALSE	FALSE	FALSE	FALSE	FALSE
545	ASMTL	ENST00000381317	O95671-1	S	239	ABE8e-SpCas9	a2g	-	AGACCTCAGTGACGTGGAGG	60	-	GGG	chrX	1427903	missense	ADTFE|DLS|DVEGGGS	ADTFE|DLG|DVEGGGS	S239G			FALSE	FALSE	FALSE	TRUE	FALSE	FALSE	FALSE
545	ASMTL	ENST00000381317	O95671-1	S	239	ABE8e-SpCas9	a2g	-	CACGTCACTGAGGTCTTCGA	55	+	AGG	chrX	1427928	silent	ADTFEDL|SD|VEGGGS	ADTFEDL|SD|VEGGGS		Silent mutation for target aa.		FALSE	FALSE	FALSE	FALSE	TRUE	FALSE	FALSE
546	ASPM	ENST00000367409	Q8IZT6-1	S	14	ABE8e-SpCas9	a2g	-	AAGTGAGCCCGACCGAGCGG	70	-	AGG	chr1	197000000	missense	GRGCWE|VS|PTERRPP	GRGCWE|VG|PTERRPP	S14G			FALSE	FALSE	FALSE	FALSE	FALSE	FALSE	FALSE
547	ASPM	ENST00000367409	Q8IZT6-1	S	1825	ABE8e-SpCas9	a2g	-	TAGATTGTTGTTTGATTAGC	30	+	TGG	chr1	197000000	missense	RQLIK|QQS|IAALKIQ	RQLIK|QQP|IAALKIQ	S1825P			FALSE	FALSE	FALSE	FALSE	FALSE	FALSE	FALSE
548	ASPSCR1	ENST00000306739	Q9BZE9-1	S	266	ABE8e-SpCas9	a2g	+	TTAGCTGAAGATGATGTCAG	40	-	AGG	chr17	81996696	missense	TRPLTSS|SA|KLPKSL	TRPLTSS|PA|KLPKSL	S266P			FALSE	FALSE	FALSE	FALSE	FALSE	FALSE	FALSE
549	ASXL1	ENST00000375687	Q8IXJ9-1	T	175	ABE8e-SpCas9	a2g	+	AGAGGAGTCAGGACAACTCG	55	-	AGG	chr20	32429376	silent	MLPRVVL|TP|LKVNGA	MLPRVVL|TP|LKVNGA		Silent mutation for target aa.		FALSE	FALSE	FALSE	FALSE	FALSE	FALSE	FALSE
549	ASXL1	ENST00000375687	Q8IXJ9-1	T	175	ABE8e-SpCas9	a2g	+	CTGACTCCTCTGAAGGTAAA	45	+	CGG	chr20	32429406	missense	MLPRVVL|TP|LKVNGA	MLPRVVL|AP|LKVNGA	T175A			FALSE	FALSE	FALSE	FALSE	FALSE	FALSE	FALSE
550	ASXL2	ENST00000435504	Q76L83-1	S	114	ABE8e-SpCas9	a2g	-	AACAGCAGCAGCAGCAGTGA	55	-	TGG	chr2	25799431	missense	DSQSSEN|SS|SSSDGG	DSQSSEN|GG|SSSDGG	S114G, S115G	Multiple edits.		FALSE	FALSE	FALSE	FALSE	FALSE	FALSE	FALSE
551	ASXL2	ENST00000435504	Q76L83-1	S	412	ABE8e-SpCas9	a2g													Amino acid not found or Ensembl ID not in database.
552	ASXL2	ENST00000435504	Q76L83-1	T	545	ABE8e-SpCas9	a2g													Amino acid not found or Ensembl ID not in database.
553	ASXL2	ENST00000435504	Q76L83-1	S	689	ABE8e-SpCas9	a2g													Amino acid not found or Ensembl ID not in database.
554	ASXL2	ENST00000435504	Q76L83-1	S	1115	ABE8e-SpCas9	a2g													Amino acid not found or Ensembl ID not in database.
555	ASXL2	ENST00000435504	Q76L83-1	T	1128	ABE8e-SpCas9	a2g													Amino acid not found or Ensembl ID not in database.
556	ATAD2	ENST00000287394	Q6PL18-1	S	41	ABE8e-SpCas9	a2g	-	CGGCCGAGCGGAGCCGCCTC	85	+	CGG	chr8	123000000	missense	IGRRRL|RSA|GAAQKK	IGRRRL|RPA|GAAQKK	S41P			FALSE	FALSE	FALSE	FALSE	FALSE	FALSE	FALSE
557	ATAD2	ENST00000287394	Q6PL18-1	S	342	ABE8e-SpCas9	a2g	-	GTAAGGACTTCTTGGTCCTG	50	+	CGG	chr8	123000000	silent	LSSAGPR|SP|YCKRMN	LSSAGPR|SP|YCKRMN		Silent mutation for target aa.		FALSE	FALSE	FALSE	FALSE	FALSE	FALSE	FALSE
558	ATAD2	ENST00000287394	Q6PL18-1	S	421	ABE8e-SpCas9	a2g	-	ACTGAAGAATCTAGTTGCAT	35	+	TGG	chr8	123000000	missense	VDPMQLD|SS|VRFDSV	VDPMQLD|PP|VRFDSV	S421P, S422P	Multiple edits.		FALSE	FALSE	FALSE	FALSE	FALSE	FALSE	FALSE
559	ATAD2	ENST00000287394	Q6PL18-1	S	671	ABE8e-SpCas9	a2g	-	TTCAATTAATATCTCAGCTA	25	-	AGG	chr8	123000000	missense	KLQLDLS|SIN|ISAKD	KLQLDLS|SVD|ISAKD	I672V, N673D	Multiple edits.Silent mutation for target aa.		FALSE	FALSE	FALSE	FALSE	FALSE	FALSE	FALSE
560	ATAD2	ENST00000287394	Q6PL18-1	S	696	ABE8e-SpCas9	a2g	-	CAGGTGATGTCACAGCTCTT	50	+	TGG	chr8	123000000	missense	ASQRAV|TSP|GQALST	ASQRAV|TPP|GQALST	S696P			FALSE	FALSE	FALSE	FALSE	FALSE	FALSE	FALSE
560	ATAD2	ENST00000287394	Q6PL18-1	S	696	ABE8e-SpCas9	a2g	-	AGGTGATGTCACAGCTCTTT	45	+	GGG	chr8	123000000	missense	ASQRAV|TS|PGQALST	ASQRAV|TP|PGQALST	S696P			FALSE	FALSE	FALSE	FALSE	FALSE	FALSE	FALSE
561	ATAD2	ENST00000287394	Q6PL18-1	S	969	ABE8e-SpCas9	a2g	-	GTCAGTGATCTTGGCTCAGG	55	+	TGG	chr8	123000000	missense	APPPEPR|SL|TAEEVK	APPPEPR|PP|TAEEVK	S969P, L970P	Multiple edits.		FALSE	FALSE	FALSE	FALSE	FALSE	FALSE	FALSE
561	ATAD2	ENST00000287394	Q6PL18-1	S	969	ABE8e-SpCas9	a2g	-	AGTGATCTTGGCTCAGGTGG	55	+	TGG	chr8	123000000	missense	APPPEP|RS|LTAEEVK	APPPEP|RP|LTAEEVK	S969P			FALSE	FALSE	FALSE	FALSE	FALSE	FALSE	FALSE
562	ATAD2	ENST00000287394	Q6PL18-1	T	1176	ABE8e-SpCas9	a2g	-	TAGGCACCATAAAAAAGCGA	40	-	AGG	chr8	123000000	missense	KSNWYL|GT|IKKRRKI	KSNWYL|GA|IKKRRKI	T1176A			FALSE	FALSE	FALSE	FALSE	FALSE	FALSE	FALSE
563	ATAD2	ENST00000287394	Q6PL18-1	T	1158	ABE8e-SpCas9	a2g	-	CCAGGAGTGCTGCAAGCCAC	65	+	AGG	chr8	123000000	silent	STPVACS|TP|AQLKRK	STPVACS|TP|AQLKRK		Silent mutation for target aa.		FALSE	FALSE	FALSE	FALSE	FALSE	FALSE	FALSE
564	ATAD2B	ENST00000238789	Q9ULI0-1	S	16	ABE8e-SpCas9	a2g	-	CAGGAGACTTGGACCCGAGA	60	+	AGG	chr2	23926739	missense	LRLLGS|KSP|GPGPGP	LRLLGS|KPP|GPGPGP	S16P			FALSE	FALSE	FALSE	FALSE	FALSE	FALSE	FALSE
564	ATAD2B	ENST00000238789	Q9ULI0-1	S	16	ABE8e-SpCas9	a2g	-	GAGACTTGGACCCGAGAAGG	60	+	CGG	chr2	23926742	missense	LRLLG|SKS|PGPGPGP	LRLLG|SKP|PGPGPGP	S16P			FALSE	FALSE	FALSE	FALSE	FALSE	FALSE	FALSE
565	ATAD2B	ENST00000238789	Q9ULI0-1	S	118	ABE8e-SpCas9	a2g	-	ACTTATCAACTGGACAGGCC	50	-	AGG	chr2	23895820	silent	QREEWN|LS|TGQARLT	QREEWN|LS|TGQARLT		Silent mutation for target aa.		FALSE	FALSE	FALSE	FALSE	FALSE	FALSE	FALSE
566	ATAD2B	ENST00000238789	Q9ULI0-1	S	939	ABE8e-SpCas9	a2g	-	GGTGGAGAAGGTAGTGCAAG	55	+	AGG	chr2	23786198	missense	VLPLALP|SP|PRQLSE	VLPLALP|PP|PRQLSE	S939P			FALSE	FALSE	FALSE	FALSE	FALSE	FALSE	FALSE
567	ATAD2B	ENST00000238789	Q9ULI0-1	S	945	ABE8e-SpCas9	a2g	-	GATTCTGATAATTGACGAGG	40	+	TGG	chr2	23786180	missense	PSPPRQL|SE|SEKSRM	PSPPRQL|PE|SEKSRM	S945P			FALSE	FALSE	FALSE	FALSE	FALSE	FALSE	FALSE
568	ATAD3A	ENST00000378755	Q9NVI7-1	S	120	ABE8e-SpCas9	a2g													Amino acid not found or Ensembl ID not in database.
569	ATAD5	ENST00000321990	Q96QE3-1	S	219	ABE8e-SpCas9	a2g	+	TGAAAGCTTACCCTTGGCAG	50	+	AGG	chr17	30834752	missense	DVVDLS|ESL|PLAEEL	DVVDLS|EGL|PLAEEL	S219G			FALSE	FALSE	FALSE	FALSE	FALSE	FALSE	FALSE
570	ATAT1	ENST00000329992	Q5SQI0-4	S	276	ABE8e-SpCas9	a2g	+	TGGTGAGTTTCCCAGGCTGC	60	-	TGG	chr6	30642854	missense	RSSSLG|NS|PERGPLR	RSSSLG|NP|PERGPLR	S276P			FALSE	FALSE	FALSE	FALSE	FALSE	FALSE	FALSE
571	ATF1	ENST00000262053	P18846-1	M	196	ABE8e-SpCas9	a2g	+	GATGTCATCACCACAGTTTG	45	-	TGG	chr12	50814341	missense	SLPQTVV|MT|SPVTLT	SLPQTVV|TT|SPVTLT	M196T			FALSE	FALSE	FALSE	FALSE	FALSE	FALSE	FALSE
572	ATF2	ENST00000392544	P15336-1	S	118	ABE8e-SpCas9	a2g													Amino acid not found or Ensembl ID not in database.
573	ATF2	ENST00000392544	P15336-1	T	51	ABE8e-SpCas9	a2g													Amino acid not found or Ensembl ID not in database.
574	ATF4	ENST00000337304	P18848	S	248	ABE8e-SpCas9	a2g	+	GGAGATGGGAGGCTCCTATT	55	-	TGG	chr22	39522272	missense	SPNRSL|PS|PGVLCGS	SPNRSL|PP|PGVLCGS	S248P			FALSE	FALSE	FALSE	FALSE	FALSE	FALSE	FALSE
575	ATF6	ENST00000367942	P18850	S	422	ABE8e-SpCas9	a2g	+	CTTTAGCAGAAAATCCTAGA	35	-	AGG	chr1	162000000	silent	RRHLLGF|SAK|EAQDT	RRHLLGF|SAK|EAQDT		Silent mutation for target aa.		FALSE	FALSE	FALSE	FALSE	FALSE	FALSE	FALSE
576	ATF7	ENST00000456903	P17544-6	S	150	ABE8e-SpCas9	a2g													Amino acid not found or Ensembl ID not in database.
577	ATF7	ENST00000456903	P17544-6	S	225	ABE8e-SpCas9	a2g													Amino acid not found or Ensembl ID not in database.
578	ATF7	ENST00000456903	P17544-6	T	305	ABE8e-SpCas9	a2g													Amino acid not found or Ensembl ID not in database.
579	ATF7	ENST00000456903	P17544-6	S	392	ABE8e-SpCas9	a2g													Amino acid not found or Ensembl ID not in database.
580	ATF7IP	ENST00000540793	Q6VMQ6-1	S	57	ABE8e-SpCas9	a2g	+	AACCTCACCTTTGGAAAACA	40	+	TGG	chr12	14424100	silent	NGDLDP|TSP|LENMDY	NGDLDP|TSP|LENMDY		Silent mutation for target aa.		FALSE	FALSE	FALSE	FALSE	FALSE	FALSE	FALSE
581	ATF7IP	ENST00000540793	Q6VMQ6-1	S	496	ABE8e-SpCas9	a2g	+	TTCATCAGAGAGGACCAGAA	45	-	AGG	chr12	14425389	silent	KEAFLVL|SD|EEDISG	KEAFLVL|SD|EEDISG		Silent mutation for target aa.		FALSE	FALSE	FALSE	FALSE	FALSE	FALSE	FALSE
582	ATF7IP	ENST00000540793	Q6VMQ6-1	S	673	ABE8e-SpCas9	a2g	+	GGTGATACTGGTGGGTTGGG	60	-	TGG	chr12	14456566	missense	HPPNPP|VS|PGKTVND	HPPNPP|AP|PGKTVND	V672A, S673P	Multiple edits.		FALSE	FALSE	FALSE	FALSE	FALSE	FALSE	FALSE
582	ATF7IP	ENST00000540793	Q6VMQ6-1	S	673	ABE8e-SpCas9	a2g	+	CCTGGTGATACTGGTGGGTT	55	-	GGG	chr12	14456569	missense	HPPNPPV|SP|GKTVND	HPPNPPV|PP|GKTVND	S673P			FALSE	FALSE	FALSE	FALSE	FALSE	FALSE	FALSE
583	ATF7IP	ENST00000540793	Q6VMQ6-1	S	849	ABE8e-SpCas9	a2g	+	GGCACAGAAGGAACGTTGTT	50	-	TGG	chr12	14460868	missense	TKPNNVP|SV|PSPSIQ	TKPNNVP|PA|PSPSIQ	S849P, V850A	Multiple edits.		FALSE	FALSE	FALSE	FALSE	FALSE	FALSE	FALSE
584	ATF7IP	ENST00000540793	Q6VMQ6-1	S	899	ABE8e-SpCas9	a2g	+	ATGGACTATAGAGTCCTGAT	40	-	GGG	chr12	14461017	silent	VGPSGL|YSP|STNRGP	VGPSGL|YSP|STNRGP		Silent mutation for target aa.		FALSE	FALSE	FALSE	FALSE	FALSE	FALSE	FALSE
584	ATF7IP	ENST00000540793	Q6VMQ6-1	S	899	ABE8e-SpCas9	a2g	+	GATGGACTATAGAGTCCTGA	45	-	TGG	chr12	14461018	silent	VGPSGLY|SP|STNRGP	VGPSGLY|SP|STNRGP		Silent mutation for target aa.		FALSE	FALSE	FALSE	FALSE	FALSE	FALSE	FALSE
584	ATF7IP	ENST00000540793	Q6VMQ6-1	S	899	ABE8e-SpCas9	a2g	+	TATAGTCCATCAACTAATCG	35	+	AGG	chr12	14461048	missense	VGPSGLY|SP|STNRGP	VGPSGLY|GP|STNRGP	S899G			FALSE	FALSE	FALSE	FALSE	FALSE	FALSE	FALSE
585	ATF7IP2	ENST00000396560	Q5U623-1	S	125	ABE8e-SpCas9	a2g	+	GGGGATTCTGTTGTTCTACT	45	-	TGG	chr16	10430977	missense	KPSRTT|ES|PSRVFTE	KPSRTT|EP|PSRVFTE	S125P			FALSE	FALSE	FALSE	FALSE	FALSE	FALSE	FALSE
586	ATG13	ENST00000524625	O75143-2	S	361	ABE8e-SpCas9	a2g													Amino acid not found or Ensembl ID not in database.
587	ATG16L1	ENST00000392017	Q676U5-1	S	269	ABE8e-SpCas9	a2g	+	GCGAGAGTCGCTTACTAAAG	50	-	AGG	chr2	233000000	missense	RAATK|RLS|QPAGGLL	RAATK|RPP|QPAGGLL	L268P, S269P	Multiple edits.		FALSE	FALSE	FALSE	FALSE	FALSE	FALSE	FALSE
588	ATG16L2	ENST00000321297	Q8NAA4-1	S	236	ABE8e-SpCas9	a2g	+	GAGCATCAGCGAGTAAGAGT	50	+	GGG	chr11	72822552	missense	AKRTV|SIS|EGPDTLG	AKRTV|SVG|EGPDTLG	I235V, S236G	Multiple edits.		FALSE	FALSE	FALSE	FALSE	FALSE	FALSE	FALSE
588	ATG16L2	ENST00000321297	Q8NAA4-1	S	236	ABE8e-SpCas9	a2g	+	AGCATCAGCGAGTAAGAGTG	50	+	GGG	chr11	72822553	missense	AKRTVS|IS|EGPDTLG	AKRTVS|VG|EGPDTLG	I235V, S236G	Multiple edits.		FALSE	FALSE	FALSE	FALSE	FALSE	FALSE	FALSE
589	ATG16L2	ENST00000321297	Q8NAA4-1	T	283	ABE8e-SpCas9	a2g	+	CCTGACGCTGTCCCACTGTG	65	+	TGG	chr11	72824098	missense	SASATS|LTL|SHCVDV	SASATS|LAL|SHCVDV	T283A			FALSE	FALSE	FALSE	FALSE	FALSE	FALSE	FALSE
590	ATG2A	ENST00000377264	Q2TAZ0-1	S	403	ABE8e-SpCas9	a2g	-	CTGGGCAGAGAGCCGGCGGG	80	+	AGG	chr11	64911875	silent	DMASRRL|SA|QAHPAG	DMASRRL|SA|QAHPAG		Silent mutation for target aa.		FALSE	FALSE	FALSE	FALSE	FALSE	FALSE	FALSE
591	ATG2B	ENST00000359933	Q96BY7	S	497	ABE8e-SpCas9	a2g	-	CTGTTTCAGTGGATGAATCA	40	-	AGG	chr14	96331602	silent	SLPSRS|VS|VDESRPE	SLPSRS|VS|VDESRPE		Silent mutation for target aa.		FALSE	FALSE	FALSE	FALSE	FALSE	FALSE	FALSE
591	ATG2B	ENST00000359933	Q96BY7	S	497	ABE8e-SpCas9	a2g	-	TCCACTGAAACAGATCTAGA	40	+	TGG	chr14	96331630	missense	SLPSRSV|SV|DESRPE	SLPSRSV|PA|DESRPE	S497P, V498A	Multiple edits.		FALSE	FALSE	FALSE	FALSE	FALSE	FALSE	FALSE
591	ATG2B	ENST00000359933	Q96BY7	S	497	ABE8e-SpCas9	a2g	-	CCACTGAAACAGATCTAGAT	40	+	GGG	chr14	96331631	missense	SLPSRS|VSV|DESRPE	SLPSRS|VPV|DESRPE	S497P			FALSE	FALSE	FALSE	FALSE	FALSE	FALSE	FALSE
592	ATG2B	ENST00000359933	Q96BY7	S	1396	ABE8e-SpCas9	a2g	-	ACGTGAGGATGATCGACCAC	55	+	TGG	chr14	96309585	missense	DSSGRS|SS|RGPVLPE	DSSGRS|SP|RGPVLPE	S1396P			FALSE	FALSE	FALSE	FALSE	FALSE	FALSE	FALSE
593	ATG4D	ENST00000309469	Q86TL0-1	S	468	ABE8e-SpCas9	a2g	+	GTCCTCAGAGCTGGGGCGTT	65	-	TGG	chr19	10553032	silent	LRAKRPS|SE|DFVFL*	LRAKRPS|SE|DFVFL*		Silent mutation for target aa.		FALSE	FALSE	FALSE	FALSE	FALSE	FALSE	FALSE
594	ATG9A	ENST00000396761	Q7Z3C6-1	S	18	ABE8e-SpCas9	a2g	-	TGATTCACCCCCAGGGGAGG	65	-	AGG	chr2	219000000	silent	LEASYS|DSP|PGEEDL	LEASYS|DSP|PGEEDL		Silent mutation for target aa.		FALSE	FALSE	FALSE	FALSE	FALSE	FALSE	FALSE
595	ATG9A	ENST00000396761	Q7Z3C6-1	S	828	ABE8e-SpCas9	a2g	-	CTCCGAGCCCTCTTCGGGCA	70	+	CGG	chr2	219000000	missense	EPVPEE|GS|EDELPPQ	EPVPEE|GP|EDELPPQ	S828P			FALSE	FALSE	FALSE	FALSE	FALSE	FALSE	FALSE
595	ATG9A	ENST00000396761	Q7Z3C6-1	S	828	ABE8e-SpCas9	a2g	-	TCCGAGCCCTCTTCGGGCAC	70	+	GGG	chr2	219000000	missense	EPVPEE|GS|EDELPPQ	EPVPEE|GP|EDELPPQ	S828P			FALSE	FALSE	FALSE	FALSE	FALSE	FALSE	FALSE
596	ATIC	ENST00000236959	P31939-1	S	387	ABE8e-SpCas9	a2g	+	TTAAGCCAGAAGAGAAATAA	30	+	TGG	chr2	215000000	missense	TLFGLHL|SQ|KRNNGV	TLFGLHL|GR|KRNNGV	S387G, Q388R	Multiple edits.		FALSE	FALSE	FALSE	FALSE	FALSE	FALSE	FALSE
597	ATN1	ENST00000356654	P54259	S	101	ABE8e-SpCas9	a2g	+	CGGAGGGAGACTGTGGCCGA	70	-	GGG	chr12	6935557	missense	QELPRPQ|SPS|DLDSL	QELPRPQ|SPP|DLDSL	S103P	Silent mutation for target aa.		FALSE	FALSE	FALSE	FALSE	FALSE	FALSE	FALSE
598	ATN1	ENST00000356654	P54259	S	168	ABE8e-SpCas9	a2g	+	GGGGAAGGAGGAAAGAGTGG	60	-	AGG	chr12	6935753	missense	PPPLFP|PS|PQPPDST	PPPLFP|PP|PQPPDST	S168P			FALSE	FALSE	FALSE	FALSE	FALSE	FALSE	FALSE
598	ATN1	ENST00000356654	P54259	S	168	ABE8e-SpCas9	a2g	+	TGAGGGGAAGGAGGAAAGAG	55	-	TGG	chr12	6935756	missense	PPPLFPP|SP|QPPDST	PPPLFPP|PP|QPPDST	S168P			FALSE	FALSE	FALSE	FALSE	FALSE	FALSE	FALSE
599	ATN1	ENST00000356654	P54259	S	661	ABE8e-SpCas9	a2g	+	GGCGACCCGGGTTTGTATCC	65	-	GGG	chr12	6937232	missense	PPGYKP|GS|PPSFRTG	PPGYKP|GP|PPSFRTG	S661P			FALSE	FALSE	FALSE	FALSE	FALSE	FALSE	FALSE
599	ATN1	ENST00000356654	P54259	S	661	ABE8e-SpCas9	a2g	+	AGGCGACCCGGGTTTGTATC	60	-	CGG	chr12	6937233	missense	PPGYKP|GS|PPSFRTG	PPGYKP|GP|PPSFRTG	S661P			FALSE	FALSE	FALSE	FALSE	FALSE	FALSE	FALSE
600	ATN1	ENST00000356654	P54259	S	677	ABE8e-SpCas9	a2g	+	GGCGAGGTTCCTCGATAGCC	65	-	CGG	chr12	6937280	missense	PPGYRG|TS|PPAGPGT	PPGYRG|TP|PPAGPGT	S677P			FALSE	FALSE	FALSE	FALSE	FALSE	FALSE	FALSE
601	ATN1	ENST00000356654	P54259	S	748	ABE8e-SpCas9	a2g	+	GGCGAGGGGCTGCGGGCTGG	85	-	GGG	chr12	6937493	missense	VPPARS|PS|PPPKVVD	VPPARS|PP|PPPKVVD	S748P			FALSE	FALSE	FALSE	FALSE	FALSE	FALSE	FALSE
601	ATN1	ENST00000356654	P54259	S	748	ABE8e-SpCas9	a2g	+	GGGCGAGGGGCTGCGGGCTG	85	-	GGG	chr12	6937494	missense	VPPARS|PS|PPPKVVD	VPPARS|PP|PPPKVVD	S748P			FALSE	FALSE	FALSE	FALSE	FALSE	FALSE	FALSE
601	ATN1	ENST00000356654	P54259	S	748	ABE8e-SpCas9	a2g	+	GGGGCGAGGGGCTGCGGGCT	85	-	GGG	chr12	6937495	missense	VPPARS|PSP|PPKVVD	VPPARS|PPP|PPKVVD	S748P			FALSE	FALSE	FALSE	FALSE	FALSE	FALSE	FALSE
601	ATN1	ENST00000356654	P54259	S	748	ABE8e-SpCas9	a2g	+	GGGGGCGAGGGGCTGCGGGC	90	-	TGG	chr12	6937496	missense	VPPARSP|SP|PPKVVD	VPPARSP|PP|PPKVVD	S748P			FALSE	FALSE	FALSE	FALSE	FALSE	FALSE	FALSE
602	ATP11B	ENST00000323116	Q9Y2G3	S	474	ABE8e-SpCas9	a2g	+	TTCAGGACTGGTTCTGAAAG	45	-	AGG	chr3	183000000	silent	TSSSFRT|SP|ENETEL	TSSSFRT|SP|ENETEL		Silent mutation for target aa.		FALSE	FALSE	FALSE	FALSE	FALSE	FALSE	FALSE
603	ATP13A1	ENST00000357324	Q9HD20-1	S	905	ABE8e-SpCas9	a2g	-	ATGCCACTGTTGCTCAGGGT	55	+	TGG	chr19	19647692	silent	DSPTLSN|SG|IRATSR	DSPTLSN|SG|IRATSR		Silent mutation for target aa.		FALSE	FALSE	FALSE	FALSE	FALSE	FALSE	FALSE
603	ATP13A1	ENST00000357324	Q9HD20-1	S	905	ABE8e-SpCas9	a2g	-	TGCCACTGTTGCTCAGGGTT	55	+	GGG	chr19	19647693	silent	DSPTLS|NSG|IRATSR	DSPTLS|NSG|IRATSR		Silent mutation for target aa.		FALSE	FALSE	FALSE	FALSE	FALSE	FALSE	FALSE
604	ATP1A1	ENST00000295598	P05023-1	S	16	ABE8e-SpCas9	a2g	+	TTCAGAACAAGGTGATAAAA	30	+	AGG	chr1	116000000	missense	KYEPAAV|SEQ|GDKKG	KYEPAAV|SGQ|GDKKG	E17G	Silent mutation for target aa.		FALSE	FALSE	FALSE	FALSE	FALSE	FALSE	FALSE
605	ATP1A1	ENST00000295598	P05023-1	S	653	ABE8e-SpCas9	a2g	+	CAGTCAGCCAGGTGAACCCC	65	+	AGG	chr1	116000000	missense	ARLNIP|VS|QVNPRDA	ARLNIP|VG|QVNPRDA	S653G			FALSE	FALSE	FALSE	FALSE	FALSE	FALSE	FALSE
606	ATP1A3	ENST00000648268	P13637-1	S	10	ABE8e-SpCas9	a2g	-	GACTCACCCAAGAAGAACAA	45	-	GGG	chr19	41988524	silent	DKKDDKD|SP|KKNKGK	DKKDDKD|SP|KKNKGK		Silent mutation for target aa.		FALSE	FALSE	FALSE	FALSE	FALSE	FALSE	FALSE
606	ATP1A3	ENST00000648268	P13637-1	S	10	ABE8e-SpCas9	a2g	-	GGACTCACCCAAGAAGAACA	50	-	AGG	chr19	41988525	silent	DKKDDK|DSP|KKNKGK	DKKDDK|DSP|KKNKGK		Silent mutation for target aa.		FALSE	FALSE	FALSE	FALSE	FALSE	FALSE	FALSE
607	ATP2A2	ENST00000539276	P16615-1	S	335	ABE8e-SpCas9	a2g	+	TGTTCGAAGCCTCCCGTCTG	60	+	TGG	chr12	110000000	missense	KKNAI|VRS|LPSVETL	KKNAI|VRG|LPSVETL	S335G			FALSE	FALSE	FALSE	FALSE	FALSE	FALSE	FALSE
608	ATP2A2	ENST00000539276	P16615-1	T	499	ABE8e-SpCas9	a2g	+	GTACACCAAATAAACCAAGC	40	+	AGG	chr12	110000000	silent	KSMSVYC|TP|NKPSRT	KSMSVYC|TP|NKPSRT		Silent mutation for target aa.		FALSE	FALSE	FALSE	FALSE	FALSE	FALSE	FALSE
609	ATP2A3	ENST00000397041	Q93084-2	T	538	ABE8e-SpCas9	a2g	-	ACCCCTGACCCCCACCTCCA	70	-	GGG	chr17	3941575	missense	GSRTA|PLT|PTSREQI	GSRTA|PLA|PTSREQI	T538A			FALSE	FALSE	FALSE	FALSE	FALSE	FALSE	FALSE
610	ATP2B4	ENST00000357681	P23634-6	S	13	ABE8e-SpCas9	a2g	+	TCGAGTTGGCAGGCAAGACA	55	-	CGG	chr1	204000000	missense	DRVLP|ANS|MAESREG	DRVLP|ANP|MAESREG	S13P			FALSE	FALSE	FALSE	FALSE	FALSE	FALSE	FALSE
611	ATP2B4	ENST00000357681	P23634-6	S	17	ABE8e-SpCas9	a2g	+	GAGAGCCGTGAAGGGGACTT	60	+	TGG	chr1	204000000	missense	PANSMAE|SR|EGDFGC	PANSMAE|GR|EGDFGC	S17G			FALSE	FALSE	FALSE	FALSE	FALSE	FALSE	FALSE
612	ATP2B4	ENST00000357681	P23634-6	T	1102	ABE8e-SpCas9	a2g	+	CCTGAGTCTGGATACGGTTC	55	-	AGG	chr1	204000000	silent	RGLNRI|QTQ|IKVVKA	RGLNRI|QTQ|IKVVKA		Silent mutation for target aa.		FALSE	FALSE	FALSE	FALSE	FALSE	FALSE	FALSE
613	ATP6V1B2	ENST00000276390	P21281	S	51	ABE8e-SpCas9	a2g	+	CCAGATACTGTCTTGTATGC	45	-	TGG	chr8	20204482	missense	RLTYKT|VS|GVNGPLV	RLTYKT|AP|GVNGPLV	V50A, S51P	Multiple edits.		FALSE	FALSE	FALSE	FALSE	FALSE	FALSE	FALSE
614	ATP6V1G1	ENST00000374050	O75348	S	5	ABE8e-SpCas9	a2g	+	CTGAGACTGACTAGCCATGG	55	-	CGG	chr9	115000000	missense	---MAS|QS|QGIQQLL	---MAS|QP|QGIQQLL	S5P			FALSE	FALSE	FALSE	FALSE	FALSE	FALSE	FALSE
614	ATP6V1G1	ENST00000374050	O75348	S	5	ABE8e-SpCas9	a2g	+	CCCCTGAGACTGACTAGCCA	60	-	TGG	chr9	115000000	silent	---MASQ|SQ|GIQQLL	---MASQ|SQ|GIQQLL		Silent mutation for target aa.		FALSE	FALSE	FALSE	FALSE	FALSE	FALSE	FALSE
615	ATP7A	ENST00000341514	Q04656-1	T	152	ABE8e-SpCas9	a2g	+	GGGACACTGGAGAAAAAGTC	50	+	AGG	chrX	77988592	missense	ELSLDTG|TL|EKKSGA	ELSLDTG|AL|EKKSGA	T152A			FALSE	FALSE	FALSE	FALSE	FALSE	FALSE	FALSE
616	ATP8A1	ENST00000381668	Q9Y2Q0-1	S	29	ABE8e-SpCas9	a2g	-	GACCTCACTGGCTGACCAGG	65	-	AGG	chr4	42627058	silent	DDVSEK|TSL|ADQEEV	DDVSEK|TSL|ADQEEV		Silent mutation for target aa.		FALSE	FALSE	FALSE	FALSE	FALSE	FALSE	FALSE
617	ATP8B3	ENST00000310127	O60423-2	S	68	ABE8e-SpCas9	a2g													Amino acid not found or Ensembl ID not in database.
618	ATPAF1	ENST00000576409		S	63	ABE8e-SpCas9	a2g	-	GTGACACGAGCCCCAGGCCC	75	+	AGG	chr1	46668222	missense	ALGLG|LVS|PAQLRVF	ALGLG|LAP|PAQLRVF	V62A, S63P	Multiple edits.		FALSE	FALSE	FALSE	FALSE	FALSE	FALSE	FALSE
619	ATRIP	ENST00000320211	Q8WXE1-1	S	224	ABE8e-SpCas9	a2g	+	ATGTCAGGTAATGATGGTGC	45	+	TGG	chr3	48454432	missense	APSVSH|VS|PRKNPSV	APSVSH|VG|PRKNPSV	S224G			FALSE	FALSE	FALSE	FALSE	FALSE	FALSE	FALSE
620	ATRX	ENST00000373344	P46100-1	M	57	ABE8e-SpCas9	a2g	-	TGATATGATGGAAAACAGCA	35	-	AGG	chrX	77698581	missense	SGSNS|DMM|ENSKEEG	SGSNS|DVV|ENSKEEG	M56V, M57V	Multiple edits.		FALSE	FALSE	FALSE	FALSE	FALSE	FALSE	FALSE
621	ATRX	ENST00000373344	P46100-1	S	60	ABE8e-SpCas9	a2g	-	AAAACAGCAAGGAAGAGGTA	40	-	AGG	chrX	77698570	missense	NSDMME|NS|KEEGTSS	NSDMME|SG|KEEGTSS	N59S, S60G	Multiple edits.		FALSE	FALSE	FALSE	FALSE	FALSE	FALSE	FALSE
622	ATRX	ENST00000373344	P46100-1	S	598	ABE8e-SpCas9	a2g	-	GGGGAATTAGAAAGGGAAAC	45	+	AGG	chrX	77683480	missense	TPVSLS|NS|PIKGADC	TPVSLS|NP|PIKGADC	S598P			FALSE	FALSE	FALSE	FALSE	FALSE	FALSE	FALSE
623	ATRX	ENST00000373344	P46100-1	S	677	ABE8e-SpCas9	a2g	-	TCATCTGAATTAGATGTTAC	30	+	AGG	chrX	77683240	missense	TNPVTSN|SD|EECNET	TNPVTSN|PD|EECNET	S677P			FALSE	FALSE	FALSE	FALSE	FALSE	FALSE	FALSE
623	ATRX	ENST00000373344	P46100-1	S	677	ABE8e-SpCas9	a2g	-	CATCTGAATTAGATGTTACA	30	+	GGG	chrX	77683241	missense	TNPVTS|NSD|EECNET	TNPVTS|NPD|EECNET	S677P			FALSE	FALSE	FALSE	FALSE	FALSE	FALSE	FALSE
624	ATRX	ENST00000373344	P46100-1	S	692	ABE8e-SpCas9	a2g	-	ATCAGTTCCAGTGAGAAAAA	35	-	AGG	chrX	77683163	silent	VKEKQKL|SVP|VRKKD	VKEKQKL|SVP|VRKKD		Silent mutation for target aa.		FALSE	FALSE	FALSE	FALSE	FALSE	FALSE	FALSE
625	ATRX	ENST00000373344	P46100-1	S	876	ABE8e-SpCas9	a2g	-	ATCAGATGATCCTTCTTGTG	40	+	AGG	chrX	77682645	missense	KTSQEG|SS|DDAERKQ	KTSQEG|SP|DDAERKQ	S876P			FALSE	FALSE	FALSE	FALSE	FALSE	FALSE	FALSE
626	ATRX	ENST00000373344	P46100-1	S	1348	ABE8e-SpCas9	a2g	-	ACTGTGAGTGACGGAGAATC	50	-	TGG	chrX	77663446	missense	LRHKLT|VS|DGESGEE	LRHKLT|VG|DGESGEE	S1348G			FALSE	FALSE	FALSE	FALSE	FALSE	FALSE	FALSE
627	ATRX	ENST00000373344	P46100-1	S	1996	ABE8e-SpCas9	a2g	-	CAAGCAGCCCAGCTCCAGAC	65	-	TGG	chrX	77593805	missense	TSSSNP|SS|PAPDWYK	TSSSNP|SG|PAPDWYK	S1996G			FALSE	FALSE	FALSE	FALSE	FALSE	FALSE	FALSE
628	ATXN10	ENST00000252934	Q9UBB4-1	S	12	ABE8e-SpCas9	a2g	+	CCCGACAGCCTGGCAGGCGG	80	-	CGG	chr22	45672081	missense	RPPPAR|LS|GVMVPAP	RPPPAR|PP|GVMVPAP	L11P, S12P	Multiple edits.		FALSE	FALSE	FALSE	FALSE	FALSE	FALSE	FALSE
628	ATXN10	ENST00000252934	Q9UBB4-1	S	12	ABE8e-SpCas9	a2g	+	ACGCCCGACAGCCTGGCAGG	75	-	CGG	chr22	45672084	missense	RPPPARL|SG|VMVPAP	RPPPARL|PG|VMVPAP	S12P			FALSE	FALSE	FALSE	FALSE	FALSE	FALSE	FALSE
629	ATXN1L	ENST00000427980	P0C7T5	S	62	ABE8e-SpCas9	a2g	+	AGAGTCAGCCTGGGGGGTGA	65	+	TGG	chr16	71849938	missense	SQAGAR|VS|LGGDGAE	SQAGAR|VG|LGGDGAE	S62G			FALSE	FALSE	FALSE	FALSE	FALSE	FALSE	FALSE
630	ATXN2	ENST00000550104	Q99700-1	S	558	ABE8e-SpCas9	a2g	-	GAAGGAGATGGGCAAGGCGA	60	+	TGG	chr12	112000000	missense	PWPSPCP|SP|SSRPPS	PWPSPCP|PP|SSRPPS	S558P			FALSE	FALSE	FALSE	FALSE	FALSE	FALSE	FALSE
631	ATXN2	ENST00000550104	Q99700-1	S	667	ABE8e-SpCas9	a2g	-	GAGGGACTGGTCCTTGCTAC	60	+	TGG	chr12	112000000	silent	TPPVART|SP|SGGTWS	TPPVART|SP|SGGTWS		Silent mutation for target aa.		FALSE	FALSE	FALSE	FALSE	FALSE	FALSE	FALSE
632	ATXN2	ENST00000550104	Q99700-1	T	741	ABE8e-SpCas9	a2g	-	GCTGTTACCCCTTCTAGTGA	50	-	GGG	chr12	112000000	missense	PASNRA|VT|PSSEAKD	PASNRA|VA|PSSEAKD	T741A			FALSE	FALSE	FALSE	FALSE	FALSE	FALSE	FALSE
632	ATXN2	ENST00000550104	Q99700-1	T	741	ABE8e-SpCas9	a2g	-	AGCTGTTACCCCTTCTAGTG	50	-	AGG	chr12	112000000	missense	PASNR|AVT|PSSEAKD	PASNR|AVA|PSSEAKD	T741A			FALSE	FALSE	FALSE	FALSE	FALSE	FALSE	FALSE
633	ATXN2	ENST00000550104	Q99700-1	S	867	ABE8e-SpCas9	a2g	-	CCCTTCAATACTTAGTAACA	35	-	CGG	chr12	111000000	missense	NSPSIS|PSI|LSNTEH	NSPSIS|PSV|LSNTEH	I868V	Silent mutation for target aa.		FALSE	FALSE	FALSE	FALSE	FALSE	FALSE	FALSE
633	ATXN2	ENST00000550104	Q99700-1	S	867	ABE8e-SpCas9	a2g	-	AGTATTGAAGGGGAAATGCT	40	+	GGG	chr12	111000000	missense	NSPSISP|SI|LSNTEH	NSPSISP|PT|LSNTEH	S867P, I868T	Multiple edits.		FALSE	FALSE	FALSE	FALSE	FALSE	FALSE	FALSE
633	ATXN2	ENST00000550104	Q99700-1	S	867	ABE8e-SpCas9	a2g	-	GTATTGAAGGGGAAATGCTG	45	+	GGG	chr12	111000000	missense	NSPSIS|PSI|LSNTEH	NSPSIS|PPI|LSNTEH	S867P			FALSE	FALSE	FALSE	FALSE	FALSE	FALSE	FALSE
634	ATXN2L	ENST00000395547	Q8WWM7-3	Y	349	ABE8e-SpCas9	a2g	+	GGATATACTTCCCCTCCCTG	55	-	AGG	chr16	28830611	missense	LASREG|KYI|PLPQRV	LASREG|KHI|PLPQRV	Y349H			FALSE	FALSE	FALSE	FALSE	FALSE	FALSE	FALSE
635	ATXN2L	ENST00000395547	Q8WWM7-3	S	455	ABE8e-SpCas9	a2g													Amino acid not found or Ensembl ID not in database.
636	ATXN2L	ENST00000395547	Q8WWM7-3	S	565	ABE8e-SpCas9	a2g													Amino acid not found or Ensembl ID not in database.
637	ATXN2L	ENST00000395547	Q8WWM7-3	S	600	ABE8e-SpCas9	a2g													Amino acid not found or Ensembl ID not in database.
[truncated: 12,135 more rows]

## Sheet: Supp. Table 7
query_num	gene_symbol	ensembl_id	uniprot_id	target_aa	target_position	editor	edit_type	gene_strand	protospacer_seq	percent_gc	protospacer_strand	pam_seq	chromosome	pam_coordinates	mutation_type	wildtype_sequence	mutant_sequence	edits	warnings	error	EcoRI	KpnI	BsmBI	BsaI	BbsI	PacI	MluI	validation_query_index	validation_ensembl_id	validation_target_aa	validation_target_position	validation_BE_Designer_Search	validation_Protospacer	validation_Resulting_Mutation	validation_Matching_Protospacer	validation_Matching_Edits	validation_Outcome	validation_Comments
[truncated: 106 more rows]
